# Supplementary material for: Integrated Analysis of miRNAs Associated With Sugarcane Responses to Low-Potassium Stress
Source: Front Plant Sci. 2022 Jan 4;12:750805. doi: 10.3389/fpls.2021.750805 (PMC8763679; doi:10.3389/fpls.2021.750805)
Supplement: Supplementary Table 1 — Statistics corresponding to small RNA sequencing data from all 18 libraries generated from sugarcane root samples. [file Table_1.XLSX]

## Sheet: table S1 summary
									rRNA_abundance		snRNA_abundance		snoRNA_abundance		tRNA_abundance		other_abundance
No.	sample	Raw_reads	Low_quality	Containing'N'reads	Length<18	Length>30	Clean_reads	Q30(%)	abundance	percentage	abundance	percentage	abundance	percentage	abundance	percentage	abundance	percentage
all	all	355270286	0	514	113499992	25131257	216638611		33849324	0.1562	1003385	0.0046	283736	0.0013	4439358	0.0205	177062808	0.8173
CK-1	S01	14745309	0	0	2410951	1069047	11265311	99.21	1819471	0.1615	38950	0.0035	10801	0.001	200951	0.0178	9195138	0.8162
CK-2	S02	21474715	0	0	5080997	919631	15474087	99.26	2411157	0.1558	79757	0.0052	16964	0.0011	241262	0.0156	12724947	0.8223
CK-3	S03	21282436	0	87	8825843	876190	11580316	99.12	1666335	0.1439	45980	0.004	18745	0.0016	301175	0.026	9548081	0.8245
T6-1	S04	19392628	0	82	6495630	1145431	11751485	99.09	1962353	0.167	59789	0.0051	24246	0.0021	214825	0.0183	9490272	0.8076
T6-2	S05	25955136	0	70	14027737	625907	11301422	99.32	1755409	0.1553	67341	0.006	15966	0.0014	250004	0.0221	9212702	0.8152
T6-3	S06	28345994	0	122	15673963	1272493	11399416	99.18	1864804	0.1636	82644	0.0072	20310	0.0018	174819	0.0153	9256839	0.812
T12-1	S07	17529887	0	14	5658611	827100	11044162	99.26	1454168	0.1317	42107	0.0038	13305	0.0012	308305	0.0279	9226277	0.8354
T12-2	S08	20076574	0	42	7611000	1033494	11432038	99.27	1833360	0.1604	75338	0.0066	26920	0.0024	234109	0.0205	9262311	0.8102
T12-3	S09	32307829	0	96	20542288	730210	11035235	99.27	1790890	0.1623	57405	0.0052	23473	0.0021	282369	0.0256	8881098	0.8048
T24-1	S10	17801942	0	0	4328707	1184984	12288251	99.19	2158570	0.1757	39712	0.0032	13638	0.0011	213296	0.0174	9863035	0.8026
T24-2	S11	15589343	0	0	2835203	1792469	10961671	99.27	1763932	0.1609	59808	0.0055	15630	0.0014	175092	0.016	8947209	0.8162
T24-3	S12	19873512	0	1	7515037	1183556	11174918	99.22	1760451	0.1575	55528	0.005	11522	0.001	266289	0.0238	9081128	0.8126
T48-1	S13	14463175	0	0	376879	3355837	10730459	99.19	1374901	0.1281	19674	0.0018	9078	0.0008	397252	0.037	8929554	0.8322
T48-2	S14	20206054	0	0	1476624	3033830	15695600	99.31	2266655	0.1444	61231	0.0039	13904	0.0009	341049	0.0217	13012761	0.8291
T48-3	S15	15799197	0	0	1402538	1760849	12635810	99.19	1733033	0.1372	26099	0.0021	7178	0.0006	312458	0.0247	10557042	0.8355
T72-1	S16	17106376	0	0	2039922	1768229	13298225	99.29	2704651	0.2034	102905	0.0077	19004	0.0014	112439	0.0085	10359226	0.779
T72-2	S17	16148308	0	0	4705381	747508	10695419	99.28	1710908	0.16	45976	0.0043	11819	0.0011	164277	0.0154	8762439	0.8193
T72-3	S18	17171959	0	0	2492681	1804492	12874786	99.3	1818276	0.1412	43141	0.0034	11233	0.0009	249387	0.0194	10752749	0.8352
