# Supplementary material for: Integrated Analysis of miRNAs Associated With Sugarcane Responses to Low-Potassium Stress
Source: Front Plant Sci. 2022 Jan 4;12:750805. doi: 10.3389/fpls.2021.750805 (PMC8763679; doi:10.3389/fpls.2021.750805)
Supplement: Supplementary Table 2 — Details regarding known miRNAs identified in sugarcane roots. [file Table_2.XLSX]

## Sheet: Sheet1
id	length	seq	total	S01_count	S02_count	S03_count	S04_count	S05_count	S06_count	S07_count	S08_count	S09_count	S10_count	S11_count	S12_count	S13_count	S14_count	S15_count	S16_count	S17_count	S18_count	S01_TPM	S02_TPM	S03_TPM	S04_TPM	S05_TPM	S06_TPM	S07_TPM	S08_TPM	S09_TPM	S10_TPM	S11_TPM	S12_TPM	S13_TPM	S14_TPM	S15_TPM	S16_TPM	S17_TPM	S18_TPM
miR1023-y	18	AAGGGAATCGGGTTAAGT	25	0	2	1	2	1	2	1	2	4	0	1	1	0	1	0	2	1	4	0.01	23.9831	6.3655	24.1458	15.0119	22.4919	32.3541	32.0899	53.4438	0.01	13.6418	18.3405	0.01	16.1421	0.01	50.3626	8.6956	35.2023
miR10420-z	19	CTCCTGAACCATCATTTTT	40	16	1	0	20	0	0	0	0	0	0	1	0	1	0	0	0	1	0	212.263	11.9916	0.01	241.458	0.01	0.01	0.01	0.01	0.01	0.01	13.6418	0.01	41.5662	0.01	0.01	0.01	8.6956	0.01
miR10516-z	18	ATCCTTTGCAGACGACTG	22	2	0	1	1	0	2	0	0	2	3	0	3	1	0	0	0	7	0	26.5329	0.01	6.3655	12.0729	0.01	22.4919	0.01	0.01	26.7219	38.6777	0.01	55.0216	41.5662	0.01	0.01	0.01	60.869	0.01
miR11023-z	19	TCGACATCGTTTACTTTGG	85	6	9	23	0	6	4	5	7	3	6	0	0	0	4	1	1	2	8	79.5988	107.924	146.406	0.01	90.0712	44.9837	161.77	112.314	40.0828	77.3555	0.01	0.01	0.01	64.5682	26.3193	25.1813	17.3912	70.4046
miR11036-z	19	TGGATGAAGATGAAGATGA	23	2	2	0	4	2	1	0	2	1	2	1	3	0	0	3	0	0	0	26.5329	23.9831	0.01	48.2917	30.0237	11.2459	0.01	32.0899	13.3609	25.7852	13.6418	55.0216	0.01	0.01	78.9578	0.01	0.01	0.01
miR11117-y	18	GTAGGAAGAGGAAGGAGA	27	0	3	3	3	3	1	1	1	3	1	0	0	0	1	2	0	5	0	0.01	35.9747	19.0965	36.2188	45.0356	11.2459	32.3541	16.0449	40.0828	12.8926	0.01	0.01	0.01	16.1421	52.6385	0.01	43.4779	0.01
miR11166-y	18	ATGGATAGTCGAGCGGCT	62	0	1	0	2	2	1	11	4	13	1	0	1	0	0	22	0	3	1	0.01	11.9916	0.01	24.1458	30.0237	11.2459	355.895	64.1797	173.692	12.8926	0.01	18.3405	0.01	0.01	579.024	0.01	26.0867	8.8006
miR1120-z	21	TCTTCTATTATGGGACGGAGG	61	0	9	5	0	1	1	1	2	7	0	2	3	2	7	1	0	13	7	0.01	107.924	31.8275	0.01	15.0119	11.2459	32.3541	32.0899	93.5266	0.01	27.2836	55.0216	83.1324	112.994	26.3193	0.01	113.043	61.604
miR1127-y	21	ACAAGTATTTCCGGACGGAGG	22	1	4	1	2	2	1	0	0	0	0	0	1	0	2	2	1	1	4	13.2665	47.9662	6.3655	24.1458	30.0237	11.2459	0.01	0.01	0.01	0.01	0.01	18.3405	0.01	32.2841	52.6385	25.1813	8.6956	35.2023
miR1127-z	18	TTAACTAGTCCCTCTGTC	22	1	8	5	0	2	0	0	1	0	1	0	0	0	0	1	0	3	0	13.2665	95.9325	31.8275	0.01	30.0237	0.01	0.01	16.0449	0.01	12.8926	0.01	0.01	0.01	0.01	26.3193	0.01	26.0867	0.01
miR11283-z	19	AGAGGCTTTGAAGAGGATG	41	0	1	7	1	9	5	3	0	1	2	4	3	0	0	1	0	3	1	0.01	11.9916	44.5585	12.0729	135.107	56.2297	97.0622	0.01	13.3609	25.7852	54.5673	55.0216	0.01	0.01	26.3193	0.01	26.0867	8.8006
miR11288-z	18	TTTGGCGAATTGTAGACG	28	3	0	1	1	0	1	1	0	0	0	2	2	1	7	6	0	0	3	39.7994	0.01	6.3655	12.0729	0.01	11.2459	32.3541	0.01	0.01	0.01	27.2836	36.6811	41.5662	112.994	157.916	0.01	0.01	26.4017
miR1128-z	18	ACTACTCCCTTCGTCCCT	28	2	1	1	1	2	1	0	2	4	3	2	0	0	3	0	0	3	3	26.5329	11.9916	6.3655	12.0729	30.0237	11.2459	0.01	32.0899	53.4438	38.6777	27.2836	0.01	0.01	48.4262	0.01	0.01	26.0867	26.4017
miR1130-y	21	TCTTCTATTATGGGACGGAGG	60	0	9	5	1	1	2	1	2	5	0	3	3	2	8	1	0	11	6	0.01	107.924	31.8275	12.0729	15.0119	22.4919	32.3541	32.0899	66.8047	0.01	40.9255	55.0216	83.1324	129.136	26.3193	0.01	95.6513	52.8034
miR11316-z	18	CATTTATTTCTGGACATG	19	1	0	0	0	0	2	3	2	2	1	1	1	3	1	0	0	1	1	13.2665	0.01	0.01	0.01	0.01	22.4919	97.0622	32.0899	26.7219	12.8926	13.6418	18.3405	124.699	16.1421	0.01	0.01	8.6956	8.8006
miR11337-x	19	TTTGCGAGACGAATCTACC	49	1	5	9	3	4	6	0	4	0	0	3	0	0	3	0	1	3	7	13.2665	59.9578	57.2894	36.2188	60.0474	67.4756	0.01	64.1797	0.01	0.01	40.9255	0.01	0.01	48.4262	0.01	25.1813	26.0867	61.604
miR11338-x	23	TGCGAGACGAATCTAATGATACA	298	24	17	20	10	12	31	10	8	14	3	28	12	7	20	10	8	31	33	318.395	203.857	127.31	120.729	180.142	348.624	323.541	128.359	187.053	38.6777	381.971	220.087	290.964	322.841	263.192	201.45	269.563	290.419
miR11338-y	21	ATATCATTAGATTCGTCTCGC	27	6	0	3	0	5	0	0	1	2	0	5	1	0	1	0	0	3	0	79.5988	0.01	19.0965	0.01	75.0593	0.01	0.01	16.0449	26.7219	0.01	68.2091	18.3405	0.01	16.1421	0.01	0.01	26.0867	0.01
miR1133-z	18	TATACTCCCTCCATCCTA	22	1	2	1	2	0	3	0	0	2	2	2	3	0	0	0	0	3	1	13.2665	23.9831	6.3655	24.1458	0.01	33.7378	0.01	0.01	26.7219	25.7852	27.2836	55.0216	0.01	0.01	0.01	0.01	26.0867	8.8006
miR11341-x	19	TAATTTACGAGACGAATCT	52	5	2	5	6	1	5	0	3	4	0	0	0	1	0	2	1	5	12	66.3324	23.9831	31.8275	72.4375	15.0119	56.2297	0.01	48.1348	53.4438	0.01	0.01	0.01	41.5662	0.01	52.6385	25.1813	43.4779	105.607
miR11341-y	21	ATATCATTAGATTCGTCTCGC	27	6	0	3	0	5	0	0	1	2	0	5	1	0	1	0	0	3	0	79.5988	0.01	19.0965	0.01	75.0593	0.01	0.01	16.0449	26.7219	0.01	68.2091	18.3405	0.01	16.1421	0.01	0.01	26.0867	0.01
miR1134-z	18	GCGACAAGAACGACAAGA	28	3	0	3	2	1	2	2	1	6	1	0	2	1	0	1	0	2	1	39.7994	0.01	19.0965	24.1458	15.0119	22.4919	64.7082	16.0449	80.1657	12.8926	0.01	36.6811	41.5662	0.01	26.3193	0.01	17.3912	8.8006
miR11404-z	18	TCGTGATGGGGATAGACT	56	7	3	4	2	6	6	3	0	4	2	2	2	0	1	3	1	4	6	92.8653	35.9747	25.462	24.1458	90.0712	67.4756	97.0622	0.01	53.4438	25.7852	27.2836	36.6811	0.01	16.1421	78.9578	25.1813	34.7823	52.8034
miR11409-z	18	ACCTTGGGAAATTTCATC	20	0	0	2	2	1	1	1	1	2	1	1	1	0	2	1	0	1	3	0.01	0.01	12.731	24.1458	15.0119	11.2459	32.3541	16.0449	26.7219	12.8926	13.6418	18.3405	0.01	32.2841	26.3193	0.01	8.6956	26.4017
miR1145-z	18	TTGATCTTGTCGGTGGCC	26	1	12	2	0	3	0	2	3	1	0	0	0	0	0	1	0	0	1	13.2665	143.899	12.731	0.01	45.0356	0.01	64.7082	48.1348	13.3609	0.01	0.01	0.01	0.01	0.01	26.3193	0.01	0.01	8.8006
miR11502-z	18	CTTATTGGATTGAGAGTG	645	51	94	30	19	15	8	20	16	31	9	7	31	70	78	102	0	33	31	676.59	1127.21	190.965	229.386	225.178	89.9675	647.082	256.719	414.189	116.033	95.4927	568.557	2909.64	1259.08	2684.56	0.01	286.954	272.818
miR1151-x	20	CTTGGGCTCATAACCTGTTG	108	3	5	5	1	1	7	6	14	4	11	2	17	7	4	11	2	1	7	39.7994	59.9578	31.8275	12.0729	15.0119	78.7216	194.125	224.629	53.4438	141.818	27.2836	311.789	290.964	64.5682	289.512	50.3626	8.6956	61.604
miR11534-z	18	GAGATTGTTGGAGGCGTT	35	4	6	0	1	1	8	1	1	0	1	3	3	1	0	0	0	5	0	53.0659	71.9493	0.01	12.0729	15.0119	89.9675	32.3541	16.0449	0.01	12.8926	40.9255	55.0216	41.5662	0.01	0.01	0.01	43.4779	0.01
miR11537-z	18	AGTATTGCTTTGAATGTA	25	0	3	2	1	4	3	0	3	0	0	2	4	0	0	0	0	2	1	0.01	35.9747	12.731	12.0729	60.0474	33.7378	0.01	48.1348	0.01	0.01	27.2836	73.3622	0.01	0.01	0.01	0.01	17.3912	8.8006
miR12147-z	18	AGATGAAAAGGACTTTGT	170	3	13	7	10	29	17	7	7	19	3	6	10	1	2	5	19	10	2	39.7994	155.89	44.5585	120.729	435.344	191.181	226.479	112.314	253.858	38.6777	81.8509	183.405	41.5662	32.2841	131.596	478.445	86.9558	17.6011
miR12164-z	18	AAACTCCGAATGCCGACG	63	3	17	9	2	1	1	1	1	0	8	0	5	1	0	7	0	3	4	39.7994	203.857	57.2894	24.1458	15.0119	11.2459	32.3541	16.0449	0.01	103.141	0.01	91.7027	41.5662	0.01	184.235	0.01	26.0867	35.2023
miR12167-z	19	ATTTGGTAGAATTAGTCGT	20	3	9	2	0	0	0	0	0	2	0	1	0	0	1	1	1	0	0	39.7994	107.924	12.731	0.01	0.01	0.01	0.01	0.01	26.7219	0.01	13.6418	0.01	0.01	16.1421	26.3193	25.1813	0.01	0.01
miR1432-x	21	TCAGGAAAGATGACACCAACG	481	23	79	54	25	31	53	1	19	8	44	28	7	5	22	8	8	30	36	305.129	947.333	343.737	301.823	465.368	596.035	32.3541	304.854	106.888	567.274	381.971	128.384	207.831	355.125	210.554	201.45	260.867	316.82
miR1432-y	20	GTGTCATCTTTCCTGAAGCA	244	4	11	56	19	20	40	4	8	20	5	6	13	6	4	6	7	5	10	53.0659	131.907	356.468	229.386	300.237	449.837	129.416	128.359	267.219	64.4629	81.8509	238.427	249.397	64.5682	157.916	176.269	43.4779	88.0057
miR1432-z	21	TCAGGAAAGATGACACCAACA	16121	773	1130	1491	1174	1429	1762	129	746	612	968	1431	653	150	611	292	466	1260	1044	10255	13550.5	9490.95	14173.6	21451.9	19815.3	4173.68	11969.5	8176.9	12480	19521.4	11976.4	6234.93	9862.79	7685.22	11734.5	10956.4	9187.8
miR1436-z	20	AATCTGGGACGGAGGGAGTA	52	2	1	10	2	3	8	1	1	5	1	3	4	0	0	1	1	6	3	26.5329	11.9916	63.6549	24.1458	45.0356	89.9675	32.3541	16.0449	66.8047	12.8926	40.9255	73.3622	0.01	0.01	26.3193	25.1813	52.1735	26.4017
miR1439-z	19	ATTCTGGGACGGAGTGAGT	20	0	0	6	2	0	2	2	1	0	0	1	0	1	1	0	0	3	1	0.01	0.01	38.193	24.1458	0.01	22.4919	64.7082	16.0449	0.01	0.01	13.6418	0.01	41.5662	16.1421	0.01	0.01	26.0867	8.8006
miR1441-z	20	GGATGTCGGAAAGGGTTTTA	30	0	3	5	3	2	2	0	0	0	1	1	3	0	0	2	2	1	5	0.01	35.9747	31.8275	36.2188	30.0237	22.4919	0.01	0.01	0.01	12.8926	13.6418	55.0216	0.01	0.01	52.6385	50.3626	8.6956	44.0029
miR1450-z	21	TTCAATGGCTCGGTCAGGTTA	19	0	14	0	0	0	0	0	0	0	0	0	4	0	0	0	0	1	0	0.01	167.882	0.01	0.01	0.01	0.01	0.01	0.01	0.01	0.01	0.01	73.3622	0.01	0.01	0.01	0.01	8.6956	0.01
miR1507-z	21	TCTCATTCCATACATCGTCTG	22	3	1	0	14	4	0	0	0	0	0	0	0	0	0	0	0	0	0	39.7994	11.9916	0.01	169.021	60.0474	0.01	0.01	0.01	0.01	0.01	0.01	0.01	0.01	0.01	0.01	0.01	0.01	0.01
miR1508-z	19	TAGAAAGGGAAATAGCAGT	27	2	4	0	13	8	0	0	0	0	0	0	0	0	0	0	0	0	0	26.5329	47.9662	0.01	156.948	120.095	0.01	0.01	0.01	0.01	0.01	0.01	0.01	0.01	0.01	0.01	0.01	0.01	0.01
miR1510-y	18	TGTTGTTTTACTTATACC	63	6	1	1	11	2	2	10	2	7	0	7	1	0	2	6	4	1	0	79.5988	11.9916	6.3655	132.802	30.0237	22.4919	323.541	32.0899	93.5266	0.01	95.4927	18.3405	0.01	32.2841	157.916	100.725	8.6956	0.01
miR1511-y	18	AACCTGGCTCTGATACCA	231	14	21	17	27	12	11	32	17	22	13	2	5	0	6	6	5	18	3	185.731	251.823	108.213	325.969	180.142	123.705	1035.33	272.764	293.941	167.603	27.2836	91.7027	0.01	96.8523	157.916	125.906	156.52	26.4017
miR1511-z	22	TTAACCAGGCTCTGATACCACT	85	3	7	13	10	0	5	2	5	5	16	3	2	1	3	0	1	5	4	39.7994	83.9409	82.7514	120.729	0.01	56.2297	64.7082	80.2246	66.8047	206.281	40.9255	36.6811	41.5662	48.4262	0.01	25.1813	43.4779	35.2023
miR1520-z	18	TCGAATAAGAACGTGGCA	21	2	0	4	3	2	0	1	0	2	1	1	0	0	1	1	1	2	0	26.5329	0.01	25.462	36.2188	30.0237	0.01	32.3541	0.01	26.7219	12.8926	13.6418	0.01	0.01	16.1421	26.3193	25.1813	17.3912	0.01
miR1523-z	20	TCATCGTTCATGAGCTCACA	28	1	1	1	0	0	0	9	0	2	0	0	3	0	0	8	1	0	2	13.2665	11.9916	6.3655	0.01	0.01	0.01	291.187	0.01	26.7219	0.01	0.01	55.0216	0.01	0.01	210.554	25.1813	0.01	17.6011
miR1526-z	18	AGAGGAAAAGAAAGCAAG	44	14	19	8	0	0	0	0	0	1	1	0	0	0	0	0	0	1	0	185.731	227.84	50.924	0.01	0.01	0.01	0.01	0.01	13.3609	12.8926	0.01	0.01	0.01	0.01	0.01	0.01	8.6956	0.01
miR156-x	20	TGACAGAAGAGAGTGAGCAC	91165	5380	7409	8999	8115	8934	10012	1714	4875	5601	1919	4746	3830	1053	3094	2155	579	5675	7075	71373.6	88845.5	57283.1	97971.7	134116	112594	55454.9	78219	74834.7	24740.9	64744.1	70244.3	43769.2	49943.5	56718	14580	49347.4	62264
miR156-y	22	GCTCACTGCTCTCTCTGTCATC	9246	660	655	1302	716	806	732	195	402	448	238	442	384	197	381	241	103	489	855	8755.87	7854.47	8287.87	8644.21	12099.6	8232.03	6309.05	6450.06	5985.7	3068.43	6029.68	7042.77	8188.54	6150.12	6342.94	2593.67	4252.14	7524.49
miR156-z	18	TGACAGAAGAGAGTGAGT	3485	199	260	473	292	274	422	88	207	236	93	156	112	32	88	88	28	184	253	2640.03	3117.81	3010.88	3525.29	4113.25	4745.79	2847.16	3321.3	3153.18	1199.01	2128.12	2054.14	1330.12	1420.5	2316.09	705.077	1599.99	2226.54
miR157-x	19	TTGACAGAAGATAGAGAGC	53	5	8	4	3	1	0	0	2	2	1	0	6	0	0	1	19	0	1	66.3324	95.9325	25.462	36.2188	15.0119	0.01	0.01	32.0899	26.7219	12.8926	0.01	110.043	0.01	0.01	26.3193	478.445	0.01	8.8006
miR157-y	21	GCTCTCTATGCTTCTGTCATC	19	5	4	3	0	3	0	2	1	0	0	0	1	0	0	0	0	0	0	66.3324	47.9662	19.0965	0.01	45.0356	0.01	64.7082	16.0449	0.01	0.01	0.01	18.3405	0.01	0.01	0.01	0.01	0.01	0.01
miR158-x	22	CTTTGTCTATCGTTTGGAAAAG	22	0	1	0	0	1	3	3	1	5	1	2	1	0	1	1	0	1	1	0.01	11.9916	0.01	0.01	15.0119	33.7378	97.0622	16.0449	66.8047	12.8926	27.2836	18.3405	0.01	16.1421	26.3193	0.01	8.6956	8.8006
miR158-y	20	TTTCCAAATGTAGACAAAGC	79	2	21	2	3	3	2	2	4	10	2	4	5	3	6	3	3	3	1	26.5329	251.823	12.731	36.2188	45.0356	22.4919	64.7082	64.1797	133.609	25.7852	54.5673	91.7027	124.699	96.8523	78.9578	75.5439	26.0867	8.8006
miR159-x	20	GAGCTCCTATCATTCCAATG	4292	229	187	530	324	253	216	288	386	467	191	125	249	38	147	131	45	273	213	3038.02	2242.42	3373.71	3911.63	3798	2429.12	9317.98	6193.34	6239.56	2462.48	1705.23	4566.8	1579.52	2372.88	3447.82	1133.16	2373.89	1874.52
miR159-y	21	TTTGGATTGAAGGGAGCTCTG	45356	2678	2475	3560	2424	1260	2595	1414	2618	2251	6624	2325	1952	618	2226	1159	2387	3248	3542	35527.6	29679.1	22661.2	29264.8	18914.9	29183.2	45748.7	42005.6	30075.5	85400.4	31717.2	35800.7	25687.9	35932.2	30504	60107.8	28243.2	31171.6
miR159-z	20	TTGGACTGAAGGGTGCTCCT	2633	159	175	198	181	71	126	87	137	125	195	147	128	75	167	83	123	235	221	2109.37	2098.52	1260.37	2185.2	1065.84	1416.99	2814.81	2198.15	1670.12	2514.05	2005.35	2347.59	3117.47	2695.72	2184.5	3097.3	2043.46	1944.93
miR160-x	20	TGCCTGGCTCCCTGTATGCC	5525	260	285	765	411	297	494	117	287	284	490	279	258	70	258	109	268	252	341	3449.28	3417.59	4869.6	4961.97	4458.52	5555.49	3785.43	4604.89	3794.51	6317.36	3806.07	4731.86	2909.64	4164.65	2868.8	6748.59	2191.29	3000.99
miR160-y	21	GCGTGCAAGGAGCCAAGCATG	663	41	64	134	47	41	38	12	27	34	4	17	28	14	35	18	7	45	57	543.925	767.46	852.976	567.427	615.486	427.346	388.249	433.213	454.272	51.5703	231.911	513.535	581.927	564.972	473.747	176.269	391.301	501.632
miR160-z	21	TGCCTGGCTCCCTGTATTTCT	161	7	4	37	14	8	11	3	10	2	10	9	9	5	5	3	9	5	10	92.8653	47.9662	235.523	169.021	120.095	123.705	97.0622	160.449	26.7219	128.926	122.776	165.065	207.831	80.7103	78.9578	226.632	43.4779	88.0057
miR162-x	21	GGGCGCAGTGGTTTATCGATC	79	6	7	1	3	1	1	0	3	0	5	3	9	1	5	3	1	14	16	79.5988	83.9409	6.3655	36.2188	15.0119	11.2459	0.01	48.1348	0.01	64.4629	40.9255	165.065	41.5662	80.7103	78.9578	25.1813	121.738	140.809
miR162-y	21	TCGATAAACCTCTGCATCCAG	7194	424	333	412	270	255	415	63	307	215	1375	496	311	90	261	179	461	610	717	5624.98	3993.19	2622.58	3259.69	3828.02	4667.06	2038.31	4925.79	2872.6	17727.3	6766.34	5703.91	3740.96	4213.08	4711.15	11608.6	5304.3	6310.01
miR162-z	22	TCGATAAACCTCTGCATCCAGA	162	9	7	1	6	5	13	0	9	4	28	20	5	2	11	5	4	10	23	119.398	83.9409	6.3655	72.4375	75.0593	146.197	0.01	144.404	53.4438	360.992	272.836	91.7027	83.1324	177.563	131.596	100.725	86.9558	202.413
miR163-y	18	GATGAAGAGGACTTTGAA	32	1	0	2	4	5	3	0	2	5	1	2	0	0	2	0	1	3	1	13.2665	0.01	12.731	48.2917	75.0593	33.7378	0.01	32.0899	66.8047	12.8926	27.2836	0.01	0.01	32.2841	0.01	25.1813	26.0867	8.8006
miR164-x	21	TGGAGAAGCAGGGCACGTGCT	21198	998	1059	2332	1713	1152	1345	757	1352	2017	1628	1036	994	445	1065	622	267	1241	1175	13239.9	12699.1	14844.3	20680.9	17293.7	15125.8	24492	21692.7	26949	20989.1	14132.9	18230.5	18497	17191.3	16370.6	6723.41	10791.2	10340.7
miR164-y	21	CACGTGCGCTCCTTCTCCAAC	9645	558	604	1345	771	1247	781	355	489	679	87	308	211	237	443	217	42	532	739	7402.69	7242.9	8561.59	9308.22	18719.8	8783.08	11485.7	7845.97	9072.08	1121.65	4201.68	3869.86	9851.19	7150.93	5711.28	1057.61	4626.05	6503.62
miR164-z	20	TGGAGAAGCAGGGCACGTGA	420	19	38	65	40	8	21	17	16	34	25	11	12	12	25	21	3	23	30	252.063	455.679	413.757	482.917	120.095	236.165	550.019	256.719	454.272	322.315	150.06	220.087	498.795	403.551	552.704	75.5439	199.998	264.017
miR165-x	23	GGAATGTTGTCTGGTTCAAGGAT	55	2	4	2	3	4	4	1	1	1	2	7	5	2	4	3	1	5	4	26.5329	47.9662	12.731	36.2188	60.0474	44.9837	32.3541	16.0449	13.3609	25.7852	95.4927	91.7027	83.1324	64.5682	78.9578	25.1813	43.4779	35.2023
miR165-y	21	TCGGACCAGGCTTCATCCCCC	1784	130	121	152	119	75	114	28	58	72	153	92	59	70	82	54	36	169	200	1724.64	1450.98	967.555	1436.68	1125.89	1282.04	905.914	930.606	961.988	1972.56	1255.05	1082.09	2909.64	1323.65	1421.24	906.527	1469.55	1760.11
miR166-x	21	GGAATGTTGTCTGGTTCAAGG	48029	3634	3575	5028	2979	2846	1960	651	1599	1528	1059	2399	2690	1179	2735	1809	1144	5613	5601	48210.4	42869.8	32005.7	35965.2	42723.8	22042	21062.5	25655.8	20415.5	13653.2	32726.7	49336.1	49006.6	44148.5	47611.5	28807.4	48808.3	49292
miR166-y	21	TCGGACCAGGCTTCATTCCCC	278885	18750	17953	19065	18530	10610	17512	5022	10946	10231	28407	17934	10663	6829	12956	7081	5331	29924	31141	248746	215284	121358	223711	159276	196939	162482	175628	136696	366239	244652	195565	283856	209136	186367	134242	260206	274059
miR166-z	21	TCTCGGACCAGGCTTCATTCT	16159	1265	961	1328	1294	561	1249	341	796	545	1854	923	712	342	585	354	353	1370	1326	16782.1	11523.9	8453.38	15622.4	8421.65	14046.2	11032.7	12771.8	7281.72	23902.8	12591.4	13058.5	14215.6	9443.1	9317.02	8889	11912.9	11669.6
miR167-x	22	TGAAGCTGCCAGCATGATCTGA	46093	2705	2669	3306	3423	1745	3141	1113	2706	2197	4531	2704	1884	895	2706	1722	1387	3233	4026	35885.8	32005.5	21044.3	41325.6	26195.7	35323.5	36010.1	43417.6	29354	58416.3	36887.5	34553.6	37201.8	43680.4	45321.8	34926.5	28112.8	35431.1
miR167-y	21	AGGTCATGCTGTAGTTTCATC	18714	1580	1454	2020	1135	953	950	418	1016	878	499	1183	917	555	1118	728	376	1404	1530	20961	17435.7	12858.3	13702.8	14306.3	10683.6	13524	16301.6	11730.9	6433.4	16138.3	16818.3	23069.2	18046.8	19160.4	9468.17	12208.6	13464.9
miR167-z	21	TGAAGCTGCCAGCATGATCTC	288	18	24	22	9	5	27	6	23	11	25	23	10	8	17	19	9	15	17	238.797	287.797	140.041	108.656	75.0593	303.64	194.125	369.033	146.97	322.315	313.762	183.405	332.53	274.415	500.066	226.632	130.434	149.61
miR168-x	21	TCGCTTGGTGCAGATCGGGAC	37849	2141	2919	4228	2050	2431	2741	749	2095	2189	811	2676	1549	532	1987	1089	818	3658	3186	28403.5	35003.4	26913.3	24749.5	36493.8	30825.1	24233.2	33614.1	29247.1	10455.9	36505.5	28409.5	22113.2	32074.3	28661.7	20598.3	31808.4	28038.6
miR168-y	21	CCCGCCTTGCACCAAGTGAAT	21303	1149	1393	2797	1282	1175	1547	313	1083	1047	460	1621	822	219	988	543	419	2298	2147	15243.2	16704.2	17804.3	15477.5	17638.9	17397.5	10126.8	17376.7	13988.9	5930.59	22113.4	15075.9	9103	15948.3	14291.4	10551	19982.4	18894.8
miR168-z	23	TCGCTTGGTGCAGATCGGGACCT	272	24	27	34	9	10	21	4	20	14	4	13	8	5	12	10	7	17	33	318.395	323.772	216.427	108.656	150.119	236.165	129.416	320.899	187.053	51.5703	177.344	146.724	207.831	193.705	263.192	176.269	147.825	290.419
miR169-x	22	TAGCCAAGGATGATTTGCCTGT	1956	73	134	252	118	100	120	31	80	70	38	152	58	29	136	74	74	198	219	968.452	1606.87	1604.1	1424.6	1501.19	1349.51	1002.98	1283.59	935.266	489.918	2073.56	1063.75	1205.42	2195.32	1947.62	1863.42	1721.72	1927.32
miR169-y	21	TGGGCGGTCACCTTGGCTAGC	6472	307	386	1111	431	603	359	178	359	502	74	268	246	82	411	230	77	437	411	4072.81	4628.74	7072.06	5203.43	9052.15	4037.29	5759.03	5760.13	6707.19	954.051	3656.01	4511.77	3408.43	6634.38	6053.43	1938.96	3799.97	3617.03
miR169-z	21	TAGCCAAGGATGAGCTGCCTG	1044	51	81	104	65	74	88	16	50	47	37	75	35	24	57	26	13	98	103	676.59	971.316	662.011	784.74	1110.88	989.643	517.665	802.246	627.965	477.025	1023.14	641.919	997.589	920.097	684.301	327.357	852.167	906.459
miR170-x	21	TATTGGCCTGGTTCACTCAGA	20	1	6	0	0	2	1	0	0	2	0	1	2	1	2	0	0	1	1	13.2665	71.9493	0.01	0.01	30.0237	11.2459	0.01	0.01	26.7219	0.01	13.6418	36.6811	41.5662	32.2841	0.01	0.01	8.6956	8.8006
miR171-x	22	CGTGGTATTGTTCCGGCTCATG	40220	2445	2075	3610	427	851	575	84	480	420	782	1734	1307	635	1610	1346	3033	9129	9677	32436.5	24882.5	22979.4	5155.14	12775.1	6466.41	2717.74	7701.56	5611.6	10082	23654.9	23971.1	26394.5	25988.7	35425.7	76374.9	79381.9	85163.1
miR171-y	21	TGATTGAGCCGTGCCAATATC	7176	432	418	1337	428	301	519	178	262	345	454	329	212	72	241	157	316	557	618	5731.12	5012.47	8510.67	5167.21	4518.57	5836.64	5759.03	4203.77	4609.53	5853.23	4488.16	3888.2	2992.77	3890.23	4132.12	7957.29	4843.44	5438.75
miR171-z	22	TGAGCCGAACCAATATCACTCT	1101	71	55	146	73	47	105	10	41	38	98	59	40	19	55	33	49	82	80	941.919	659.536	929.362	881.323	705.557	1180.82	323.541	657.842	507.716	1263.47	804.867	733.622	789.758	887.813	868.535	1233.88	713.037	704.046
miR172-x	21	GCAGCACCATCAAGATTCACA	161	6	13	35	12	5	17	2	3	6	1	10	5	2	4	2	3	16	19	79.5988	155.89	222.792	144.875	75.0593	191.181	64.7082	48.1348	80.1657	12.8926	136.418	91.7027	83.1324	64.5682	52.6385	75.5439	139.129	167.211
miR172-y	21	CGAATCTTGATGATGCTGCAT	58	2	4	2	2	1	1	26	0	3	2	0	2	1	0	3	4	5	0	26.5329	47.9662	12.731	24.1458	15.0119	11.2459	841.206	0.01	40.0828	25.7852	0.01	36.6811	41.5662	0.01	78.9578	100.725	43.4779	0.01
miR172-z	19	TCTTGATGATGCTGCATCT	24	0	1	1	4	0	7	0	2	2	0	3	1	0	0	2	0	0	1	0.01	11.9916	6.3655	48.2917	0.01	78.7216	0.01	32.0899	26.7219	0.01	40.9255	18.3405	0.01	0.01	52.6385	0.01	0.01	8.8006
miR1848-z	18	CCCTCGTCGGCGAGCGCG	311	6	16	42	10	11	16	23	31	67	10	15	16	2	7	8	4	17	10	79.5988	191.865	267.351	120.729	165.131	179.935	744.144	497.393	895.183	128.926	204.627	293.449	83.1324	112.994	210.554	100.725	147.825	88.0057
miR1854-x	18	GTGGTGAAATTGGTAGAT	25	0	0	6	4	0	0	1	0	1	2	0	0	0	1	0	0	7	3	0.01	0.01	38.193	48.2917	0.01	0.01	32.3541	0.01	13.3609	25.7852	0.01	0.01	0.01	16.1421	0.01	0.01	60.869	26.4017
miR1856-z	18	TGCGTCACACGGATTCGT	251	8	12	17	24	14	13	4	7	22	51	14	16	0	7	7	4	20	11	106.132	143.899	108.213	289.75	210.166	146.197	129.416	112.314	293.941	657.521	190.986	293.449	0.01	112.994	184.235	100.725	173.911	96.8063
miR1862-z	19	TTGATTTATTTTGGGATGG	46	2	0	3	4	3	1	3	1	2	5	2	0	0	3	1	0	8	8	26.5329	0.01	19.0965	48.2917	45.0356	11.2459	97.0622	16.0449	26.7219	64.4629	27.2836	0.01	0.01	48.4262	26.3193	0.01	69.5646	70.4046
miR1863-z	18	TGGCTCTGATACCATATT	41	1	2	8	1	2	6	2	1	1	4	1	1	1	2	0	2	4	2	13.2665	23.9831	50.924	12.0729	30.0237	67.4756	64.7082	16.0449	13.3609	51.5703	13.6418	18.3405	41.5662	32.2841	0.01	50.3626	34.7823	17.6011
miR1870-y	19	AGGGCTAATACAGCATGAG	25	13	12	0	0	0	0	0	0	0	0	0	0	0	0	0	0	0	0	172.464	143.899	0.01	0.01	0.01	0.01	0.01	0.01	0.01	0.01	0.01	0.01	0.01	0.01	0.01	0.01	0.01	0.01
miR1872-z	18	TCTGTAAGTCTGTGAAGG	79	5	10	8	7	3	2	21	4	5	1	0	6	0	1	2	0	1	3	66.3324	119.916	50.924	84.5104	45.0356	22.4919	679.436	64.1797	66.8047	12.8926	0.01	110.043	0.01	16.1421	52.6385	0.01	8.6956	26.4017
miR1878-y	24	ATTTGTAGTGTTCAGATTGAGTTT	186	16	11	14	8	2	18	3	6	4	12	16	9	15	15	4	6	10	17	212.263	131.907	89.1169	96.5834	30.0237	202.427	97.0622	96.2696	53.4438	154.711	218.269	165.065	623.493	242.131	105.277	151.088	86.9558	149.61
miR1878-z	24	ACTTAGTCTGGATACTATAAAAGA	49	4	5	2	0	4	1	0	4	0	0	6	4	3	4	2	4	5	1	53.0659	59.9578	12.731	0.01	60.0474	11.2459	0.01	64.1797	0.01	0.01	81.8509	73.3622	124.699	64.5682	52.6385	100.725	43.4779	8.8006
miR2084-z	18	ATTGTTGGATTGTTCACT	115	2	2	2	4	4	18	19	7	19	3	2	5	2	9	8	1	4	4	26.5329	23.9831	12.731	48.2917	60.0474	202.427	614.728	112.314	253.858	38.6777	27.2836	91.7027	83.1324	145.279	210.554	25.1813	34.7823	35.2023
miR2097-y	18	TCCTCGTGTCGCATTCCT	41	0	1	6	2	4	2	1	5	3	9	0	0	1	1	1	1	1	3	0.01	11.9916	38.193	24.1458	60.0474	22.4919	32.3541	80.2246	40.0828	116.033	0.01	0.01	41.5662	16.1421	26.3193	25.1813	8.6956	26.4017
miR2118-x	22	TTCCCGATGCCTCCCATTCCTA	132	7	4	14	4	3	5	0	3	7	14	4	5	3	0	5	21	14	19	92.8653	47.9662	89.1169	48.2917	45.0356	56.2297	0.01	48.1348	93.5266	180.496	54.5673	91.7027	124.699	0.01	131.596	528.807	121.738	167.211
miR2118-y	21	TTCCTGATGCCTCCCATGCCT	97	5	2	17	4	5	8	0	6	2	11	10	2	2	2	0	7	7	7	66.3324	23.9831	108.213	48.2917	75.0593	89.9675	0.01	96.2696	26.7219	141.818	136.418	36.6811	83.1324	32.2841	0.01	176.269	60.869	61.604
miR2118-z	20	TATTTCCTCTTCCACCCATC	45	2	1	5	4	2	6	0	2	2	8	2	1	0	1	0	0	6	3	26.5329	11.9916	31.8275	48.2917	30.0237	67.4756	0.01	32.0899	26.7219	103.141	27.2836	18.3405	0.01	16.1421	0.01	0.01	52.1735	26.4017
miR2119-z	18	AAAGGGAGTTGTAGGGTT	81	0	0	5	5	4	1	9	4	2	4	0	1	6	9	28	0	1	2	0.01	0.01	31.8275	60.3646	60.0474	11.2459	291.187	64.1797	26.7219	51.5703	0.01	18.3405	249.397	145.279	736.939	0.01	8.6956	17.6011
miR2120-x	19	AACACCAACCGGGACTAAA	73	2	5	5	5	0	5	0	9	2	5	4	3	1	2	2	2	12	9	26.5329	59.9578	31.8275	60.3646	0.01	56.2297	0.01	144.404	26.7219	64.4629	54.5673	55.0216	41.5662	32.2841	52.6385	50.3626	104.347	79.2051
miR2120-y	18	CTTTAGTCCCGGTTGGTA	43	0	1	3	3	3	12	0	1	3	0	2	1	1	1	0	0	8	4	0.01	11.9916	19.0965	36.2188	45.0356	134.951	0.01	16.0449	40.0828	0.01	27.2836	18.3405	41.5662	16.1421	0.01	0.01	69.5646	35.2023
miR2275-x	21	AGGATTAGAGGTAACTGAACC	53	3	0	5	8	2	2	3	1	0	0	5	1	2	5	3	2	4	7	39.7994	0.01	31.8275	96.5834	30.0237	22.4919	97.0622	16.0449	0.01	0.01	68.2091	18.3405	83.1324	80.7103	78.9578	50.3626	34.7823	61.604
miR2626-z	19	AACGACAGGATTTAGGGTG	27	1	0	5	1	1	0	0	0	3	10	1	3	0	0	1	0	1	0	13.2665	0.01	31.8275	12.0729	15.0119	0.01	0.01	0.01	40.0828	128.926	13.6418	55.0216	0.01	0.01	26.3193	0.01	8.6956	0.01
miR2655-z	19	TTTAGGTCCATTAACTTTT	67	7	4	4	2	4	1	2	12	4	2	7	3	2	5	2	0	2	4	92.8653	47.9662	25.462	24.1458	60.0474	11.2459	64.7082	192.539	53.4438	25.7852	95.4927	55.0216	83.1324	80.7103	52.6385	0.01	17.3912	35.2023
miR2873-z	21	AAACGAAGTCGAGTTTGGACA	31	1	1	6	2	2	0	2	3	0	0	5	1	0	0	1	2	1	4	13.2665	11.9916	38.193	24.1458	30.0237	0.01	64.7082	48.1348	0.01	0.01	68.2091	18.3405	0.01	0.01	26.3193	50.3626	8.6956	35.2023
miR2916-z	19	TGGGGGCTCGAAGACGACC	5728	297	543	567	394	566	385	242	388	411	333	184	309	21	211	103	312	263	199	3940.14	6511.42	3609.24	4756.73	8496.71	4329.69	7829.69	6225.43	5491.35	4293.23	2510.09	5667.23	872.89	3405.97	2710.88	7856.57	2286.94	1751.31
miR319-x	21	AGAGCGTCCTTCAGTCCACTC	455	12	21	60	30	15	18	16	40	45	9	22	25	6	16	11	11	54	44	159.198	251.823	381.93	362.188	225.178	202.427	517.665	641.797	601.243	116.033	300.12	458.514	249.397	258.273	289.512	276.994	469.561	387.225
miR319-y	22	CTTGGACTGAAGGGTGCTCCCT	44744	2836	2480	3942	2408	1592	1659	1100	2914	2583	1428	1858	1620	712	3518	1700	1174	6660	4560	37623.7	29739.1	25092.8	29071.6	23898.9	18657	35589.5	46754.9	34511.3	18410.6	25346.5	29711.7	29595.1	56787.7	44742.7	29562.9	57912.5	40130.6
miR319-z	24	CTTGGACTGAAGGGTGCTCCCTTC	517	81	40	57	36	53	18	13	11	21	7	18	14	18	25	11	11	45	38	1074.58	479.662	362.833	434.625	795.629	202.427	420.603	176.494	280.58	90.2481	245.553	256.768	748.192	403.551	289.512	276.994	391.301	334.422
miR3438-x	18	GTCAAGGACTAAGCCATG	39	2	2	7	3	0	2	0	0	2	2	6	3	0	0	2	0	2	6	26.5329	23.9831	44.5585	36.2188	0.01	22.4919	0.01	0.01	26.7219	25.7852	81.8509	55.0216	0.01	0.01	52.6385	0.01	17.3912	52.8034
miR3626-x	18	GTAGTCGATGGGAAATTG	77	15	13	0	22	7	0	13	4	0	0	0	0	1	0	2	0	0	0	198.997	155.89	0.01	265.604	105.083	0.01	420.603	64.1797	0.01	0.01	0.01	0.01	41.5662	0.01	52.6385	0.01	0.01	0.01
miR3627-z	20	CGCTCAGGAAAGATGACACT	168	10	4	31	10	12	23	6	7	5	13	14	6	3	4	7	1	9	3	132.665	47.9662	197.33	120.729	180.142	258.657	194.125	112.314	66.8047	167.603	190.986	110.043	124.699	64.5682	184.235	25.1813	78.2602	26.4017
miR3630-y	21	ATGGGAATCTCTCTGATGCTC	902	26	78	80	92	71	68	69	53	100	40	42	24	11	27	16	40	34	31	344.928	935.341	509.24	1110.71	1065.84	764.724	2232.43	850.381	1336.09	515.703	572.957	440.173	457.228	435.835	421.108	1007.25	295.65	272.818
miR3693-z	21	CTGGATGGGATGTTGCTCGTT	25	0	2	5	1	1	0	0	1	3	3	0	5	0	0	0	0	2	2	0.01	23.9831	31.8275	12.0729	15.0119	0.01	0.01	16.0449	40.0828	38.6777	0.01	91.7027	0.01	0.01	0.01	0.01	17.3912	17.6011
miR384-x	20	TTGGCATTCTGTCCACCTCC	1633	136	110	255	86	80	82	21	62	88	119	85	89	19	62	39	53	120	127	1804.24	1319.07	1623.2	1038.27	1200.95	922.167	679.436	994.785	1175.76	1534.22	1159.55	1632.31	789.758	1000.81	1026.45	1334.61	1043.47	1117.67
miR390-x	21	AAGCTCAGGAGGGATAGCGCC	1563	88	73	143	50	45	91	7	50	23	72	91	67	37	111	47	41	312	215	1167.45	875.384	910.266	603.646	675.534	1023.38	226.479	802.246	307.302	928.266	1241.41	1228.82	1537.95	1791.77	1237	1032.43	2713.02	1892.12
miR390-y	19	GCTATCTATCCTGAGCTCT	4199	208	202	505	93	213	229	18	97	98	74	253	265	52	329	181	107	814	461	2759.43	2422.29	3214.57	1122.78	3197.53	2575.32	582.374	1556.36	1309.37	954.051	3451.38	4860.24	2161.44	5310.73	4763.78	2694.4	7078.2	4057.06
miR390-z	20	AAGCTCAGGAGGGATAGCGT	28	2	5	2	0	0	4	0	2	0	1	0	1	0	3	3	1	4	0	26.5329	59.9578	12.731	0.01	0.01	44.9837	0.01	32.0899	0.01	12.8926	0.01	18.3405	0.01	48.4262	78.9578	25.1813	34.7823	0.01
miR393-x	22	TCCAAAGGGATCGCATTGATTT	410	21	24	28	35	16	31	11	32	21	33	29	30	3	16	14	20	17	29	278.596	287.797	178.234	422.552	240.19	348.624	355.895	513.438	280.58	425.455	395.613	550.216	124.699	258.273	368.469	503.626	147.825	255.216
miR393-y	21	CAGTGCAATCCCTTTGGAATT	92	4	8	16	1	3	1	3	4	4	3	6	5	0	4	1	3	11	15	53.0659	95.9325	101.848	12.0729	45.0356	11.2459	97.0622	64.1797	53.4438	38.6777	81.8509	91.7027	0.01	64.5682	26.3193	75.5439	95.6513	132.009
miR393-z	21	TCCAAAGGGATCGCATTGATT	94	5	8	4	9	4	2	8	7	3	10	2	2	1	2	7	3	10	7	66.3324	95.9325	25.462	108.656	60.0474	22.4919	258.833	112.314	40.0828	128.926	27.2836	36.6811	41.5662	32.2841	184.235	75.5439	86.9558	61.604
miR394-x	20	TTGGCATTCTGTCCACCTCC	1755	138	118	271	90	81	92	21	66	94	131	89	96	21	69	41	66	133	138	1830.77	1415	1725.05	1086.56	1215.96	1034.63	679.436	1058.97	1255.93	1688.93	1214.12	1760.69	872.89	1113.8	1079.09	1661.97	1156.51	1214.48
miR394-z	23	TTGGCATTCTGTCCACCTCCTTA	27	4	1	1	0	1	3	0	3	0	2	1	2	0	2	1	1	3	2	53.0659	11.9916	6.3655	0.01	15.0119	33.7378	0.01	48.1348	0.01	25.7852	13.6418	36.6811	0.01	32.2841	26.3193	25.1813	26.0867	17.6011
miR395-x	21	GTTCCCTGCAAGCACTTCACG	361	8	16	60	16	14	9	6	21	27	18	19	11	3	23	19	8	39	44	106.132	191.865	381.93	193.167	210.166	101.213	194.125	336.943	360.745	232.066	259.195	201.746	124.699	371.267	500.066	201.45	339.127	387.225
miR395-y	20	TGAAGTGTTTGGGGGAACTC	801	31	22	45	50	29	42	27	34	59	70	51	56	22	41	20	33	105	64	411.261	263.814	286.447	603.646	435.344	472.329	873.56	545.528	788.296	902.481	695.733	1027.07	914.457	661.824	526.385	830.983	913.035	563.236
miR395-z	19	TGAAGTGTTTGGGGGAACC	234	12	18	16	11	11	13	11	13	10	18	10	16	8	7	12	8	29	11	159.198	215.848	101.848	132.802	165.131	146.197	355.895	208.584	133.609	232.066	136.418	293.449	332.53	112.994	315.831	201.45	252.172	96.8063
miR396-x	21	TCCACAGGCTTTCTTGAACTG	70405	3835	5054	7541	3571	3197	6338	1284	3450	3149	5547	5094	2619	1031	2922	1663	5880	4186	4044	50876.9	60605.3	48002.2	43112.4	47992.9	71276.8	41542.6	55355	42073.6	71515.1	69491.4	48033.9	42854.8	47167.1	43768.9	148066	36399.7	35589.5
miR396-y	21	GTTCAATAAAGCTGTGGGAAA	1772	99	113	181	55	112	96	18	106	125	33	164	153	23	70	37	34	210	143	1313.38	1355.05	1152.15	664.011	1681.33	1079.61	582.374	1700.76	1670.12	425.455	2237.26	2806.1	956.023	1129.94	973.812	856.164	1826.07	1258.48
miR396-z	20	TCCACAGGCTTTCTTGAACG	4209	191	357	502	212	168	369	67	176	173	329	304	107	48	157	125	389	252	283	2533.9	4280.99	3195.48	2559.46	2521.99	4149.75	2167.72	2823.91	2311.44	4241.66	4147.11	1962.44	1995.18	2534.3	3289.91	9795.53	2191.29	2490.56
miR3979-x	22	TCTCTCTCTCCCTTGAAGGCTC	554	29	35	82	28	24	36	5	30	31	25	27	16	4	30	16	15	37	84	384.728	419.704	521.971	338.042	360.285	404.854	161.77	481.348	414.189	322.315	368.329	293.449	166.265	484.262	421.108	377.72	321.736	739.248
miR397-x	21	TTGACTGCAGCGTTGATGAGA	506	11	24	6	6	7	35	1	12	8	65	23	13	12	15	17	42	86	123	145.931	287.797	38.193	72.4375	105.083	393.608	32.3541	192.539	106.888	838.018	313.762	238.427	498.795	242.131	447.427	1057.61	747.82	1082.47
miR397-y	21	TCACCGGCGCTGCACTCAATT	450	6	7	14	7	8	33	1	31	10	48	10	12	5	16	22	83	52	85	79.5988	83.9409	89.1169	84.5104	120.095	371.116	32.3541	497.393	133.609	618.844	136.418	220.087	207.831	258.273	579.024	2090.05	452.17	748.048
miR397-z	21	TTGACTGCAGCGTTGATGAGT	1077	25	40	17	9	15	69	6	21	15	111	54	35	29	30	24	152	184	241	331.662	479.662	108.213	108.656	225.178	775.97	194.125	336.943	200.414	1431.08	736.658	641.919	1205.42	484.262	631.662	3827.56	1599.99	2120.94
miR398-x	21	GGGGCGGACTGGGAACACATG	4312	99	84	115	107	70	99	113	318	150	59	159	256	298	569	646	129	472	569	1313.38	1007.29	732.032	1291.8	1050.83	1113.35	3656.01	5102.29	2004.14	760.662	2169.05	4695.18	12386.7	9184.83	17002.2	3248.39	4104.31	5007.52
miR398-y	21	TGTGTTCTCAGGTCGCCCCCG	3553	97	320	66	45	34	102	22	142	57	478	168	323	147	267	209	278	311	487	1286.85	3837.3	420.123	543.281	510.403	1147.09	711.79	2278.38	761.574	6162.65	2291.83	5924	6110.23	4309.93	5500.72	7000.4	2704.32	4285.88
miR398-z	18	CGACCTGAGATCAGACGA	139	6	65	20	4	3	4	10	8	5	1	2	3	0	2	0	2	2	2	79.5988	779.451	127.31	48.2917	45.0356	44.9837	323.541	128.359	66.8047	12.8926	27.2836	55.0216	0.01	32.2841	0.01	50.3626	17.3912	17.6011
miR399-x	20	GGCAGATCTCCTCTGGCAGG	54	3	1	2	2	10	2	0	2	4	4	1	3	0	0	8	1	6	5	39.7994	11.9916	12.731	24.1458	150.119	22.4919	0.01	32.0899	53.4438	51.5703	13.6418	55.0216	0.01	0.01	210.554	25.1813	52.1735	44.0029
miR399-y	21	TGCCAAAGGAGAGTTGCCCTG	60	2	16	1	1	1	3	0	1	7	4	3	1	1	5	2	2	9	1	26.5329	191.865	6.3655	12.0729	15.0119	33.7378	0.01	16.0449	93.5266	51.5703	40.9255	18.3405	41.5662	80.7103	52.6385	50.3626	78.2602	8.8006
miR403-y	21	TTAGATTCACGCACAAACTCG	44	16	12	10	1	1	0	1	0	0	0	0	0	0	1	1	1	0	0	212.263	143.899	63.6549	12.0729	15.0119	0.01	32.3541	0.01	0.01	0.01	0.01	0.01	0.01	16.1421	26.3193	25.1813	0.01	0.01
miR408-x	21	CAGGGATGAGGCAGAGCATGG	353	16	8	7	8	4	15	4	25	18	4	13	28	18	27	58	10	44	46	212.263	95.9325	44.5585	96.5834	60.0474	168.689	129.416	401.123	240.497	51.5703	177.344	513.535	748.192	435.835	1526.52	251.813	382.605	404.826
miR408-y	21	CTGCACTGCCTCTTCCCTGGC	1017	29	79	33	4	16	55	5	30	18	131	25	86	30	33	45	156	91	151	384.728	947.333	210.061	48.2917	240.19	618.527	161.77	481.348	240.497	1688.93	341.046	1577.29	1246.99	532.688	1184.37	3928.28	791.298	1328.89
miR408-z	21	TGCACTGCCTCTTCCCTGGCC	38	0	1	1	0	1	1	1	0	0	4	3	0	2	2	2	15	4	1	0.01	11.9916	6.3655	0.01	15.0119	11.2459	32.3541	0.01	0.01	51.5703	40.9255	0.01	83.1324	32.2841	52.6385	377.72	34.7823	8.8006
miR414-z	18	ATCGTCATCGTCATCGTC	35	0	2	3	3	1	0	4	0	8	5	1	2	0	0	2	0	4	0	0.01	23.9831	19.0965	36.2188	15.0119	0.01	129.416	0.01	106.888	64.4629	13.6418	36.6811	0.01	0.01	52.6385	0.01	34.7823	0.01
miR419-z	18	TTATGAATTCTGATGATG	34	2	6	4	1	0	1	1	0	6	1	2	1	0	0	4	2	1	2	26.5329	71.9493	25.462	12.0729	0.01	11.2459	32.3541	0.01	80.1657	12.8926	27.2836	18.3405	0.01	0.01	105.277	50.3626	8.6956	17.6011
miR4232-z	18	TTTATTTGGATGTGGGCT	29	1	2	1	1	4	0	2	1	5	2	0	6	1	0	3	0	0	0	13.2665	23.9831	6.3655	12.0729	60.0474	0.01	64.7082	16.0449	66.8047	25.7852	0.01	110.043	41.5662	0.01	78.9578	0.01	0.01	0.01
miR4243-z	19	TGAAATTGTAGTTGTCGTA	42	7	3	1	2	7	0	1	3	2	0	0	2	2	0	3	1	2	6	92.8653	35.9747	6.3655	24.1458	105.083	0.01	32.3541	48.1348	26.7219	0.01	0.01	36.6811	83.1324	0.01	78.9578	25.1813	17.3912	52.8034
miR4350-z	18	GATTTTATTTCGTTGGTT	28	1	0	0	5	1	1	6	5	4	0	0	3	0	0	0	0	0	2	13.2665	0.01	0.01	60.3646	15.0119	11.2459	194.125	80.2246	53.4438	0.01	0.01	55.0216	0.01	0.01	0.01	0.01	0.01	17.6011
miR4357-z	19	TGTGCTCGTACGGTTCATA	55	0	8	2	7	3	8	0	4	1	2	1	1	0	7	0	6	3	2	0.01	95.9325	12.731	84.5104	45.0356	89.9675	0.01	64.1797	13.3609	25.7852	13.6418	18.3405	0.01	112.994	0.01	151.088	26.0867	17.6011
miR435-z	22	TTTATCCGGTTTTGAAGTTGAG	52	3	2	5	5	3	6	1	6	4	2	2	4	0	5	1	1	2	0	39.7994	23.9831	31.8275	60.3646	45.0356	67.4756	32.3541	96.2696	53.4438	25.7852	27.2836	73.3622	0.01	80.7103	26.3193	25.1813	17.3912	0.01
miR437-x	21	TTTGTCCTAAGTCAAACTTCT	91	6	5	14	3	7	13	1	6	5	1	5	3	0	2	6	0	6	8	79.5988	59.9578	89.1169	36.2188	105.083	146.197	32.3541	96.2696	66.8047	12.8926	68.2091	55.0216	0.01	32.2841	157.916	0.01	52.1735	70.4046
miR437-y	24	AGTTTGACTGGCACGGATTCTAGG	104	12	8	6	4	4	8	3	4	9	2	4	7	2	5	6	3	11	6	159.198	95.9325	38.193	48.2917	60.0474	89.9675	97.0622	64.1797	120.249	25.7852	54.5673	128.384	83.1324	80.7103	157.916	75.5439	95.6513	52.8034
miR437-z	21	TCAAAGTTAGAGAAGTTTGAC	119	9	5	12	4	5	9	3	6	6	1	6	4	8	5	3	7	14	12	119.398	59.9578	76.3859	48.2917	75.0593	101.213	97.0622	96.2696	80.1657	12.8926	81.8509	73.3622	332.53	80.7103	78.9578	176.269	121.738	105.607
miR4387-z	18	TGTGATTGCAGGACACTC	67	0	0	8	16	13	11	6	2	3	0	1	6	0	0	0	0	1	0	0.01	0.01	50.924	193.167	195.154	123.705	194.125	32.0899	40.0828	0.01	13.6418	110.043	0.01	0.01	0.01	0.01	8.6956	0.01
miR4405-z	18	CGAACAACCGACTCAGAA	5776	145	468	222	442	923	477	166	437	370	278	295	435	15	251	70	300	275	207	1923.64	5612.05	1413.14	5336.23	13855.9	5364.31	5370.78	7011.63	4943.55	3584.14	4024.34	7978.14	623.493	4051.65	1842.35	7554.39	2391.28	1821.72
miR444-y	21	TGCAGTTGTTGTCTCAAGCTT	16518	767	889	1593	1220	835	1432	528	1285	1163	1251	729	756	174	767	480	674	1035	940	10175.4	10660.5	10140.2	14729	12534.9	16104.2	17083	20617.7	15538.8	16128.6	9944.89	13865.5	7232.52	12381	12633.2	16972.2	8999.92	8272.54
miR444-z	21	TTGTGGCTTTCTTGCAAGTTG	7517	331	313	593	734	689	973	127	394	331	401	353	252	94	294	195	303	606	534	4391.2	3753.36	3774.74	8861.52	10343.2	10942.3	4108.97	6321.7	4422.47	5169.92	4815.56	4621.82	3907.22	4745.76	5132.25	7629.94	5269.52	4699.5
miR472-z	22	TTTTCCCAACTCCACCCATCCC	62	1	33	0	0	0	0	1	0	1	0	0	25	0	0	0	1	0	0	13.2665	395.721	0.01	0.01	0.01	0.01	32.3541	0.01	13.3609	0.01	0.01	458.514	0.01	0.01	0.01	25.1813	0.01	0.01
miR477-x	20	TCTCCCTCAAAGGCCTCCAA	181	7	17	34	6	9	23	1	13	15	7	15	4	0	2	6	0	6	16	92.8653	203.857	216.427	72.4375	135.107	258.657	32.3541	208.584	200.414	90.2481	204.627	73.3622	0.01	32.2841	157.916	0.01	52.1735	140.809
miR477-y	18	TTGGGAACTCTAGGGGGA	36	1	0	0	0	1	0	2	1	0	2	1	6	0	0	9	0	10	3	13.2665	0.01	0.01	0.01	15.0119	0.01	64.7082	16.0449	0.01	25.7852	13.6418	110.043	0.01	0.01	236.873	0.01	86.9558	26.4017
miR477-z	21	TCTCCCTCAAAGGCCTCTATT	33	2	2	0	2	0	5	1	1	1	2	5	2	0	0	3	1	3	3	26.5329	23.9831	0.01	24.1458	0.01	56.2297	32.3541	16.0449	13.3609	25.7852	68.2091	36.6811	0.01	0.01	78.9578	25.1813	26.0867	26.4017
miR479-z	21	TGAGCCGAACCAATATCACTC	2314	137	162	252	112	112	109	32	73	74	156	117	67	21	73	52	191	311	263	1817.51	1942.63	1604.1	1352.17	1681.33	1225.81	1035.33	1171.28	988.71	2011.24	1596.09	1228.82	872.89	1178.37	1368.6	4809.63	2704.32	2314.55
miR482-x	18	CATAGGATAGTAGGGAGG	50	3	1	2	8	2	2	3	7	3	4	0	2	1	3	0	2	6	1	39.7994	11.9916	12.731	96.5834	30.0237	22.4919	97.0622	112.314	40.0828	51.5703	0.01	36.6811	41.5662	48.4262	0.01	50.3626	52.1735	8.8006
miR482-y	22	TTTCCAATTCCACCCATTCCTA	45	12	6	9	0	2	2	1	1	1	0	1	7	0	1	0	0	1	1	159.198	71.9493	57.2894	0.01	30.0237	22.4919	32.3541	16.0449	13.3609	0.01	13.6418	128.384	0.01	16.1421	0.01	0.01	8.6956	8.8006
miR482-z	22	TCTTGCCTACTCCTCCCATTCC	107	7	19	10	27	3	4	0	3	7	1	2	14	0	1	1	5	1	2	92.8653	227.84	63.6549	325.969	45.0356	44.9837	0.01	48.1348	93.5266	12.8926	27.2836	256.768	0.01	16.1421	26.3193	125.906	8.6956	17.6011
miR4994-y	18	TGTGAAATCCCTGAGCTA	20	6	6	0	0	3	1	2	0	1	0	0	1	0	0	0	0	0	0	79.5988	71.9493	0.01	0.01	45.0356	11.2459	64.7082	0.01	13.3609	0.01	0.01	18.3405	0.01	0.01	0.01	0.01	0.01	0.01
miR4995-z	18	TAGGCAGTGGCTTGGTTA	51	5	2	4	8	7	4	2	1	4	2	2	4	1	2	0	2	0	1	66.3324	23.9831	25.462	96.5834	105.083	44.9837	64.7082	16.0449	53.4438	25.7852	27.2836	73.3622	41.5662	32.2841	0.01	50.3626	0.01	8.8006
miR5021-z	18	AGAAGAAGAAGAAGAAGA	44	5	7	3	5	0	0	0	5	1	1	2	3	2	4	1	0	3	2	66.3324	83.9409	19.0965	60.3646	0.01	0.01	0.01	80.2246	13.3609	12.8926	27.2836	55.0216	83.1324	64.5682	26.3193	0.01	26.0867	17.6011
miR5048-x	22	TTTGCAGGTTTTAGGTCTAAGT	26	0	0	1	1	6	1	0	2	1	1	1	2	2	2	1	1	0	4	0.01	0.01	6.3655	12.0729	90.0712	11.2459	0.01	32.0899	13.3609	12.8926	13.6418	36.6811	83.1324	32.2841	26.3193	25.1813	0.01	35.2023
miR5049-z	21	GAGACTTATTTTGGGACGGAG	141	6	12	11	9	6	16	3	4	9	3	8	3	2	11	4	8	15	11	79.5988	143.899	70.0204	108.656	90.0712	179.935	97.0622	64.1797	120.249	38.6777	109.135	55.0216	83.1324	177.563	105.277	201.45	130.434	96.8063
miR5054-z	18	TCCCCACGGACGGCGCCA	1213	50	59	97	93	46	95	19	36	84	235	55	82	5	22	15	33	114	73	663.323	707.502	617.453	1122.78	690.545	1068.36	614.728	577.617	1122.32	3029.76	750.3	1503.92	207.831	355.125	394.789	830.983	991.296	642.442
miR5059-z	18	TCCTGGGCAGCAACACCA	168	10	6	18	15	13	7	2	10	10	24	2	7	1	4	4	3	20	12	132.665	71.9493	114.579	181.094	195.154	78.7216	64.7082	160.449	133.609	309.422	27.2836	128.384	41.5662	64.5682	105.277	75.5439	173.911	105.607
miR5072-z	18	TCCCCAGCGGAGTCGCCA	1155	40	58	97	74	32	79	18	68	107	157	67	64	2	25	30	30	146	61	530.659	695.51	617.453	893.396	480.38	888.429	582.374	1091.06	1429.62	2024.13	914.002	1173.8	83.1324	403.551	789.578	755.439	1269.55	536.835
miR5077-z	18	ATCGCGTCGGGATCACCA	116	2	5	9	2	4	5	4	10	10	15	7	18	1	0	5	1	10	8	26.5329	59.9578	57.2894	24.1458	60.0474	56.2297	129.416	160.449	133.609	193.389	95.4927	330.13	41.5662	0.01	131.596	25.1813	86.9558	70.4046
miR5079-z	22	AATTTGGATCTGCTATTTTGGT	41	3	4	4	3	2	3	1	4	1	0	3	0	1	1	2	0	1	8	39.7994	47.9662	25.462	36.2188	30.0237	33.7378	32.3541	64.1797	13.3609	0.01	40.9255	0.01	41.5662	16.1421	52.6385	0.01	8.6956	70.4046
miR5082-z	22	GCGATGATGGCCGCGCGGGTTC	159	2	10	15	7	17	15	4	19	10	5	17	4	4	9	2	7	5	7	26.5329	119.916	95.4824	84.5104	255.202	168.689	129.416	304.854	133.609	64.4629	231.911	73.3622	166.265	145.279	52.6385	176.269	43.4779	61.604
miR5083-z	22	AGACTACAATTATCTGATCAAA	79	7	8	6	9	8	3	1	5	7	0	4	3	2	5	3	5	0	3	92.8653	95.9325	38.193	108.656	120.095	33.7378	32.3541	80.2246	93.5266	0.01	54.5673	55.0216	83.1324	80.7103	78.9578	125.906	0.01	26.4017
miR5139-z	18	AACCTGGCTCTGATACCA	298	9	26	26	22	13	15	12	19	35	19	11	10	0	12	15	10	33	11	119.398	311.781	165.503	265.604	195.154	168.689	388.249	304.854	467.633	244.959	150.06	183.405	0.01	193.705	394.789	251.813	286.954	96.8063
miR5145-z	18	CCCCTGTTTGGATCCTTG	32	0	2	6	0	1	2	1	15	2	0	1	1	0	0	1	0	0	0	0.01	23.9831	38.193	0.01	15.0119	22.4919	32.3541	240.674	26.7219	0.01	13.6418	18.3405	0.01	0.01	26.3193	0.01	0.01	0.01
miR5168-x	21	GGGATGTTGTCTGGTTCAAGG	125	15	4	15	7	8	3	1	1	2	8	4	6	3	11	4	3	19	11	198.997	47.9662	95.4824	84.5104	120.095	33.7378	32.3541	16.0449	26.7219	103.141	54.5673	110.043	124.699	177.563	105.277	75.5439	165.216	96.8063
miR5168-y	21	TCGGACCAGGCTTCACTCCCT	504	25	32	43	32	13	46	3	21	19	73	32	21	18	14	10	18	50	34	331.662	383.73	273.716	386.334	195.154	517.313	97.0622	336.943	253.858	941.158	436.538	385.151	748.192	225.989	263.192	453.264	434.779	299.219
miR5169-z	21	TTGACCAAGTTTCTAGAAAAA	18	1	0	0	0	0	3	0	3	1	1	5	1	0	1	1	0	1	0	13.2665	0.01	0.01	0.01	0.01	33.7378	0.01	48.1348	13.3609	12.8926	68.2091	18.3405	0.01	16.1421	26.3193	0.01	8.6956	0.01
miR5174-y	18	TGGGACGGAGGGAGTAGC	40	1	1	8	1	1	6	0	1	5	2	2	2	1	1	1	0	5	2	13.2665	11.9916	50.924	12.0729	15.0119	67.4756	0.01	16.0449	66.8047	25.7852	27.2836	36.6811	41.5662	16.1421	26.3193	0.01	43.4779	17.6011
miR5177-z	19	AGGGTGTAAAACAGACGGT	113	9	4	13	7	11	4	0	6	3	4	5	3	9	4	4	5	5	17	119.398	47.9662	82.7514	84.5104	165.131	44.9837	0.01	96.2696	40.0828	51.5703	68.2091	55.0216	374.096	64.5682	105.277	125.906	43.4779	149.61
miR5178-y	19	CTGACCGGTGGTACTGAGC	26	0	0	0	1	0	1	0	0	0	3	3	3	0	0	0	0	6	9	0.01	0.01	0.01	12.0729	0.01	11.2459	0.01	0.01	0.01	38.6777	40.9255	55.0216	0.01	0.01	0.01	0.01	52.1735	79.2051
miR5185-y	18	GGAGGTTGGCTTAGAAGC	592	30	37	28	35	54	11	62	19	48	53	11	72	11	17	56	1	26	21	397.994	443.688	178.234	422.552	810.64	123.705	2005.95	304.854	641.325	683.307	150.06	1320.52	457.228	274.415	1473.88	25.1813	226.085	184.812
miR5205-z	21	TCTTATAATTTGGGATGGAGG	593	23	65	52	23	30	41	11	32	27	11	75	28	12	32	14	5	64	48	305.129	779.451	331.006	277.677	450.356	461.083	355.895	513.438	360.745	141.818	1023.14	513.535	498.795	516.546	368.469	125.906	556.517	422.427
miR5261-z	18	TTGTGGAAGGCTTTGGCT	60	0	3	0	2	2	4	5	7	2	7	5	16	0	0	4	2	0	1	0.01	35.9747	0.01	24.1458	30.0237	44.9837	161.77	112.314	26.7219	90.2481	68.2091	293.449	0.01	0.01	105.277	50.3626	0.01	8.8006
miR5281-z	19	AACTGGACCGGAGGGAGTA	19	3	0	1	3	3	2	0	0	0	1	1	1	0	0	0	2	1	1	39.7994	0.01	6.3655	36.2188	45.0356	22.4919	0.01	0.01	0.01	12.8926	13.6418	18.3405	0.01	0.01	0.01	50.3626	8.6956	8.8006
miR5287-y	18	TGTGATCCGAGGGTGTCT	38	0	3	0	1	0	2	2	0	3	3	0	0	3	7	9	1	1	3	0.01	35.9747	0.01	12.0729	0.01	22.4919	64.7082	0.01	40.0828	38.6777	0.01	0.01	124.699	112.994	236.873	25.1813	8.6956	26.4017
miR528-x	21	TGGAAGGGGCATGCAGAGGAG	120	5	2	3	2	0	2	6	2	2	7	5	3	5	0	5	12	28	31	66.3324	23.9831	19.0965	24.1458	0.01	22.4919	194.125	32.0899	26.7219	90.2481	68.2091	55.0216	207.831	0.01	131.596	302.176	243.476	272.818
miR528-y	21	CCTGTGCCTGCCTCTTCCATT	40	1	2	0	0	5	1	0	0	5	1	1	2	0	0	0	3	10	9	13.2665	23.9831	0.01	0.01	75.0593	11.2459	0.01	0.01	66.8047	12.8926	13.6418	36.6811	0.01	0.01	0.01	75.5439	86.9558	79.2051
miR5304-z	18	CAAGGCTAAATACTCATC	41	5	1	1	5	0	2	2	1	5	3	1	0	1	2	7	0	2	3	66.3324	11.9916	6.3655	60.3646	0.01	22.4919	64.7082	16.0449	66.8047	38.6777	13.6418	0.01	41.5662	32.2841	184.235	0.01	17.3912	26.4017
miR530-x	21	TGCATTTGCACCTGCACCTCC	31	0	2	6	3	0	0	5	4	0	3	0	3	0	2	0	0	3	0	0.01	23.9831	38.193	36.2188	0.01	0.01	161.77	64.1797	0.01	38.6777	0.01	55.0216	0.01	32.2841	0.01	0.01	26.0867	0.01
miR530-z	21	TGCATTTGCACCTGCACCTCT	48	0	0	21	3	0	6	0	3	0	7	1	3	0	0	1	0	3	0	0.01	0.01	133.675	36.2188	0.01	67.4756	0.01	48.1348	0.01	90.2481	13.6418	55.0216	0.01	0.01	26.3193	0.01	26.0867	0.01
miR5368-z	20	GGGACAGTCTCAGGTAGACA	243	10	25	11	43	29	2	11	11	10	3	7	16	3	4	1	38	8	11	132.665	299.789	70.0204	519.136	435.344	22.4919	355.895	176.494	133.609	38.6777	95.4927	293.449	124.699	64.5682	26.3193	956.89	69.5646	96.8063
miR5377-z	18	CTGAAGGGTCGTTGTAGA	28	2	2	0	1	2	0	2	0	2	1	1	0	0	2	1	0	2	10	26.5329	23.9831	0.01	12.0729	30.0237	0.01	64.7082	0.01	26.7219	12.8926	13.6418	0.01	0.01	32.2841	26.3193	0.01	17.3912	88.0057
miR5381-z	21	AAGATCTGTGGCTCCGAGCTC	218	10	13	19	6	13	20	4	8	21	13	13	10	8	10	1	3	35	11	132.665	155.89	120.944	72.4375	195.154	224.919	129.416	128.359	280.58	167.603	177.344	183.405	332.53	161.421	26.3193	75.5439	304.345	96.8063
miR5384-y	18	AGCGCGCCGCCGTCGAGC	30	2	2	0	5	3	3	3	4	1	0	1	0	0	2	1	0	0	3	26.5329	23.9831	0.01	60.3646	45.0356	33.7378	97.0622	64.1797	13.3609	0.01	13.6418	0.01	0.01	32.2841	26.3193	0.01	0.01	26.4017
miR5485-z	18	ACAACTGGTAGGGGAGCA	22	0	1	1	0	0	0	1	1	2	3	0	4	0	2	3	0	3	1	0.01	11.9916	6.3655	0.01	0.01	0.01	32.3541	16.0449	26.7219	38.6777	0.01	73.3622	0.01	32.2841	78.9578	0.01	26.0867	8.8006
miR5503-z	21	CTTCGGATCTTTCTAGAGGCA	19	6	0	5	0	1	2	0	0	2	0	1	1	0	0	0	0	1	0	79.5988	0.01	31.8275	0.01	15.0119	22.4919	0.01	0.01	26.7219	0.01	13.6418	18.3405	0.01	0.01	0.01	0.01	8.6956	0.01
miR5505-z	19	GAGGATTCGGTATTGATCG	91	7	4	3	4	0	3	0	4	4	0	4	1	0	3	3	2	33	16	92.8653	47.9662	19.0965	48.2917	0.01	33.7378	0.01	64.1797	53.4438	0.01	54.5673	18.3405	0.01	48.4262	78.9578	50.3626	286.954	140.809
miR5530-z	19	CGAGTGATGTCGTGTTACC	369	0	6	7	7	0	1	56	22	35	44	15	38	25	32	54	3	14	10	0.01	71.9493	44.5585	84.5104	0.01	11.2459	1811.83	352.988	467.633	567.274	204.627	696.941	1039.16	516.546	1421.24	75.5439	121.738	88.0057
miR5564-x	21	AATTCGTCGAACAGCTGCAGC	2888	123	155	294	176	147	189	55	165	139	163	185	143	52	126	94	83	334	265	1631.78	1858.69	1871.46	2124.83	2206.74	2125.48	1779.47	2647.41	1857.17	2101.49	2523.74	2622.7	2161.44	2033.9	2474.01	2090.05	2904.32	2332.15
miR5564-z	21	AGCAATTCGTCGAACAGCTGG	210183	11297	12983	28293	14038	9449	13762	5369	11236	13343	7726	11785	10018	4256	10842	7307	5521	17673	15285	149871	155686	180099	169480	141847	154767	173709	180281	178275	99608.1	160769	183736	176906	175012	192315	139026	153677	134517
miR5565-y	20	AACACATGTGGATTGAGATG	1196	77	84	95	39	56	88	27	62	68	28	89	37	40	76	36	34	139	121	1021.52	1007.29	604.722	470.844	840.664	989.643	873.56	994.785	908.544	360.992	1214.12	678.6	1662.65	1226.8	947.493	856.164	1208.69	1064.87
miR5565-z	21	CCAACACATGTGGATTGAAGT	538	35	57	43	36	25	39	16	34	30	28	24	16	9	27	21	10	43	45	464.327	683.519	273.716	434.625	375.296	438.592	517.665	545.528	400.828	360.992	327.404	293.449	374.096	435.835	552.704	251.813	373.91	396.026
miR5567-z	24	AATGCTTCATGTATGTGTCTAAAG	105	8	9	11	4	3	9	0	10	4	5	9	2	1	7	1	5	5	12	106.132	107.924	70.0204	48.2917	45.0356	101.213	0.01	160.449	53.4438	64.4629	122.776	36.6811	41.5662	112.994	26.3193	125.906	43.4779	105.607
miR5568-x	21	CAAATTATAAGACGTTTTGGC	3932	306	236	308	166	175	205	86	237	165	105	325	139	99	264	135	153	405	423	4059.54	2830.01	1960.57	2004.1	2627.08	2305.42	2782.45	3802.65	2204.56	1353.72	4433.59	2549.34	4115.06	4261.5	3553.1	3852.74	3521.71	3722.64
miR5568-y	21	TCTTATAATTTGGGATGGAGG	3212	206	226	302	168	142	184	79	150	138	74	241	149	67	202	124	95	364	301	2732.89	2710.09	1922.38	2028.25	2131.68	2069.25	2555.97	2406.74	1843.81	954.051	3287.68	2732.74	2784.94	3260.69	3263.59	2392.22	3165.19	2648.97
miR5568-z	21	CAGAACGGCTTACAATTTGGA	419	42	26	29	25	32	24	11	22	24	20	17	15	6	21	14	15	38	38	557.192	311.781	184.599	301.823	480.38	269.902	355.895	352.988	320.663	257.852	231.911	275.108	249.397	338.983	368.469	377.72	330.432	334.422
miR5569-z	21	TTATTGTATGCTTGAACTATA	103	7	9	12	11	4	8	0	7	5	5	3	5	0	3	4	5	7	8	92.8653	107.924	76.3859	132.802	60.0474	89.9675	0.01	112.314	66.8047	64.4629	40.9255	91.7027	0.01	48.4262	105.277	125.906	60.869	70.4046
miR5658-z	18	ATGACGATGACGATGATG	142	7	14	1	11	11	14	7	12	14	5	8	11	1	3	4	1	12	6	92.8653	167.882	6.3655	132.802	165.131	157.443	226.479	192.539	187.053	64.4629	109.135	201.746	41.5662	48.4262	105.277	25.1813	104.347	52.8034
miR5659-z	18	TGAAGGTCTTTGGAAGGT	26	0	3	1	0	0	0	1	1	1	3	2	10	0	0	1	0	3	0	0.01	35.9747	6.3655	0.01	0.01	0.01	32.3541	16.0449	13.3609	38.6777	27.2836	183.405	0.01	0.01	26.3193	0.01	26.0867	0.01
miR5711-z	21	TGTTCTGTGGGTTTTTACCGA	21	0	0	1	1	1	0	0	1	4	1	0	8	0	0	0	0	1	3	0.01	0.01	6.3655	12.0729	15.0119	0.01	0.01	16.0449	53.4438	12.8926	0.01	146.724	0.01	0.01	0.01	0.01	8.6956	26.4017
miR5783-z	18	GACGACGACGGCGACGAC	21	0	2	0	2	0	2	2	3	2	2	1	3	0	0	0	0	1	1	0.01	23.9831	0.01	24.1458	0.01	22.4919	64.7082	48.1348	26.7219	25.7852	13.6418	55.0216	0.01	0.01	0.01	0.01	8.6956	8.8006
miR5831-z	18	AAACTTAGAACACTTGGA	19	0	4	1	0	2	0	0	0	1	1	2	1	0	3	0	0	1	3	0.01	47.9662	6.3655	0.01	30.0237	0.01	0.01	0.01	13.3609	12.8926	27.2836	18.3405	0.01	48.4262	0.01	0.01	8.6956	26.4017
miR6135-z	18	CTGGCCAATAGAATAATG	22	0	1	0	1	1	1	3	0	2	4	1	3	2	2	1	0	0	0	0.01	11.9916	0.01	12.0729	15.0119	11.2459	97.0622	0.01	26.7219	51.5703	13.6418	55.0216	83.1324	32.2841	26.3193	0.01	0.01	0.01
miR6149-z	21	TTGATACGCACCTGAATCGGC	375	149	108	117	0	0	0	1	0	0	0	0	0	0	0	0	0	0	0	1976.7	1295.09	744.763	0.01	0.01	0.01	32.3541	0.01	0.01	0.01	0.01	0.01	0.01	0.01	0.01	0.01	0.01	0.01
miR6153-z	21	TAGGACCATATTCACTATTTG	20	10	6	2	0	0	0	0	0	1	0	0	0	0	0	0	0	1	0	132.665	71.9493	12.731	0.01	0.01	0.01	0.01	0.01	13.3609	0.01	0.01	0.01	0.01	0.01	0.01	0.01	8.6956	0.01
miR6164-z	18	TAAATTGTAACGGAGGCG	46	13	16	13	2	0	0	0	0	0	0	0	1	0	0	0	0	1	0	172.464	191.865	82.7514	24.1458	0.01	0.01	0.01	0.01	0.01	0.01	0.01	18.3405	0.01	0.01	0.01	0.01	8.6956	0.01
miR6173-z	18	CCGTAAACGATGGATACC	131	11	15	8	14	6	6	9	3	1	8	6	4	9	8	12	2	0	9	145.931	179.873	50.924	169.021	90.0712	67.4756	291.187	48.1348	13.3609	103.141	81.8509	73.3622	374.096	129.136	315.831	50.3626	0.01	79.2051
miR6181-z	20	TGCTCTTCATGGACTGCAGA	20	0	4	0	0	3	3	0	6	0	1	0	0	0	0	0	0	1	2	0.01	47.9662	0.01	0.01	45.0356	33.7378	0.01	96.2696	0.01	12.8926	0.01	0.01	0.01	0.01	0.01	0.01	8.6956	17.6011
miR6182-z	18	GTGTGTGACGGATGGCGT	23	0	1	0	4	0	1	2	0	2	4	0	1	0	0	2	1	0	5	0.01	11.9916	0.01	48.2917	0.01	11.2459	64.7082	0.01	26.7219	51.5703	0.01	18.3405	0.01	0.01	52.6385	25.1813	0.01	44.0029
miR6188-z	18	GGCGGATCGATGAACCCG	38	0	4	0	10	0	5	0	3	2	0	0	2	0	2	1	0	5	4	0.01	47.9662	0.01	120.729	0.01	56.2297	0.01	48.1348	26.7219	0.01	0.01	36.6811	0.01	32.2841	26.3193	0.01	43.4779	35.2023
miR6197-z	23	CTCTGTTCCAAACTGTAAGACGT	45	5	2	5	4	2	6	0	3	4	0	0	1	0	1	3	1	3	5	66.3324	23.9831	31.8275	48.2917	30.0237	67.4756	0.01	48.1348	53.4438	0.01	0.01	18.3405	0.01	16.1421	78.9578	25.1813	26.0867	44.0029
miR6214-z	18	ACGACGACGTAGAGCACG	88	3	4	5	6	9	3	7	9	6	7	4	11	0	1	1	1	6	5	39.7994	47.9662	31.8275	72.4375	135.107	33.7378	226.479	144.404	80.1657	90.2481	54.5673	201.746	0.01	16.1421	26.3193	25.1813	52.1735	44.0029
miR6217-x	21	TGTAGCCACTTTGATTTACGA	152	5	14	15	10	12	14	2	6	9	5	11	13	3	5	1	3	18	6	66.3324	167.882	95.4824	120.729	180.142	157.443	64.7082	96.2696	120.249	64.4629	150.06	238.427	124.699	80.7103	26.3193	75.5439	156.52	52.8034
miR6217-y	24	AAAATTATCGTAAATAGAGGTGGC	551	44	36	34	28	6	32	7	33	7	16	67	13	20	56	22	26	49	55	583.725	431.696	216.427	338.042	90.0712	359.87	226.479	529.483	93.5266	206.281	914.002	238.427	831.324	903.955	579.024	654.714	426.083	484.031
miR6218-x	22	CGAAAATGACGAAACTTGACGA	462	29	29	38	36	28	21	3	27	26	14	26	26	14	72	20	4	22	27	384.728	347.755	241.889	434.625	420.332	236.165	97.0622	433.213	347.385	180.496	354.687	476.854	581.927	1162.23	526.385	100.725	191.303	237.615
miR6218-y	25	AGACAAGTTTCGTGATTTTTGGACT	118	11	8	11	12	6	11	2	1	1	2	12	1	6	6	13	3	4	8	145.931	95.9325	70.0204	144.875	90.0712	123.705	64.7082	16.0449	13.3609	25.7852	163.702	18.3405	249.397	96.8523	342.15	75.5439	34.7823	70.4046
miR6219-x	21	AGGACTAAAGGTGGGACATTT	341	10	26	28	15	17	27	5	18	33	15	32	9	3	22	14	8	31	28	132.665	311.781	178.234	181.094	255.202	303.64	161.77	288.809	440.911	193.389	436.538	165.065	124.699	355.125	368.469	201.45	269.563	246.416
miR6219-y	23	TAGTCTCGAAATCTTAGTCCCGG	43	1	3	0	8	4	8	3	6	0	3	1	0	0	3	0	2	1	0	13.2665	35.9747	0.01	96.5834	60.0474	89.9675	97.0622	96.2696	0.01	38.6777	13.6418	0.01	0.01	48.4262	0.01	50.3626	8.6956	0.01
miR6220-x	21	CCATCCCAAATTATAAGACGT	509	23	39	67	32	27	31	16	35	19	16	34	19	13	33	10	12	42	41	305.129	467.671	426.488	386.334	405.32	348.624	517.665	561.572	253.858	206.281	463.822	348.47	540.361	532.688	263.192	302.176	365.214	360.823
miR6220-y	21	TCTTATAATTTGGGATGGAGG	826	47	64	82	44	31	68	16	54	33	20	87	39	13	43	25	15	72	73	623.524	767.46	521.971	531.208	465.368	764.724	517.665	866.426	440.911	257.852	1186.84	715.281	540.361	694.108	657.981	377.72	626.082	642.442
miR6221-x	22	TTCTGACTTCTGGCCCCTGCTC	28	0	1	0	1	0	5	3	1	0	3	0	3	1	4	0	0	2	4	0.01	11.9916	0.01	12.0729	0.01	56.2297	97.0622	16.0449	0.01	38.6777	0.01	55.0216	41.5662	64.5682	0.01	0.01	17.3912	35.2023
miR6221-y	21	CCGGGGCCAGATCTCAGAAGC	18	0	2	3	3	2	0	0	2	1	0	0	1	0	0	0	0	1	3	0.01	23.9831	19.0965	36.2188	30.0237	0.01	0.01	32.0899	13.3609	0.01	0.01	18.3405	0.01	0.01	0.01	0.01	8.6956	26.4017
miR6223-x	21	TCTTGGGAGGAGCTTGCTAGG	42	2	2	5	3	2	1	5	3	2	1	2	4	0	0	1	0	4	5	26.5329	23.9831	31.8275	36.2188	30.0237	11.2459	161.77	48.1348	26.7219	12.8926	27.2836	73.3622	0.01	0.01	26.3193	0.01	34.7823	44.0029
miR6223-y	21	TAGCATGTTCCTCCTAAGAGC	103	4	2	22	7	4	8	3	2	9	6	4	1	0	3	1	5	4	18	53.0659	23.9831	140.041	84.5104	60.0474	89.9675	97.0622	32.0899	120.249	77.3555	54.5673	18.3405	0.01	48.4262	26.3193	125.906	34.7823	158.41
miR6224-y	21	CCTTATATCCTAGGACGGAGG	494	23	50	53	12	38	28	7	17	26	4	30	21	9	24	28	2	51	71	305.129	599.578	337.371	144.875	570.451	314.886	226.479	272.764	347.385	51.5703	409.255	385.151	374.096	387.409	736.939	50.3626	443.474	624.841
miR6225-x	24	TAACTAGGCTCAAAAGATTCGTCT	4869	278	295	461	197	216	343	80	212	236	143	357	180	163	472	157	177	456	446	3688.08	3537.51	2934.49	2378.37	3242.56	3857.36	2588.33	3401.52	3153.18	1843.64	4870.13	3301.3	6775.29	7619.05	4132.12	4457.09	3965.18	3925.05
miR6225-y	18	GAGACGAATCTTTTGAGT	1546	104	81	158	67	98	83	24	103	84	32	87	63	47	122	43	52	122	176	1379.71	971.316	1005.75	808.886	1471.16	933.413	776.498	1652.63	1122.32	412.562	1186.84	1155.45	1953.61	1969.33	1131.73	1309.43	1060.86	1548.9
miR6226-x	20	TCGGACGACTAATCGCGATT	172	12	16	18	11	11	17	3	7	8	2	13	4	3	6	6	7	12	16	159.198	191.865	114.579	132.802	165.131	191.181	97.0622	112.314	106.888	25.7852	177.344	73.3622	124.699	96.8523	157.916	176.269	104.347	140.809
miR6227-x	24	GTGGGTCCAAGTAGCAAGTGTTGT	31	2	5	3	1	4	2	1	0	1	1	2	0	0	1	0	1	5	2	26.5329	59.9578	19.0965	12.0729	60.0474	22.4919	32.3541	0.01	13.3609	12.8926	27.2836	0.01	0.01	16.1421	0.01	25.1813	43.4779	17.6011
miR6227-y	18	ACACTTGCTACTTGGACC	24	1	0	3	1	0	2	0	0	1	1	5	1	1	1	2	1	1	3	13.2665	0.01	19.0965	12.0729	0.01	22.4919	0.01	0.01	13.3609	12.8926	68.2091	18.3405	41.5662	16.1421	52.6385	25.1813	8.6956	26.4017
miR6229-x	24	ATTCTCACTTGGGCAACGGAAAGG	39	3	1	0	0	1	4	0	4	1	7	2	2	0	1	1	1	3	8	39.7994	11.9916	0.01	0.01	15.0119	44.9837	0.01	64.1797	13.3609	90.2481	27.2836	36.6811	0.01	16.1421	26.3193	25.1813	26.0867	70.4046
miR6229-y	20	GGTTTTCTCGCCGGGTGAGA	55	2	5	4	4	1	3	0	4	4	3	3	3	0	5	1	4	1	8	26.5329	59.9578	25.462	48.2917	15.0119	33.7378	0.01	64.1797	53.4438	38.6777	40.9255	55.0216	0.01	80.7103	26.3193	100.725	8.6956	70.4046
miR6230-x	21	ATTTCTGGGTCCCTGAACTTG	387	31	15	53	23	12	38	8	12	19	27	29	11	9	20	10	16	35	19	411.261	179.873	337.371	277.677	180.142	427.346	258.833	192.539	253.858	348.1	395.613	201.746	374.096	322.841	263.192	402.901	304.345	167.211
miR6232-x	21	TTTTTGGTACATTGAATTTGC	266	15	12	30	17	4	17	2	6	12	16	13	22	8	19	13	11	23	26	198.997	143.899	190.965	205.24	60.0474	191.181	64.7082	96.2696	160.331	206.281	177.344	403.492	332.53	306.699	342.15	276.994	199.998	228.815
miR6232-y	24	TGGATGAACCAGAAAAGTCAAAGC	209	19	12	24	19	8	14	2	10	8	3	17	14	4	9	9	5	20	12	252.063	143.899	152.772	229.386	120.095	157.443	64.7082	160.449	106.888	38.6777	231.911	256.768	166.265	145.279	236.873	125.906	173.911	105.607
miR6233-x	21	TGAGGCTGGAGCGAAACTCGG	1170	60	73	99	74	84	87	25	73	72	35	73	79	19	89	49	22	76	81	795.988	875.384	630.184	893.396	1261	978.397	808.852	1171.28	961.988	451.24	995.853	1448.9	789.758	1436.64	1289.64	553.989	660.864	712.846
miR6233-y	19	CTTGTTTGGTTTTGGTAAT	46	2	4	7	5	0	2	0	3	5	0	0	2	2	3	0	1	5	5	26.5329	47.9662	44.5585	60.3646	0.01	22.4919	0.01	48.1348	66.8047	0.01	0.01	36.6811	83.1324	48.4262	0.01	25.1813	43.4779	44.0029
miR6234-x	24	CAAGTGTGTTCCTCTGTTTGACGC	85	3	12	11	6	1	3	1	9	3	5	6	4	1	8	4	0	5	3	39.7994	143.899	70.0204	72.4375	15.0119	33.7378	32.3541	144.404	40.0828	64.4629	81.8509	73.3622	41.5662	129.136	105.277	0.01	43.4779	26.4017
miR6234-y	24	TTAGCGTCAAGAGACGAACACACT	33	3	4	6	3	1	1	2	0	1	4	0	0	1	2	2	0	0	3	39.7994	47.9662	38.193	36.2188	15.0119	11.2459	64.7082	0.01	13.3609	51.5703	0.01	0.01	41.5662	32.2841	52.6385	0.01	0.01	26.4017
miR6235-x	24	ATTGTGAGAGAAAAATACTGCTGG	2928	201	210	315	120	114	190	49	148	151	72	235	85	100	292	102	82	231	231	2666.56	2518.23	2005.13	1448.75	1711.35	2136.73	1585.35	2374.65	2017.5	928.266	3205.83	1558.95	4156.62	4713.48	2684.56	2064.87	2008.68	2032.93
miR6235-y	22	AACAGTATTTTTCTCTCACAAC	292	19	20	38	16	13	19	3	20	13	4	16	9	8	34	9	9	14	28	252.063	239.831	241.889	193.167	195.154	213.673	97.0622	320.899	173.692	51.5703	218.269	165.065	332.53	548.83	236.873	226.632	121.738	246.416
miR6249-z	18	GTGAAGAGCTCGTAGGCG	21	1	0	0	1	0	2	2	0	2	0	0	1	0	2	6	0	0	4	13.2665	0.01	0.01	12.0729	0.01	22.4919	64.7082	0.01	26.7219	0.01	0.01	18.3405	0.01	32.2841	157.916	0.01	0.01	35.2023
miR6250-z	20	GATAAATCGACGCGTCAAGA	20	0	1	0	1	2	2	2	3	6	0	0	2	0	0	0	0	1	0	0.01	11.9916	0.01	12.0729	30.0237	22.4919	64.7082	48.1348	80.1657	0.01	0.01	36.6811	0.01	0.01	0.01	0.01	8.6956	0.01
miR6293-z	18	GATAACAGGCTGATGACT	161	2	10	10	9	8	5	8	4	11	18	1	8	5	13	21	6	16	6	26.5329	119.916	63.6549	108.656	120.095	56.2297	258.833	64.1797	146.97	232.066	13.6418	146.724	207.831	209.847	552.704	151.088	139.129	52.8034
miR6300-z	19	GTCGTTGTAGTATAGTGGC	1759	39	50	405	70	91	197	77	161	209	36	63	155	20	29	19	56	51	31	517.392	599.578	2578.03	845.104	1366.08	2215.45	2491.26	2583.23	2792.44	464.133	859.435	2842.78	831.324	468.12	500.066	1410.15	443.474	272.818
miR6422-z	20	CTGTGAGAATGAAGGCTATG	18	1	0	0	0	0	4	0	0	0	3	0	6	0	3	0	0	1	0	13.2665	0.01	0.01	0.01	0.01	44.9837	0.01	0.01	0.01	38.6777	0.01	110.043	0.01	48.4262	0.01	0.01	8.6956	0.01
miR6462-x	18	AGGGACATAAATGGCACA	24	3	1	4	1	5	1	0	2	0	0	1	0	0	4	0	2	0	0	39.7994	11.9916	25.462	12.0729	75.0593	11.2459	0.01	32.0899	0.01	0.01	13.6418	0.01	0.01	64.5682	0.01	50.3626	0.01	0.01
miR6478-z	21	CCGACCTTAGCTCAGTTGGCA	40715	1674	4447	4001	2287	5420	2811	1368	2468	2774	656	2040	1551	285	2297	792	1224	2514	2106	22208.1	53326.5	25468.3	27610.8	81364.3	31612.3	44260.4	39598.9	37063.3	8457.53	27829.3	28446.2	11846.4	37078.3	20844.8	30821.9	21860.7	18534
miR7508-z	19	AGAAAAGAAGTGGGGGGAG	18	1	0	2	0	0	1	2	0	2	3	1	5	0	0	1	0	0	0	13.2665	0.01	12.731	0.01	0.01	11.2459	64.7082	0.01	26.7219	38.6777	13.6418	91.7027	0.01	0.01	26.3193	0.01	0.01	0.01
miR7516-y	18	CGTGACTCACTCTACGCA	30	1	3	0	2	3	7	3	2	0	0	0	3	0	1	1	0	4	0	13.2665	35.9747	0.01	24.1458	45.0356	78.7216	97.0622	32.0899	0.01	0.01	0.01	55.0216	0.01	16.1421	26.3193	0.01	34.7823	0.01
miR7534-z	18	CTTGACTCTAGTTTGACT	125	3	10	9	4	1	6	8	0	8	14	5	16	4	3	6	4	18	6	39.7994	119.916	57.2894	48.2917	15.0119	67.4756	258.833	0.01	106.888	180.496	68.2091	293.449	166.265	48.4262	157.916	100.725	156.52	52.8034
miR7711-x	18	TTTCTGAATTTAATGACC	28	4	2	12	0	3	0	4	0	0	0	0	1	0	0	0	2	0	0	53.0659	23.9831	76.3859	0.01	45.0356	0.01	129.416	0.01	0.01	0.01	0.01	18.3405	0.01	0.01	0.01	50.3626	0.01	0.01
miR7720-x	19	ATTGATTGTGCGGGGAAGC	94	0	4	1	0	8	0	11	4	10	17	2	8	2	10	14	0	1	2	0.01	47.9662	6.3655	0.01	120.095	0.01	355.895	64.1797	133.609	219.174	27.2836	146.724	83.1324	161.421	368.469	0.01	8.6956	17.6011
miR7731-y	18	ATAGCTTTGCACTGGACT	124	17	13	8	21	11	1	9	4	2	10	1	4	2	1	9	0	6	5	225.53	155.89	50.924	253.531	165.131	11.2459	291.187	64.1797	26.7219	128.926	13.6418	73.3622	83.1324	16.1421	236.873	0.01	52.1735	44.0029
miR7732-y	18	CGAGATTGTGGAGGGACC	44	1	2	7	1	0	0	4	3	8	4	1	1	0	0	3	0	3	6	13.2665	23.9831	44.5585	12.0729	0.01	0.01	129.416	48.1348	106.888	51.5703	13.6418	18.3405	0.01	0.01	78.9578	0.01	26.0867	52.8034
miR7741-y	18	GCATGTGGGACTTCCAAA	67	1	1	1	11	5	5	8	7	8	4	0	7	0	1	1	2	2	3	13.2665	11.9916	6.3655	132.802	75.0593	56.2297	258.833	112.314	106.888	51.5703	0.01	128.384	0.01	16.1421	26.3193	50.3626	17.3912	26.4017
miR7748-y	18	ATGTTTTCTAGTGTAGGA	20	1	0	3	3	1	0	2	5	0	0	0	0	2	0	1	0	2	0	13.2665	0.01	19.0965	36.2188	15.0119	0.01	64.7082	80.2246	0.01	0.01	0.01	0.01	83.1324	0.01	26.3193	0.01	17.3912	0.01
miR774-x	19	GAGGTGAAGATTCGGATGA	18	3	1	4	0	1	1	0	0	0	0	3	0	0	1	0	2	1	1	39.7994	11.9916	25.462	0.01	15.0119	11.2459	0.01	0.01	0.01	0.01	40.9255	0.01	0.01	16.1421	0.01	50.3626	8.6956	8.8006
miR7757-x	22	ACAAAACCTTCAGCTATCCATC	131	5	2	4	7	6	7	7	12	7	6	13	6	5	9	7	8	4	16	66.3324	23.9831	25.462	84.5104	90.0712	78.7216	226.479	192.539	93.5266	77.3555	177.344	110.043	207.831	145.279	184.235	201.45	34.7823	140.809
miR7766-y	18	TGACTGGTACTAATCGGC	55	0	0	4	1	1	2	10	5	1	0	2	4	2	4	8	1	5	5	0.01	0.01	25.462	12.0729	15.0119	22.4919	323.541	80.2246	13.3609	0.01	27.2836	73.3622	83.1324	64.5682	210.554	25.1813	43.4779	44.0029
miR7767-x	19	CCAAGATGAGTGCTCTCCC	2562	919	137	44	979	128	26	78	14	30	39	15	25	26	12	16	18	30	26	12191.9	1642.84	280.082	11819.4	1921.52	292.394	2523.62	224.629	400.828	502.811	204.627	458.514	1080.72	193.705	421.108	453.264	260.867	228.815
miR7772-x	18	TTGCGGTCCGTGGAGACA	129	3	2	0	6	1	0	112	0	0	0	1	0	0	0	1	0	3	0	39.7994	23.9831	0.01	72.4375	15.0119	0.01	3623.66	0.01	0.01	0.01	13.6418	0.01	0.01	0.01	26.3193	0.01	26.0867	0.01
miR7778-x	18	TCGAGTCGGCCTGCGCGG	24	0	9	1	3	3	0	0	0	1	0	2	3	0	1	1	0	0	0	0.01	107.924	6.3655	36.2188	45.0356	0.01	0.01	0.01	13.3609	0.01	27.2836	55.0216	0.01	16.1421	26.3193	0.01	0.01	0.01
miR7835-z	18	GATTTATCGGGAAGGGAT	37	0	2	2	7	5	1	9	2	4	2	0	2	0	1	0	0	0	0	0.01	23.9831	12.731	84.5104	75.0593	11.2459	291.187	32.0899	53.4438	25.7852	0.01	36.6811	0.01	16.1421	0.01	0.01	0.01	0.01
miR7972-z	21	TTGTCAGGCTTGTGATTCTCC	22	3	10	9	0	0	0	0	0	0	0	0	0	0	0	0	0	0	0	39.7994	119.916	57.2894	0.01	0.01	0.01	0.01	0.01	0.01	0.01	0.01	0.01	0.01	0.01	0.01	0.01	0.01	0.01
miR7984-x	21	ACCGAACTTTCGAAATGACCG	60	5	7	7	4	6	0	2	8	1	3	1	2	0	5	0	3	3	3	66.3324	83.9409	44.5585	48.2917	90.0712	0.01	64.7082	128.359	13.3609	38.6777	13.6418	36.6811	0.01	80.7103	0.01	75.5439	26.0867	26.4017
miR8004-z	18	AGGGGTTGTGTGTGTGGT	25	1	1	1	1	0	1	1	0	1	3	0	2	2	3	5	1	0	2	13.2665	11.9916	6.3655	12.0729	0.01	11.2459	32.3541	0.01	13.3609	38.6777	0.01	36.6811	83.1324	48.4262	131.596	25.1813	0.01	17.6011
miR8016-z	18	TTCTGAATGGAAGGGCCA	31	1	10	5	1	0	0	0	1	2	2	0	0	2	2	3	0	2	0	13.2665	119.916	31.8275	12.0729	0.01	0.01	0.01	16.0449	26.7219	25.7852	0.01	0.01	83.1324	32.2841	78.9578	0.01	17.3912	0.01
miR8022-z	18	TTCAAATGAGAACTTTGG	1567	42	314	88	53	162	175	19	72	82	32	59	36	2	63	13	255	40	60	557.192	3765.35	560.163	639.865	2431.92	1968.04	614.728	1155.23	1095.6	412.562	804.867	660.26	83.1324	1016.95	342.15	6421.23	347.823	528.034
miR812-z	19	CACTTTCAATGGGACGGAG	80	8	4	3	5	8	0	3	11	4	3	2	3	0	10	2	1	9	4	106.132	47.9662	19.0965	60.3646	120.095	0.01	97.0622	176.494	53.4438	38.6777	27.2836	55.0216	0.01	161.421	52.6385	25.1813	78.2602	35.2023
miR8155-z	18	AACCTGGCTCTGATACCA	220	7	21	19	20	9	11	11	19	25	24	6	5	1	8	6	6	15	7	92.8653	251.823	120.944	241.458	135.107	123.705	355.895	304.854	334.024	309.422	81.8509	91.7027	41.5662	129.136	157.916	151.088	130.434	61.604
miR8175-z	18	TCCCCGGCAACGGCGCCA	731	27	47	112	30	48	58	19	48	101	40	25	43	6	15	25	11	48	28	358.195	563.603	712.935	362.188	720.569	652.264	614.728	770.156	1349.46	515.703	341.046	788.644	249.397	242.131	657.981	276.994	417.388	246.416
miR827-x	22	TTTTGTTGGTGGTCATTTAACC	26	0	3	0	0	1	5	0	4	0	1	2	7	0	0	1	0	0	2	0.01	35.9747	0.01	0.01	15.0119	56.2297	0.01	64.1797	0.01	12.8926	27.2836	128.384	0.01	0.01	26.3193	0.01	0.01	17.6011
miR827-y	21	TTAGATGACCATCAGCAAACA	101	5	8	11	16	2	3	5	5	6	2	4	12	0	3	2	4	5	8	66.3324	95.9325	70.0204	193.167	30.0237	33.7378	161.77	80.2246	80.1657	25.7852	54.5673	220.087	0.01	48.4262	52.6385	100.725	43.4779	70.4046
miR827-z	21	TTAGATGACCATCAACAAATA	32	1	1	2	5	2	1	2	0	4	0	3	0	1	3	1	3	1	2	13.2665	11.9916	12.731	60.3646	30.0237	11.2459	64.7082	0.01	53.4438	0.01	40.9255	0.01	41.5662	48.4262	26.3193	75.5439	8.6956	17.6011
miR829-y	19	CAGCTCCGATACCAAATGA	40	6	3	5	2	3	7	0	3	4	0	2	0	0	1	1	1	0	2	79.5988	35.9747	31.8275	24.1458	45.0356	78.7216	0.01	48.1348	53.4438	0.01	27.2836	0.01	0.01	16.1421	26.3193	25.1813	0.01	17.6011
miR845-x	18	ATCATTTGGTATCAGGGC	19	1	1	0	1	3	2	1	1	0	1	2	0	2	0	2	0	1	1	13.2665	11.9916	0.01	12.0729	45.0356	22.4919	32.3541	16.0449	0.01	12.8926	27.2836	0.01	83.1324	0.01	52.6385	0.01	8.6956	8.8006
miR845-y	20	CGGCTCTGATACCACTTGTT	110	2	13	17	7	7	5	0	9	11	1	3	6	0	6	5	2	5	11	26.5329	155.89	108.213	84.5104	105.083	56.2297	0.01	144.404	146.97	12.8926	40.9255	110.043	0.01	96.8523	131.596	50.3626	43.4779	96.8063
miR845-z	22	AACCGGCTCTGATACCAATTGA	781	50	35	67	46	45	51	15	45	45	69	44	22	17	52	25	25	65	63	663.323	419.704	426.488	555.354	675.534	573.543	485.311	722.022	601.243	889.588	600.24	403.492	706.626	839.387	657.981	629.533	565.212	554.436
miR8554-z	18	TGACTGTGGATCTTGAGT	19	4	0	1	6	5	0	2	0	0	0	0	0	0	0	0	0	0	1	53.0659	0.01	6.3655	72.4375	75.0593	0.01	64.7082	0.01	0.01	0.01	0.01	0.01	0.01	0.01	0.01	0.01	0.01	8.8006
miR8559-z	18	GCCGATACTGTAGTAGTC	40	1	2	0	7	6	3	7	2	5	0	0	3	1	0	0	1	2	0	13.2665	23.9831	0.01	84.5104	90.0712	33.7378	226.479	32.0899	66.8047	0.01	0.01	55.0216	41.5662	0.01	0.01	25.1813	17.3912	0.01
miR8569-z	18	TTCTGGTCGTTCGGACCA	36	1	0	2	7	4	3	12	3	3	0	0	1	0	0	0	0	0	0	13.2665	0.01	12.731	84.5104	60.0474	33.7378	388.249	48.1348	40.0828	0.01	0.01	18.3405	0.01	0.01	0.01	0.01	0.01	0.01
miR858-x	21	TTCGTTGTCTGTTCGACCTCG	21	0	4	0	1	0	0	1	0	1	2	0	1	2	0	0	0	3	6	0.01	47.9662	0.01	12.0729	0.01	0.01	32.3541	0.01	13.3609	25.7852	0.01	18.3405	83.1324	0.01	0.01	0.01	26.0867	52.8034
miR8657-z	18	ATTTGTAGAAGCTCAGGG	33	1	6	0	3	3	1	4	4	2	0	2	1	0	3	2	1	0	0	13.2665	71.9493	0.01	36.2188	45.0356	11.2459	129.416	64.1797	26.7219	0.01	27.2836	18.3405	0.01	48.4262	52.6385	25.1813	0.01	0.01
miR8704-z	18	TCCGGCAGTCAGACTGTG	20	1	0	4	1	1	0	2	0	2	4	0	2	0	0	0	0	0	3	13.2665	0.01	25.462	12.0729	15.0119	0.01	64.7082	0.01	26.7219	51.5703	0.01	36.6811	0.01	0.01	0.01	0.01	0.01	26.4017
miR8707-z	19	AATAAGATCTTTTGAATAA	55	0	0	0	6	3	6	6	21	7	1	1	2	1	0	0	0	0	1	0.01	0.01	0.01	72.4375	45.0356	67.4756	194.125	336.943	93.5266	12.8926	13.6418	36.6811	41.5662	0.01	0.01	0.01	0.01	8.8006
miR8716-z	18	AAATGTGAGGCTGTGATG	19	8	2	0	2	5	0	0	0	0	0	0	0	0	2	0	0	0	0	106.132	23.9831	0.01	24.1458	75.0593	0.01	0.01	0.01	0.01	0.01	0.01	0.01	0.01	32.2841	0.01	0.01	0.01	0.01
miR8752-z	21	TTCATGGAGATAGGTTTCTGC	32	6	3	0	0	1	0	9	2	3	0	0	0	3	1	2	0	1	1	79.5988	35.9747	0.01	0.01	15.0119	0.01	291.187	32.0899	40.0828	0.01	0.01	0.01	124.699	16.1421	52.6385	0.01	8.6956	8.8006
miR8769-z	18	TTGGACTTTGAACGGATC	42	1	2	0	1	2	4	6	4	4	0	3	7	1	2	2	0	2	1	13.2665	23.9831	0.01	12.0729	30.0237	44.9837	194.125	64.1797	53.4438	0.01	40.9255	128.384	41.5662	32.2841	52.6385	0.01	17.3912	8.8006
miR8775-z	18	GTGAGAACGAAGCTGATG	48	2	2	0	1	0	2	2	3	6	5	2	13	0	1	0	3	2	4	26.5329	23.9831	0.01	12.0729	0.01	22.4919	64.7082	48.1348	80.1657	64.4629	27.2836	238.427	0.01	16.1421	0.01	75.5439	17.3912	35.2023
miR894-z	18	TTCACGTCGGGTTCACCA	10195	388	420	753	725	336	654	247	524	873	1792	435	675	39	200	341	280	981	532	5147.39	5036.45	4793.22	8752.87	5043.98	7354.84	7991.46	8407.54	11664.1	23103.5	5934.19	12379.9	1621.08	3228.41	8974.87	7050.77	8530.36	4681.9
miR9484-z	18	TAGAGGAGGGAGAAGTCG	18	1	2	2	1	0	3	0	0	0	2	0	0	0	0	0	3	0	4	13.2665	23.9831	12.731	12.0729	0.01	33.7378	0.01	0.01	0.01	25.7852	0.01	0.01	0.01	0.01	0.01	75.5439	0.01	35.2023
miR9552-x	19	AACTATCGGTCTACTCGTT	19	3	0	1	3	0	2	0	2	0	1	0	0	0	2	1	0	0	4	39.7994	0.01	6.3655	36.2188	0.01	22.4919	0.01	32.0899	0.01	12.8926	0.01	0.01	0.01	32.2841	26.3193	0.01	0.01	35.2023
miR9564-y	18	CTGTGGAATCGTTTTGCT	60	0	2	2	3	10	5	16	3	6	0	1	4	2	2	4	0	0	0	0.01	23.9831	12.731	36.2188	150.119	56.2297	517.665	48.1348	80.1657	0.01	13.6418	73.3622	83.1324	32.2841	105.277	0.01	0.01	0.01
miR9652-y	18	AGGAGCTCAATGAGAACA	34	0	0	0	6	5	9	1	2	0	0	0	5	0	0	2	0	0	4	0.01	0.01	0.01	72.4375	75.0593	101.213	32.3541	32.0899	0.01	0.01	0.01	91.7027	0.01	0.01	52.6385	0.01	0.01	35.2023
miR9662-y	21	TTGAACATCCCAGAGCCACCG	46	2	1	0	1	0	3	3	4	4	3	4	6	2	1	1	7	3	1	26.5329	11.9916	0.01	12.0729	0.01	33.7378	97.0622	64.1797	53.4438	38.6777	54.5673	110.043	83.1324	16.1421	26.3193	176.269	26.0867	8.8006
miR9664-y	20	TGCAGTCCTCGATGTCGTAG	29	2	1	1	0	2	0	1	2	1	2	3	1	1	1	3	4	2	2	26.5329	11.9916	6.3655	0.01	30.0237	0.01	32.3541	32.0899	13.3609	25.7852	40.9255	18.3405	41.5662	16.1421	78.9578	100.725	17.3912	17.6011
miR9672-y	20	CACCACGACTGTCATTAAGC	207	12	7	7	10	14	9	9	9	15	11	17	15	8	14	12	10	17	11	159.198	83.9409	44.5585	120.729	210.166	101.213	291.187	144.404	200.414	141.818	231.911	275.108	332.53	225.989	315.831	251.813	147.825	96.8063
miR9736-z	18	ATGAAAGACGAACAACGG	39	1	7	1	1	5	0	4	1	7	0	2	0	0	2	0	5	3	0	13.2665	83.9409	6.3655	12.0729	75.0593	0.01	129.416	16.0449	93.5266	0.01	27.2836	0.01	0.01	32.2841	0.01	125.906	26.0867	0.01
miR9737-z	18	GTGGCTGAAAGTACTGTT	49	5	1	3	1	9	0	0	6	1	1	1	4	0	3	0	1	10	3	66.3324	11.9916	19.0965	12.0729	135.107	0.01	0.01	96.2696	13.3609	12.8926	13.6418	73.3622	0.01	48.4262	0.01	25.1813	86.9558	26.4017
miR9751-z	20	TAAACCCTAAACCCTAAATT	40	0	2	5	4	1	4	0	1	4	1	5	2	4	0	0	3	3	1	0.01	23.9831	31.8275	48.2917	15.0119	44.9837	0.01	16.0449	53.4438	12.8926	68.2091	36.6811	166.265	0.01	0.01	75.5439	26.0867	8.8006
miR9772-x	21	TGAGATGAGATTACCCCATGC	19	4	0	0	2	3	0	0	0	2	0	2	0	0	1	0	0	2	3	53.0659	0.01	0.01	24.1458	45.0356	0.01	0.01	0.01	26.7219	0.01	27.2836	0.01	0.01	16.1421	0.01	0.01	17.3912	26.4017
miR9773-z	25	TTTGTTTTTATGTTATTTTGTGATA	86	5	2	10	1	3	3	2	2	3	2	3	3	3	0	7	19	6	12	66.3324	23.9831	63.6549	12.0729	45.0356	33.7378	64.7082	32.0899	40.0828	25.7852	40.9255	55.0216	124.699	0.01	184.235	478.445	52.1735	105.607
miR9774-z	18	AACAGGATATTGGGTATT	109	5	8	6	6	4	3	5	2	7	4	1	10	5	6	7	7	14	9	66.3324	95.9325	38.193	72.4375	60.0474	33.7378	161.77	32.0899	93.5266	51.5703	13.6418	183.405	207.831	96.8523	184.235	176.269	121.738	79.2051
miR9780-z	19	ATCGCGTCGGCGCTGCACG	29	1	2	0	2	5	4	0	3	3	0	0	2	0	0	0	2	0	5	13.2665	23.9831	0.01	24.1458	75.0593	44.9837	0.01	48.1348	40.0828	0.01	0.01	36.6811	0.01	0.01	0.01	50.3626	0.01	44.0029
miR9863-y	22	TGAGAAGGCAGATCATAATAGC	25	0	0	0	1	5	3	1	2	0	2	0	1	2	1	1	0	5	1	0.01	0.01	0.01	12.0729	75.0593	33.7378	32.3541	32.0899	0.01	25.7852	0.01	18.3405	83.1324	16.1421	26.3193	0.01	43.4779	8.8006
