# Supplementary material for: Integrated Analysis of miRNAs Associated With Sugarcane Responses to Low-Potassium Stress
Source: Front Plant Sci. 2022 Jan 4;12:750805. doi: 10.3389/fpls.2021.750805 (PMC8763679; doi:10.3389/fpls.2021.750805)
Supplement: Supplementary Table 3 — Details regarding novel miRNAs identified in sugarcane roots. [file Table_3.XLSX]

## Sheet: sheeet1
mature_id	hairpin_id	genomic_id	hairpin_start	hairpin_end	hairpin_strand	hairpin_length(nt)	miRDeep2_score	hairpin_GC	mature_seq	mature_length(nt)	hairpin_seq	hairpin_struct
novel-m0007-5p	novel-m0007	PB.10229.1	872	953	-	82	1306.1	61.73	TGAAGATGTCCGCGAACTGGGAGG	24	TGAAGATGTCCGCGAACTGGGAGGTCGTCGGCACATGAAGGACCCGCACCTCGCCCATGGCCACCCGATCACGGACAAAGT	.......((((((((((((.(.....((((((.((..((((.((((((.(((....((.((.......))))))).)))))).)))).)).)))))).).))))))))..))))
novel-m0003-5p	novel-m0003	PB.11298.2	352	404	-	53	765.8	71.15	CTCCGACGCCTTGAACCCGGC	21	CTCCGACGCCTTGAACCCGGCCTCCCGGAGGCGGTAGCAGTCGGAGCACACC	.........((..((((((((.(((........))).....)))).))))..))((((((((..((...(((..(((((...))))))))))..)))))))).........
novel-m0002-5p	novel-m0002	PB.11298.1	352	404	-	53	765.8	71.15	CTCCGACGCCTTGAACCCGGC	21	CTCCGACGCCTTGAACCCGGCCTCCCGGAGGCGGTAGCAGTCGGAGCACACC	.........((..((((((((.(((........))).....)))).))))..))((((((((..((...(((..(((((...))))))))))..)))))))).........
novel-m0020-5p	novel-m0020	PB.418.1	180	224	+	45	69.3	40.91	GATCGATGATGCTGTTCA	18	GATCGATGATGCTGTTCAAGAAATACTGCGTTATCTTCCTGATG	.......(((...(((((((((..((((((((.((.........)).)))))))).)))........))))))))).(((((((.(((...))).)))))))......
novel-m0012-3p	novel-m0012	PB.10452.1	497	582	+	86	2.7	74.12	GACCGCCACGACTGCTGCT	19	CGCGTCGGGCTGACGGGGTTCCGGTGCCGCTGCGGGGAGCTCTTCTGCGGCGCGCACCGCTACTCGGACCGCCACGACTGCTGCT	((((((((((((((.(.(.((((..((((((((((((((((.....)))))))))).))))))..)))).).).))).)))).)).)))))(((.........)))..
novel-m0011-5p	novel-m0011	PB.5949.1	1616	1677	+	62	2.6	44.26	ATGTTTGTCTCTAGAAAACCGTGT	24	ATGTTTGTCTCTAGAAAACCGTGTTTCTCTCACAAACACGCTTCCCGGACGACGTACATAT	.((((((((((((((((((.((((.(((((((.(((...(((((((.......))))))).)))..))).)))).)))).))))))))))))))))))................
novel-m0025-3p	novel-m0025	PB.7448.1	1613	1665	-	53	2.5	63.46	GCCGAGCTGGCTTTCTGGC	19	CTAACGAGCCAGCTCGAGCTCGTAACGAGCCGAGCCGAGCTGGCTTTCTGGC	.........................(((((((((((((....(((((((((((.(((((........))))))))))))))))...)))))).........))))))).
novel-m0013-5p	novel-m0013	PB.7071.1	1746	1808	+	63	2.5	32.26	TGTGTTGAAGTGGATTGGAGT	21	TGTGTTGAAGTGGATTGGAGTGGAATTTAACTAAATTTTATTCCATTCCACTCCAATACATA	((((((..((((((((((.((((((((.((((((.(((((((((((((....))))))))))))).)))))).)))))))).))))))))))..))))))...........
novel-m0008-5p	novel-m0008	PB.10977.1	280	337	-	58	2.5	68.42	AGGGTTGGGCTCGGGGGT	18	AGGGTTGGGCTCGGGGGTGGGGCGGAGGCTCTGCGAAAGCATCTGGCTCAGGTTCCG	(((((.(((((((((((((...(.((((((.((((.((...(((((...)))))....)).)))))))))).))))))).))))))).)))))...............
novel-m0024-5p	novel-m0024	PB.12388.1	1161	1224	-	64	2.3	63.49	GAAGGGCAGGCCTGGTGCAGT	21	GAAGGGCAGGCCTGGTGCAGTTGGTGAGTGCTAGCTCGCCGAGTCACCAGGTCCTGGGTTCGA	(((.....((.((.(..((((((...(((((((((((.(.(((((((((....))))))))).)))))))).))))..))))))..)))))...)))..............
novel-m0018-3p	novel-m0018	PB.7024.1	1150	1197	+	48	2.3	51.06	GGTTTGGTCTGGGATGGAGCC	21	GTCTATCCTTCGACCATAACCTTTGTGGTTTGGTCTGGGATGGAGCC	.........(((((.....)))))....(((..((((((((((((((((((((..(((((.((((.....))))))))).))))))))....))))))))))))..)))..
novel-m0035-3p	novel-m0035	PB.8508.1	1802	1853	+	52	2.3	60.78	GGCGGACTCCTCATCTACCAGAGCT	25	ACATGGTGGAGCAGGAGCTGCCTGGAGGCGGACTCCTCATCTACCAGAGCT	((((((((....(((......))).....)))))))).((((((.(((((((((..((((((((((....))))).)))))..))))))).......)))))))).........
novel-m0032-5p	novel-m0032	PB.7835.3	127	180	+	54	2.3	54.72	TCTGTTGCTCTGTTCTCT	18	TCTGTTGCTCTGTTCTCTCCCTGCCAAGGCAAAAGGAGGGAAGGGGGAAGAAG	..(((((.((.(((..(((((((....((((.((((((((.(((....)))...)))))))).)))).)))))))))).))..)))))...(((((.......)))))
novel-m0037-5p	novel-m0037	PB.11226.2	1964	2019	+	56	2.2	43.64	CCGATAAAGAGGCGGGTATGGAAT	24	CCGATAAAGAGGCGGGTATGGAATGAATTTTCTATCCATGGGTACGTTATTGGGT	((((((((((.((((((((((((((((.....((((.((((((......)))))))).))......)))))))))).......)))))).))))))).))).............
novel-m0021-5p	novel-m0021	PB.10194.1	903	981	+	79	2.1	60.26	GCTGCTGGCGATGACGGACGTGAGC	25	GCTGCTGGCGATGACGGACGTGAGCAAGCAGATCCTCCTGGGCAACCAGGACTTCTTCCCGATCAAGCCAGCGGACTA	...(((.(((((...(((..(((((((((..((((((....(((.(((.......((((((....))))))))).)))))).))).)))))))).)..)))...)))..)).)))
novel-m0001-5p	novel-m0001	PB.14097.3	1247	1324	-	78	2	57.14	GGCGGATGTAGCCAAGTGGA	20	GGCGGATGTAGCCAAGTGGATCAAGGCAGTGGATTGTGAATCCACCATGCGCGGGTTCAATTCCCGTCGTTCGCCCA	.((((.......))))...(((((((((........((((((...((((((((((...)))))))..)))...))))))........)))))))))...(((....))).
novel-m0014-3p	novel-m0014	PB.2932.1	1363	1434	+	72	1.9	35.21	AATGACGGATTAATTAGGCTT	21	GCCTAATTAATCCATGATCTAACAATGCCGTGCTACAGTAAACATATACTAATGACGGATTAATTAGGCTT	((((((((((..(((.(((((((((((((((((.(.((......(((...(((....)))..)))......)).).))))))))))))))))).)))..))))))))))..
novel-m0027-3p	novel-m0027	PB.13314.1	106	172	+	67	1.8	50	CTGAAGAAGGCTTGAACGTGT	21	ACGCAAGCCAAGTTCCGGCCAGTTCATATCCCCTGTGTTACTGAACTGAAGAAGGCTTGAACGTGT	(((....)))....((((((((((((((((((((...(((.(..((((.((((.....))))..))))..).)))...))))))..)))))))))..........))))).
novel-m0028-5p	novel-m0028	PB.9437.1	1935	1987	+	53	1.8	50	GCAGGGATCTTTGGATAGCTCCA	23	GCAGGGATCTTTGGATAGCTCCAAAACCGAGAGCTATGTAAAGAGCCTGCAG	..(((((((...........(((((..((((((.((((((((......).))))))).)))))).)))))..(((((.((......)))))))..)))))))..........
novel-m0033-5p	novel-m0033	PB.12377.1	414	492	+	79	1.6	55.13	TCTGGAAGAACCTCAAGCC	19	TCTGGAAGAACCTCAAGCCTATTAGTGAGGGTGGTGGGGAGCCACCTCATGGGAAACTTGGCTGGGCCATTGATGAGG	......((((((...((((((((.((.(..((((((((((....((((((.((((.....)))))))))))))...)))))..))..).)).).))))))).)))))).
novel-m0042-3p	novel-m0042	PB.554.1	1504	1558	+	55	1.6	44.44	TTGTGTGCTGTGGTTTACAACA	22	TGTGTGTCTGTCGGTTCCGATCTTATCTGTCATTGTGTGCTGTGGTTTACAACA	.(((((((((...)))))))))((((((((((((..(((.((((.(((.((((.(((((..........)))).).)))))))..)))))))))))))))))))........
novel-m0034-5p	novel-m0034	PB.12377.2	414	492	+	79	1.6	55.13	TCTGGAAGAACCTCAAGCC	19	TCTGGAAGAACCTCAAGCCTATTAGTGAGGGTGGTGGGGAGCCACCTCATGGGAAACTTGGCTGGGCCATTGATGAGG	......((((((...((((((((.((.(..((((((((((....((((((.((((.....)))))))))))))...)))))..))..).)).).))))))).)))))).
novel-m0029-5p	novel-m0029	PB.3124.2	1580	1661	+	82	1.5	58.02	CTCCGCCGAGGACAAGACGACG	22	CTCCGCCGAGGACAAGACGACGGGCCAGAAGAACAAGATCACCATCACCAACGACAAGGGCCGTCTGTCCAAGGAGGAGAT	........((((......((((((.((..(((((....(((((.((..........(((....)))...........)).))))))))))..)).))))))......)))).
novel-m0030-5p	novel-m0030	PB.3652.3	1386	1467	+	82	1.5	58.02	CTCCGCCGAGGACAAGACGACG	22	CTCCGCCGAGGACAAGACGACGGGCCAGAAGAACAAGATCACCATCACCAACGACAAGGGCCGTCTGTCCAAGGAGGAGAT	........((((......((((((.((..(((((....(((((.((..........(((....)))...........)).))))))))))..)).))))))......)))).
novel-m0010-5p	novel-m0010	PB.8530.1	860	911	+	52	1.5	39.22	GAGTGTGGATATGATCAGCT	20	GAGTGTGGATATGATCAGCTCTACTGAATCGTTGATCATATCCATTCTCAT	....................(((.(((((((((((((((((....))...))))))))))))))).)))...(((((((((.(((.......)))))))))))).....
novel-m0019-5p	novel-m0019	PB.7085.1	1861	1922	-	62	1.5	50.82	ATGTCTGTCTCTAGAAAACCGTGT	24	ATGTCTGTCTCTAGAAAACCGTGTTTCCCTCACAGACACGCTTCCCGGGCGACCAACATTA	..(((....(((((((((.(((((..(((.((.(((...(((((((.......))))))).)))...)).)))..))))).)))))))))...)))..................
novel-m0009-3p	novel-m0009	PB.13817.1	1669	1718	+	50	1.5	42.86	ACTTGGATATGGAAGTCTTCTTTC	24	AAGAAGGCAGCTACGTCTGAGCTAAACTTGGATATGGAAGTCTTCTTTC	..((((((...))))))...(((((.....((((((((.((.(((((((((((..(((.(((((((.....))))))).)))..))))))))...))).)))))))))))))))
novel-m0039-5p	novel-m0039	PB.10346.1	1450	1494	+	45	1.5	56.82	CTCCGCCGGTTGTGTGCT	18	CTCCGCCGGTTGTGTGCTATGAAGTTTGCTACACCGGCCTGTCA	(((((..((((.((((........((((((.(((.((..........))))))))))))))).))))..........((((((((........)))))))))))))..
novel-m0041-5p	novel-m0041	PB.14075.1	1345	1389	+	45	1.5	56.82	CTCCGCCGGTTGTGTGCT	18	CTCCGCCGGTTGTGTGCTATGAAGTTTGCTACACCGGCCTGTCA	(((((..((((.((((........((((((.(((.((..........))))))))))))))).))))..........((((((((........)))))))))))))..
novel-m0038-5p	novel-m0038	PB.10721.2	708	752	+	45	1.5	56.82	CTCCGCCGGTTGTGTGCT	18	CTCCGCCGGTTGTGTGCTATGAAGTTTGCTACACCGGCCTGTCA	(((((..((((.((((........((((((.(((.((..........))))))))))))))).))))..........((((((((........)))))))))))))..
novel-m0040-5p	novel-m0040	PB.10962.1	659	703	+	45	1.5	56.82	CTCCGCCGGTTGTGTGCT	18	CTCCGCCGGTTGTGTGCTATGAAGTTTGCTACACCGGCCTGTCA	(((((..((((.((((........((((((.(((.((..........))))))))))))))).))))..........((((((((........)))))))))))))..
novel-m0005-5p	novel-m0005	PB.8117.1	1331	1395	+	65	1.4	53.12	TGGGCCTGATGCCACGTCTCTGTT	24	TGGGCCTGATGCCACGTCTCTGTTAGCCACGGCATTGACCAGAGATGCTATGATTAGGCCGAAA	...(((..((((((((..(((.((((((((....(((((((((((((....))..))).)))))))).....)))))))).))).....)))))))))))...........
novel-m0004-5p	novel-m0004	PB.7024.1	1342	1406	+	65	1.4	53.12	TGGGCCTGATGCCACGTCTCTGTT	24	TGGGCCTGATGCCACGTCTCTGTTAGCCACGGCATTGACCAGAGATGCTATGATTAGGCCGAAA	...(((..((((((((..(((.((((((((....(((((((((((((....))..))).)))))))).....)))))))).))).....)))))))))))...........
novel-m0036-5p	novel-m0036	PB.9402.2	1032	1098	+	67	1.4	48.48	CCATTTTCTGAAACCAGCT	19	CCATTTTCTGAAACCAGCTAGAGGCTCCATCATTCCGAGTGGGCTAGTGCTACAGAGAAACAGGAT	......((((((...(((((((.(((((((.....(((.(..(((.((((........)))))))..)))).)))))))...))))))).))))))((......))...
novel-m0023-5p	novel-m0023	PB.11738.1	1322	1364	+	43	1.2	47.62	GTAATTTCTCGATCGGACA	19	GTAATTTCTCGATCGGACATGGGACCGATCGAGAAAGAACGA	((((((..............((..((((((((((((........))))))))))))..))...))))))...((.((((((((((.......)))))))))).))....
novel-m0006-5p	novel-m0006	PB.7432.3	1544	1605	+	62	1.2	49.18	GATCTGGCTGATAATCTCAAGCG	23	GATCTGGCTGATAATCTCAAGCGAACAGGCTCGTGCTTTGTGTTTGGAATCGACTGGACAG	..........((((((.((((.(((((.((((..((.((((((....(((....)))...)))))))))))).))))))))).)))))).((((((....))))))......
novel-m0026-3p	novel-m0026	PB.7696.1	40	82	-	43	1	40.48	GTGACAGTGCTGTAGATC	18	TTATTAGTACAGCTAGCTAATTGCGTGACAGTGCTGTAGATC	..(((.......((((((((((........))))))))))))).((((..((((((.((..((.....))..).).))))))..)))).....(((((....))))).
novel-m0031-3p	novel-m0031	PB.10705.1	1365	1440	+	76	1	33.33	AAGTTGTCTCGTAGTAATTCTAG	23	CACATAATTATGAGACGACTTAAGAGGTAACAAGTACAATGGAATCTCTTTTAAGTTGTCTCGTAGTAATTCTAG	.(((......)))...........((((((((((((((((((((((..((.......))..))))))..)))))))))))))))).........((((.........))))..
novel-m0017-5p	novel-m0017	PB.6393.1	759	831	+	73	0.8	45.83	CAGTTGTTGGATCCCTGACGGT	22	CAGTTGTTGGATCCCTGACGGTAATGAGCATAAAGGCTGTGGGCATTGCCATTAAGCTAACAATCGAAGGAA	.......((((((((((((((.((((((((.....(((.(((((((..((((.....))))..))))))).)))..)))))))).....)))))))))...)))))......
novel-m0016-5p	novel-m0016	PB.5892.1	876	948	+	73	0.8	45.83	CAGTTGTTGGATCCCTGACGGT	22	CAGTTGTTGGATCCCTGACGGTAATGAGCATAAAGGCTGTGGGCATTGCCATTAAGCTAACAATCGAAGGAA	.......((((((((((((((.((((((((.....(((.(((((((..((((.....))))..))))))).)))..)))))))).....)))))))))...)))))......
novel-m0015-5p	novel-m0015	PB.5892.2	787	859	+	73	0.8	45.83	CAGTTGTTGGATCCCTGACGGT	22	CAGTTGTTGGATCCCTGACGGTAATGAGCATAAAGGCTGTGGGCATTGCCATTAAGCTAACAATCGAAGGAA	.......((((((((((((((.((((((((.....(((.(((((((..((((.....))))..))))))).)))..)))))))).....)))))))))...)))))......
novel-m0022-3p	novel-m0022	PB.9589.2	1168	1256	+	89	0	48.86	TGTGCATGACTGGTCTGGACA	21	CCTGGACAGAAGTGGCACATCTACTATGCCACTGAGTACCCAGAACAACCAATGGTTAACCTTGAGATGTGCATGACTGGTCTGGACA	((((((((((((..(((.(((((((.....((((.((.((..........)))).))))........))))))))))..)).))))))....((((....)))).))))..

## Sheet: Sheet2
id	length	seq	total	S01_count	S02_count	S03_count	S04_count	S05_count	S06_count	S07_count	S08_count	S09_count	S10_count	S11_count	S12_count	S13_count	S14_count	S15_count	S16_count	S17_count	S18_count	S01_TPM	S02_TPM	S03_TPM	S04_TPM	S05_TPM	S06_TPM	S07_TPM	S08_TPM	S09_TPM	S10_TPM	S11_TPM	S12_TPM	S13_TPM	S14_TPM	S15_TPM	S16_TPM	S17_TPM	S18_TPM
novel-m0001-5p	20	GGCGGATGTAGCCAAGTGGA	69598	1028	587	34953	2690	687	4658	3398	1121	11380	551	1405	1181	627	814	951	2030	586	951	13637.9	7039.04	222493	32476.2	10313.1	52383.6	109939	17986.4	152048	7103.81	19166.8	21660.2	26062	13139.6	25029.6	51118.1	5095.61	8369.34
novel-m0002-5p	21	CTCCGACGCCTTGAACCCGGC	1438	22	54	16	76	67	130	41	77	145	19	216	69	54	133	42	1	127	149	291.862	647.544	101.848	917.542	1005.79	1461.97	1326.52	1235.46	1937.34	244.959	2946.63	1265.5	2244.58	2146.89	1105.41	25.1813	1104.34	1311.29
novel-m0003-5p	21	CTCCGACGCCTTGAACCCGGC	1438	22	54	16	76	67	130	41	77	145	19	216	69	54	133	42	1	127	149	291.862	647.544	101.848	917.542	1005.79	1461.97	1326.52	1235.46	1937.34	244.959	2946.63	1265.5	2244.58	2146.89	1105.41	25.1813	1104.34	1311.29
novel-m0004-5p	24	TGGGCCTGATGCCACGTCTCTGTT	2278	60	38	661	72	27	160	109	95	404	46	97	39	98	102	42	114	55	59	795.988	455.679	4207.59	869.25	405.32	1799.35	3526.6	1524.27	5397.82	593.059	1323.26	715.281	4073.49	1646.49	1105.41	2870.67	478.257	519.234
novel-m0005-5p	24	TGGGCCTGATGCCACGTCTCTGTT	2278	60	38	661	72	27	160	109	95	404	46	97	39	98	102	42	114	55	59	795.988	455.679	4207.59	869.25	405.32	1799.35	3526.6	1524.27	5397.82	593.059	1323.26	715.281	4073.49	1646.49	1105.41	2870.67	478.257	519.234
novel-m0006-5p	23	GATCTGGCTGATAATCTCAAGCG	915	82	67	110	47	47	43	18	30	28	13	54	33	33	73	37	27	85	88	1087.85	803.434	700.204	567.427	705.557	483.575	582.374	481.348	374.106	167.603	736.658	605.238	1371.69	1178.37	973.812	679.895	739.124	774.45
novel-m0007-5p	24	TGAAGATGTCCGCGAACTGGGAGG	1758	117	135	120	126	126	146	30	93	84	59	122	56	42	138	51	18	138	157	1552.18	1618.86	763.859	1521.19	1891.49	1641.91	970.622	1492.18	1122.32	760.662	1664.3	1027.07	1745.78	2227.6	1342.28	453.264	1199.99	1381.69
novel-m0008-5p	18	AGGGTTGGGCTCGGGGGT	1054	41	58	95	97	41	67	34	56	127	102	59	62	6	36	26	20	92	35	543.925	695.51	604.722	1171.07	615.486	753.478	1100.04	898.516	1696.84	1315.04	804.867	1137.11	249.397	581.114	684.301	503.626	799.993	308.02
novel-m0009-3p	24	ACTTGGATATGGAAGTCTTCTTTC	323	11	20	8	17	9	16	4	5	9	11	15	11	11	9	8	117	15	27	145.931	239.831	50.924	205.24	135.107	179.935	129.416	80.2246	120.249	141.818	204.627	201.746	457.228	145.279	210.554	2946.21	130.434	237.615
novel-m0010-5p	20	GAGTGTGGATATGATCAGCT	246	5	8	3	42	29	18	34	18	58	0	5	19	2	2	2	0	1	0	66.3324	95.9325	19.0965	507.063	435.344	202.427	1100.04	288.809	774.935	0.01	68.2091	348.47	83.1324	32.2841	52.6385	0.01	8.6956	0.01
novel-m0011-5p	24	ATGTTTGTCTCTAGAAAACCGTGT	355	13	21	31	15	9	18	8	15	10	23	32	4	22	25	12	33	25	39	172.464	251.823	197.33	181.094	135.107	202.427	258.833	240.674	133.609	296.529	436.538	73.3622	914.457	403.551	315.831	830.983	217.389	343.222
novel-m0012-3p	19	GACCGCCACGACTGCTGCT	160	5	2	8	16	20	14	7	15	19	19	8	7	3	2	1	1	4	9	66.3324	23.9831	50.924	193.167	300.237	157.443	226.479	240.674	253.858	244.959	109.135	128.384	124.699	32.2841	26.3193	25.1813	34.7823	79.2051
novel-m0013-5p	21	TGTGTTGAAGTGGATTGGAGT	143	9	6	7	17	2	9	4	4	5	10	14	8	7	2	6	6	12	15	119.398	71.9493	44.5585	205.24	30.0237	101.213	129.416	64.1797	66.8047	128.926	190.986	146.724	290.964	32.2841	157.916	151.088	104.347	132.009
novel-m0014-3p	21	AATGACGGATTAATTAGGCTT	244	15	18	7	9	12	15	2	10	7	25	26	11	5	20	4	9	18	31	198.997	215.848	44.5585	108.656	180.142	168.689	64.7082	160.449	93.5266	322.315	354.687	201.746	207.831	322.841	105.277	226.632	156.52	272.818
novel-m0015-5p	22	CAGTTGTTGGATCCCTGACGGT	163	7	8	20	11	8	4	7	13	13	17	9	7	8	6	3	6	11	5	92.8653	95.9325	127.31	132.802	120.095	44.9837	226.479	208.584	173.692	219.174	122.776	128.384	332.53	96.8523	78.9578	151.088	95.6513	44.0029
novel-m0016-5p	22	CAGTTGTTGGATCCCTGACGGT	163	7	8	20	11	8	4	7	13	13	17	9	7	8	6	3	6	11	5	92.8653	95.9325	127.31	132.802	120.095	44.9837	226.479	208.584	173.692	219.174	122.776	128.384	332.53	96.8523	78.9578	151.088	95.6513	44.0029
novel-m0017-5p	22	CAGTTGTTGGATCCCTGACGGT	163	7	8	20	11	8	4	7	13	13	17	9	7	8	6	3	6	11	5	92.8653	95.9325	127.31	132.802	120.095	44.9837	226.479	208.584	173.692	219.174	122.776	128.384	332.53	96.8523	78.9578	151.088	95.6513	44.0029
novel-m0018-3p	21	GGTTTGGTCTGGGATGGAGCC	126	8	2	7	24	4	4	8	9	13	12	6	8	2	4	3	10	2	0	106.132	23.9831	44.5585	289.75	60.0474	44.9837	258.833	144.404	173.692	154.711	81.8509	146.724	83.1324	64.5682	78.9578	251.813	17.3912	0.01
novel-m0019-5p	24	ATGTCTGTCTCTAGAAAACCGTGT	55	5	0	2	1	3	5	2	3	0	8	5	0	3	6	0	3	4	5	66.3324	0.01	12.731	12.0729	45.0356	56.2297	64.7082	48.1348	0.01	103.141	68.2091	0.01	124.699	96.8523	0.01	75.5439	34.7823	44.0029
novel-m0020-5p	18	GATCGATGATGCTGTTCA	87	0	0	7	4	10	12	6	8	17	5	1	9	0	2	1	0	4	1	0.01	0.01	44.5585	48.2917	150.119	134.951	194.125	128.359	227.136	64.4629	13.6418	165.065	0.01	32.2841	26.3193	0.01	34.7823	8.8006
novel-m0021-5p	25	GCTGCTGGCGATGACGGACGTGAGC	47	0	0	0	3	3	5	3	6	11	2	8	5	0	0	1	0	0	0	0.01	0.01	0.01	36.2188	45.0356	56.2297	97.0622	96.2696	146.97	25.7852	109.135	91.7027	0.01	0.01	26.3193	0.01	0.01	0.01
novel-m0022-3p	21	TGTGCATGACTGGTCTGGACA	68	4	9	0	5	3	5	1	8	1	3	8	3	3	7	4	1	1	2	53.0659	107.924	0.01	60.3646	45.0356	56.2297	32.3541	128.359	13.3609	38.6777	109.135	55.0216	124.699	112.994	105.277	25.1813	8.6956	17.6011
novel-m0023-5p	19	GTAATTTCTCGATCGGACA	67	0	7	4	0	0	2	0	1	0	1	13	31	2	0	0	2	1	3	0.01	83.9409	25.462	0.01	0.01	22.4919	0.01	16.0449	0.01	12.8926	177.344	568.557	83.1324	0.01	0.01	50.3626	8.6956	26.4017
novel-m0024-5p	21	GAAGGGCAGGCCTGGTGCAGT	40	0	0	14	2	1	1	5	1	6	0	3	1	2	0	3	0	0	1	0.01	0.01	89.1169	24.1458	15.0119	11.2459	161.77	16.0449	80.1657	0.01	40.9255	18.3405	83.1324	0.01	78.9578	0.01	0.01	8.8006
novel-m0025-3p	19	GCCGAGCTGGCTTTCTGGC	33	3	1	6	1	4	0	0	2	6	0	1	0	0	6	0	0	2	1	39.7994	11.9916	38.193	12.0729	60.0474	0.01	0.01	32.0899	80.1657	0.01	13.6418	0.01	0.01	96.8523	0.01	0.01	17.3912	8.8006
novel-m0026-3p	18	GTGACAGTGCTGTAGATC	33	0	1	1	1	3	13	0	2	11	0	0	0	0	1	0	0	0	0	0.01	11.9916	6.3655	12.0729	45.0356	146.197	0.01	32.0899	146.97	0.01	0.01	0.01	0.01	16.1421	0.01	0.01	0.01	0.01
novel-m0027-3p	21	CTGAAGAAGGCTTGAACGTGT	29	0	4	1	3	2	4	0	4	0	0	3	1	1	0	0	0	2	4	0.01	47.9662	6.3655	36.2188	30.0237	44.9837	0.01	64.1797	0.01	0.01	40.9255	18.3405	41.5662	0.01	0.01	0.01	17.3912	35.2023
novel-m0028-5p	23	GCAGGGATCTTTGGATAGCTCCA	50	2	6	2	1	2	3	6	8	3	1	7	3	0	0	0	2	2	2	26.5329	71.9493	12.731	12.0729	30.0237	33.7378	194.125	128.359	40.0828	12.8926	95.4927	55.0216	0.01	0.01	0.01	50.3626	17.3912	17.6011
novel-m0029-5p	22	CTCCGCCGAGGACAAGACGACG	26	1	4	2	0	5	2	3	2	4	0	3	0	0	0	0	0	0	0	13.2665	47.9662	12.731	0.01	75.0593	22.4919	97.0622	32.0899	53.4438	0.01	40.9255	0.01	0.01	0.01	0.01	0.01	0.01	0.01
novel-m0030-5p	22	CTCCGCCGAGGACAAGACGACG	26	1	4	2	0	5	2	3	2	4	0	3	0	0	0	0	0	0	0	13.2665	47.9662	12.731	0.01	75.0593	22.4919	97.0622	32.0899	53.4438	0.01	40.9255	0.01	0.01	0.01	0.01	0.01	0.01	0.01
novel-m0031-3p	23	AAGTTGTCTCGTAGTAATTCTAG	25	0	1	0	0	4	2	0	0	0	2	0	0	1	1	1	3	4	6	0.01	11.9916	0.01	0.01	60.0474	22.4919	0.01	0.01	0.01	25.7852	0.01	0.01	41.5662	16.1421	26.3193	75.5439	34.7823	52.8034
novel-m0032-5p	18	TCTGTTGCTCTGTTCTCT	25	0	3	2	1	1	4	0	7	1	3	3	0	0	0	0	0	0	0	0.01	35.9747	12.731	12.0729	15.0119	44.9837	0.01	112.314	13.3609	38.6777	40.9255	0.01	0.01	0.01	0.01	0.01	0.01	0.01
novel-m0033-5p	19	TCTGGAAGAACCTCAAGCC	24	1	4	0	0	1	0	0	1	1	2	1	3	1	1	0	0	4	4	13.2665	47.9662	0.01	0.01	15.0119	0.01	0.01	16.0449	13.3609	25.7852	13.6418	55.0216	41.5662	16.1421	0.01	0.01	34.7823	35.2023
novel-m0034-5p	19	TCTGGAAGAACCTCAAGCC	24	1	4	0	0	1	0	0	1	1	2	1	3	1	1	0	0	4	4	13.2665	47.9662	0.01	0.01	15.0119	0.01	0.01	16.0449	13.3609	25.7852	13.6418	55.0216	41.5662	16.1421	0.01	0.01	34.7823	35.2023
novel-m0035-3p	25	GGCGGACTCCTCATCTACCAGAGCT	60	3	3	3	2	0	2	1	3	0	4	6	2	0	8	3	13	2	5	39.7994	35.9747	19.0965	24.1458	0.01	22.4919	32.3541	48.1348	0.01	51.5703	81.8509	36.6811	0.01	129.136	78.9578	327.357	17.3912	44.0029
novel-m0036-5p	19	CCATTTTCTGAAACCAGCT	21	0	4	1	3	0	0	2	0	1	5	2	3	0	0	0	0	0	0	0.01	47.9662	6.3655	36.2188	0.01	0.01	64.7082	0.01	13.3609	64.4629	27.2836	55.0216	0.01	0.01	0.01	0.01	0.01	0.01
novel-m0037-5p	24	CCGATAAAGAGGCGGGTATGGAAT	21	0	0	0	0	1	3	0	2	0	0	1	4	2	3	0	0	1	4	0.01	0.01	0.01	0.01	15.0119	33.7378	0.01	32.0899	0.01	0.01	13.6418	73.3622	83.1324	48.4262	0.01	0.01	8.6956	35.2023
novel-m0038-5p	18	CTCCGCCGGTTGTGTGCT	18	1	1	0	0	2	3	0	1	4	2	2	0	0	0	0	2	0	0	13.2665	11.9916	0.01	0.01	30.0237	33.7378	0.01	16.0449	53.4438	25.7852	27.2836	0.01	0.01	0.01	0.01	50.3626	0.01	0.01
novel-m0039-5p	18	CTCCGCCGGTTGTGTGCT	18	1	1	0	0	2	3	0	1	4	2	2	0	0	0	0	2	0	0	13.2665	11.9916	0.01	0.01	30.0237	33.7378	0.01	16.0449	53.4438	25.7852	27.2836	0.01	0.01	0.01	0.01	50.3626	0.01	0.01
novel-m0040-5p	18	CTCCGCCGGTTGTGTGCT	18	1	1	0	0	2	3	0	1	4	2	2	0	0	0	0	2	0	0	13.2665	11.9916	0.01	0.01	30.0237	33.7378	0.01	16.0449	53.4438	25.7852	27.2836	0.01	0.01	0.01	0.01	50.3626	0.01	0.01
novel-m0041-5p	18	CTCCGCCGGTTGTGTGCT	18	1	1	0	0	2	3	0	1	4	2	2	0	0	0	0	2	0	0	13.2665	11.9916	0.01	0.01	30.0237	33.7378	0.01	16.0449	53.4438	25.7852	27.2836	0.01	0.01	0.01	0.01	50.3626	0.01	0.01
novel-m0042-3p	22	TTGTGTGCTGTGGTTTACAACA	18	0	2	0	0	0	3	0	0	0	0	3	1	0	0	0	7	1	1	0.01	23.9831	0.01	0.01	0.01	33.7378	0.01	0.01	0.01	0.01	40.9255	18.3405	0.01	0.01	0.01	176.269	8.6956	8.8006
