# Supplementary material for: Integrated Analysis of miRNAs Associated With Sugarcane Responses to Low-Potassium Stress
Source: Front Plant Sci. 2022 Jan 4;12:750805. doi: 10.3389/fpls.2021.750805 (PMC8763679; doi:10.3389/fpls.2021.750805)
Supplement: Supplementary Table 4 — The distribution of known miRNAs in the 6 sugarcane root samples. [file Table_4.XLSX]

## Sheet: Sheet1
CK	T6	T12	T24	T48	T72
miR1023-y	miR1023-y	miR1023-y	miR1023-y	miR1023-y	miR1023-y
miR10420-z	miR10420-z	miR10516-z	miR10420-z	miR10420-z	miR10420-z
miR10516-z	miR10516-z	miR11023-z	miR10516-z	miR10516-z	miR10516-z
miR11023-z	miR11023-z	miR11036-z	miR11023-z	miR11023-z	miR11023-z
miR11036-z	miR11036-z	miR11117-y	miR11036-z	miR11036-z	miR11117-y
miR11117-y	miR11117-y	miR11166-y	miR11117-y	miR11117-y	miR11166-y
miR11166-y	miR11166-y	miR1120-z	miR11166-y	miR11166-y	miR1120-z
miR1120-z	miR1120-z	miR1127-z	miR1120-z	miR1120-z	miR1127-y
miR1127-y	miR1127-y	miR1128-z	miR1127-y	miR1127-y	miR1127-z
miR1127-z	miR1127-z	miR11283-z	miR1127-z	miR1127-z	miR1128-z
miR1128-z	miR1128-z	miR11288-z	miR1128-z	miR1128-z	miR11283-z
miR11283-z	miR11283-z	miR1130-y	miR11283-z	miR11283-z	miR11288-z
miR11288-z	miR11288-z	miR11316-z	miR11288-z	miR11288-z	miR1130-y
miR1130-y	miR1130-y	miR1133-z	miR1130-y	miR1130-y	miR11316-z
miR11316-z	miR11316-z	miR11337-x	miR11316-z	miR11316-z	miR1133-z
miR1133-z	miR1133-z	miR11338-x	miR1133-z	miR11337-x	miR11337-x
miR11337-x	miR11337-x	miR11338-y	miR11337-x	miR11338-x	miR11338-x
miR11338-x	miR11338-x	miR1134-z	miR11338-x	miR11338-y	miR11338-y
miR11338-y	miR11338-y	miR11341-x	miR11338-y	miR1134-z	miR1134-z
miR1134-z	miR1134-z	miR11341-y	miR1134-z	miR11341-x	miR11341-x
miR11341-x	miR11341-x	miR11404-z	miR11341-y	miR11341-y	miR11341-y
miR11341-y	miR11341-y	miR11409-z	miR11404-z	miR11404-z	miR11404-z
miR11404-z	miR11404-z	miR1145-z	miR11409-z	miR11409-z	miR11409-z
miR11409-z	miR11409-z	miR11502-z	miR11502-z	miR1145-z	miR1145-z
miR1145-z	miR1145-z	miR1151-x	miR1151-x	miR11502-z	miR11502-z
miR11502-z	miR11502-z	miR11534-z	miR11534-z	miR1151-x	miR1151-x
miR1151-x	miR1151-x	miR11537-z	miR11537-z	miR11534-z	miR11534-z
miR11534-z	miR11534-z	miR12147-z	miR12147-z	miR12147-z	miR11537-z
miR11537-z	miR11537-z	miR12164-z	miR12164-z	miR12164-z	miR12147-z
miR12147-z	miR12147-z	miR12167-z	miR12167-z	miR12167-z	miR12164-z
miR12164-z	miR12164-z	miR1432-x	miR1432-x	miR1432-x	miR12167-z
miR12167-z	miR1432-x	miR1432-y	miR1432-y	miR1432-y	miR1432-x
miR1432-x	miR1432-y	miR1432-z	miR1432-z	miR1432-z	miR1432-y
miR1432-y	miR1432-z	miR1436-z	miR1436-z	miR1436-z	miR1432-z
miR1432-z	miR1436-z	miR1439-z	miR1439-z	miR1439-z	miR1436-z
miR1436-z	miR1439-z	miR1510-y	miR1441-z	miR1441-z	miR1439-z
miR1439-z	miR1441-z	miR1511-y	miR1450-z	miR1510-y	miR1441-z
miR1441-z	miR1507-z	miR1511-z	miR1510-y	miR1511-y	miR1450-z
miR1450-z	miR1508-z	miR1520-z	miR1511-y	miR1511-z	miR1510-y
miR1507-z	miR1510-y	miR1523-z	miR1511-z	miR1520-z	miR1511-y
miR1508-z	miR1511-y	miR1526-z	miR1520-z	miR1523-z	miR1511-z
miR1510-y	miR1511-z	miR156-x	miR1523-z	miR156-x	miR1520-z
miR1511-y	miR1520-z	miR156-y	miR1526-z	miR156-y	miR1523-z
miR1511-z	miR156-x	miR156-z	miR156-x	miR156-z	miR1526-z
miR1520-z	miR156-y	miR157-x	miR156-y	miR157-x	miR156-x
miR1523-z	miR156-z	miR157-y	miR156-z	miR158-x	miR156-y
miR1526-z	miR157-x	miR158-x	miR157-x	miR158-y	miR156-z
miR156-x	miR157-y	miR158-y	miR157-y	miR159-x	miR157-x
miR156-y	miR158-x	miR159-x	miR158-x	miR159-y	miR158-x
miR156-z	miR158-y	miR159-y	miR158-y	miR159-z	miR158-y
miR157-x	miR159-x	miR159-z	miR159-x	miR160-x	miR159-x
miR157-y	miR159-y	miR160-x	miR159-y	miR160-y	miR159-y
miR158-x	miR159-z	miR160-y	miR159-z	miR160-z	miR159-z
miR158-y	miR160-x	miR160-z	miR160-x	miR162-x	miR160-x
miR159-x	miR160-y	miR162-x	miR160-y	miR162-y	miR160-y
miR159-y	miR160-z	miR162-y	miR160-z	miR162-z	miR160-z
miR159-z	miR162-x	miR162-z	miR162-x	miR163-y	miR162-x
miR160-x	miR162-y	miR163-y	miR162-y	miR164-x	miR162-y
miR160-y	miR162-z	miR164-x	miR162-z	miR164-y	miR162-z
miR160-z	miR163-y	miR164-y	miR163-y	miR164-z	miR163-y
miR162-x	miR164-x	miR164-z	miR164-x	miR165-x	miR164-x
miR162-y	miR164-y	miR165-x	miR164-y	miR165-y	miR164-y
miR162-z	miR164-z	miR165-y	miR164-z	miR166-x	miR164-z
miR163-y	miR165-x	miR166-x	miR165-x	miR166-y	miR165-x
miR164-x	miR165-y	miR166-y	miR165-y	miR166-z	miR165-y
miR164-y	miR166-x	miR166-z	miR166-x	miR167-x	miR166-x
miR164-z	miR166-y	miR167-x	miR166-y	miR167-y	miR166-y
miR165-x	miR166-z	miR167-y	miR166-z	miR167-z	miR166-z
miR165-y	miR167-x	miR167-z	miR167-x	miR168-x	miR167-x
miR166-x	miR167-y	miR168-x	miR167-y	miR168-y	miR167-y
miR166-y	miR167-z	miR168-y	miR167-z	miR168-z	miR167-z
miR166-z	miR168-x	miR168-z	miR168-x	miR169-x	miR168-x
miR167-x	miR168-y	miR169-x	miR168-y	miR169-y	miR168-y
miR167-y	miR168-z	miR169-y	miR168-z	miR169-z	miR168-z
miR167-z	miR169-x	miR169-z	miR169-x	miR170-x	miR169-x
miR168-x	miR169-y	miR170-x	miR169-y	miR171-x	miR169-y
miR168-y	miR169-z	miR171-x	miR169-z	miR171-y	miR169-z
miR168-z	miR170-x	miR171-y	miR170-x	miR171-z	miR170-x
miR169-x	miR171-x	miR171-z	miR171-x	miR172-x	miR171-x
miR169-y	miR171-y	miR172-x	miR171-y	miR172-y	miR171-y
miR169-z	miR171-z	miR172-y	miR171-z	miR172-z	miR171-z
miR170-x	miR172-x	miR172-z	miR172-x	miR1848-z	miR172-x
miR171-x	miR172-y	miR1848-z	miR172-y	miR1854-x	miR172-y
miR171-y	miR172-z	miR1854-x	miR172-z	miR1856-z	miR172-z
miR171-z	miR1848-z	miR1856-z	miR1848-z	miR1862-z	miR1848-z
miR172-x	miR1854-x	miR1862-z	miR1854-x	miR1863-z	miR1854-x
miR172-y	miR1856-z	miR1863-z	miR1856-z	miR1872-z	miR1856-z
miR172-z	miR1862-z	miR1872-z	miR1862-z	miR1878-y	miR1862-z
miR1848-z	miR1863-z	miR1878-y	miR1863-z	miR1878-z	miR1863-z
miR1854-x	miR1872-z	miR1878-z	miR1872-z	miR2084-z	miR1872-z
miR1856-z	miR1878-y	miR2084-z	miR1878-y	miR2097-y	miR1878-y
miR1862-z	miR1878-z	miR2097-y	miR1878-z	miR2118-x	miR1878-z
miR1863-z	miR2084-z	miR2118-x	miR2084-z	miR2118-y	miR2084-z
miR1870-y	miR2097-y	miR2118-y	miR2097-y	miR2118-z	miR2097-y
miR1872-z	miR2118-x	miR2118-z	miR2118-x	miR2119-z	miR2118-x
miR1878-y	miR2118-y	miR2119-z	miR2118-y	miR2120-x	miR2118-y
miR1878-z	miR2118-z	miR2120-x	miR2118-z	miR2120-y	miR2118-z
miR2084-z	miR2119-z	miR2120-y	miR2119-z	miR2275-x	miR2119-z
miR2097-y	miR2120-x	miR2275-x	miR2120-x	miR2626-z	miR2120-x
miR2118-x	miR2120-y	miR2626-z	miR2120-y	miR2655-z	miR2120-y
miR2118-y	miR2275-x	miR2655-z	miR2275-x	miR2873-z	miR2275-x
miR2118-z	miR2626-z	miR2873-z	miR2626-z	miR2916-z	miR2626-z
miR2119-z	miR2655-z	miR2916-z	miR2655-z	miR319-x	miR2655-z
miR2120-x	miR2873-z	miR319-x	miR2873-z	miR319-y	miR2873-z
miR2120-y	miR2916-z	miR319-y	miR2916-z	miR319-z	miR2916-z
miR2275-x	miR319-x	miR319-z	miR319-x	miR3438-x	miR319-x
miR2626-z	miR319-y	miR3438-x	miR319-y	miR3626-x	miR319-y
miR2655-z	miR319-z	miR3626-x	miR319-z	miR3627-z	miR319-z
miR2873-z	miR3438-x	miR3627-z	miR3438-x	miR3630-y	miR3438-x
miR2916-z	miR3626-x	miR3630-y	miR3627-z	miR384-x	miR3627-z
miR319-x	miR3627-z	miR3693-z	miR3630-y	miR390-x	miR3630-y
miR319-y	miR3630-y	miR384-x	miR3693-z	miR390-y	miR3693-z
miR319-z	miR3693-z	miR390-x	miR384-x	miR390-z	miR384-x
miR3438-x	miR384-x	miR390-y	miR390-x	miR393-x	miR390-x
miR3626-x	miR390-x	miR390-z	miR390-y	miR393-y	miR390-y
miR3627-z	miR390-y	miR393-x	miR390-z	miR393-z	miR390-z
miR3630-y	miR390-z	miR393-y	miR393-x	miR394-x	miR393-x
miR3693-z	miR393-x	miR393-z	miR393-y	miR394-z	miR393-y
miR384-x	miR393-y	miR394-x	miR393-z	miR395-x	miR393-z
miR390-x	miR393-z	miR394-z	miR394-x	miR395-y	miR394-x
miR390-y	miR394-x	miR395-x	miR394-z	miR395-z	miR394-z
miR390-z	miR394-z	miR395-y	miR395-x	miR396-x	miR395-x
miR393-x	miR395-x	miR395-z	miR395-y	miR396-y	miR395-y
miR393-y	miR395-y	miR396-x	miR395-z	miR396-z	miR395-z
miR393-z	miR395-z	miR396-y	miR396-x	miR397-x	miR396-x
miR394-x	miR396-x	miR396-z	miR396-y	miR397-y	miR396-y
miR394-z	miR396-y	miR397-x	miR396-z	miR397-z	miR396-z
miR395-x	miR396-z	miR397-y	miR397-x	miR3979-x	miR397-x
miR395-y	miR397-x	miR397-z	miR397-y	miR398-x	miR397-y
miR395-z	miR397-y	miR3979-x	miR397-z	miR398-y	miR397-z
miR396-x	miR397-z	miR398-x	miR3979-x	miR398-z	miR3979-x
miR396-y	miR3979-x	miR398-y	miR398-x	miR399-x	miR398-x
miR396-z	miR398-x	miR398-z	miR398-y	miR399-y	miR398-y
miR397-x	miR398-y	miR399-x	miR398-z	miR403-y	miR398-z
miR397-y	miR398-z	miR399-y	miR399-x	miR408-x	miR399-x
miR397-z	miR399-x	miR403-y	miR399-y	miR408-y	miR399-y
miR3979-x	miR399-y	miR408-x	miR408-x	miR408-z	miR403-y
miR398-x	miR403-y	miR408-y	miR408-y	miR414-z	miR408-x
miR398-y	miR408-x	miR408-z	miR408-z	miR419-z	miR408-y
miR398-z	miR408-y	miR414-z	miR414-z	miR4232-z	miR408-z
miR399-x	miR408-z	miR419-z	miR419-z	miR4243-z	miR414-z
miR399-y	miR414-z	miR4232-z	miR4232-z	miR435-z	miR419-z
miR403-y	miR419-z	miR4243-z	miR4243-z	miR4357-z	miR4243-z
miR408-x	miR4232-z	miR435-z	miR435-z	miR437-x	miR435-z
miR408-y	miR4243-z	miR4350-z	miR4350-z	miR437-y	miR4350-z
miR408-z	miR435-z	miR4357-z	miR4357-z	miR437-z	miR4357-z
miR414-z	miR4350-z	miR437-x	miR437-x	miR4405-z	miR437-x
miR419-z	miR4357-z	miR437-y	miR437-y	miR444-y	miR437-y
miR4232-z	miR437-x	miR437-z	miR437-z	miR444-z	miR437-z
miR4243-z	miR437-y	miR4387-z	miR4387-z	miR477-x	miR4387-z
miR435-z	miR437-z	miR4405-z	miR4405-z	miR477-y	miR4405-z
miR4350-z	miR4387-z	miR444-y	miR444-y	miR477-z	miR444-y
miR4357-z	miR4405-z	miR444-z	miR444-z	miR479-z	miR444-z
miR437-x	miR444-y	miR472-z	miR472-z	miR482-x	miR472-z
miR437-y	miR444-z	miR477-x	miR477-x	miR482-y	miR477-x
miR437-z	miR477-x	miR477-y	miR477-y	miR482-z	miR477-y
miR4387-z	miR477-y	miR477-z	miR477-z	miR4995-z	miR477-z
miR4405-z	miR477-z	miR479-z	miR479-z	miR5021-z	miR479-z
miR444-y	miR479-z	miR482-x	miR482-x	miR5048-x	miR482-x
miR444-z	miR482-x	miR482-y	miR482-y	miR5049-z	miR482-y
miR472-z	miR482-y	miR482-z	miR482-z	miR5054-z	miR482-z
miR477-x	miR482-z	miR4994-y	miR4994-y	miR5059-z	miR4995-z
miR477-y	miR4994-y	miR4995-z	miR4995-z	miR5072-z	miR5021-z
miR477-z	miR4995-z	miR5021-z	miR5021-z	miR5077-z	miR5048-x
miR479-z	miR5021-z	miR5048-x	miR5048-x	miR5079-z	miR5049-z
miR482-x	miR5048-x	miR5049-z	miR5049-z	miR5082-z	miR5054-z
miR482-y	miR5049-z	miR5054-z	miR5054-z	miR5083-z	miR5059-z
miR482-z	miR5054-z	miR5059-z	miR5059-z	miR5139-z	miR5072-z
miR4994-y	miR5059-z	miR5072-z	miR5072-z	miR5145-z	miR5077-z
miR4995-z	miR5072-z	miR5077-z	miR5077-z	miR5168-x	miR5079-z
miR5021-z	miR5077-z	miR5079-z	miR5079-z	miR5168-y	miR5082-z
miR5048-x	miR5079-z	miR5082-z	miR5082-z	miR5169-z	miR5083-z
miR5049-z	miR5082-z	miR5083-z	miR5083-z	miR5174-y	miR5139-z
miR5054-z	miR5083-z	miR5139-z	miR5139-z	miR5177-z	miR5168-x
miR5059-z	miR5139-z	miR5145-z	miR5145-z	miR5185-y	miR5168-y
miR5072-z	miR5145-z	miR5168-x	miR5168-x	miR5205-z	miR5169-z
miR5077-z	miR5168-x	miR5168-y	miR5168-y	miR5261-z	miR5174-y
miR5079-z	miR5168-y	miR5169-z	miR5169-z	miR528-x	miR5177-z
miR5082-z	miR5169-z	miR5174-y	miR5174-y	miR5287-y	miR5178-y
miR5083-z	miR5174-y	miR5177-z	miR5177-z	miR530-x	miR5185-y
miR5139-z	miR5177-z	miR5185-y	miR5178-y	miR530-z	miR5205-z
miR5145-z	miR5178-y	miR5205-z	miR5185-y	miR5304-z	miR5261-z
miR5168-x	miR5185-y	miR5261-z	miR5205-z	miR5368-z	miR528-x
miR5168-y	miR5205-z	miR528-x	miR5261-z	miR5377-z	miR528-y
miR5169-z	miR5261-z	miR528-y	miR528-x	miR5381-z	miR5281-z
miR5174-y	miR528-x	miR5287-y	miR528-y	miR5384-y	miR5287-y
miR5177-z	miR528-y	miR530-x	miR5281-z	miR5485-z	miR530-x
miR5185-y	miR5281-z	miR530-z	miR5287-y	miR5505-z	miR530-z
miR5205-z	miR5287-y	miR5304-z	miR530-x	miR5530-z	miR5304-z
miR5261-z	miR530-x	miR5368-z	miR530-z	miR5564-x	miR5368-z
miR528-x	miR530-z	miR5377-z	miR5304-z	miR5564-z	miR5377-z
miR528-y	miR5304-z	miR5381-z	miR5368-z	miR5565-y	miR5381-z
miR5281-z	miR5368-z	miR5384-y	miR5377-z	miR5565-z	miR5384-y
miR5287-y	miR5377-z	miR5485-z	miR5381-z	miR5567-z	miR5485-z
miR530-x	miR5381-z	miR5503-z	miR5384-y	miR5568-x	miR5503-z
miR530-z	miR5384-y	miR5505-z	miR5485-z	miR5568-y	miR5505-z
miR5304-z	miR5503-z	miR5530-z	miR5503-z	miR5568-z	miR5530-z
miR5368-z	miR5505-z	miR5564-x	miR5505-z	miR5569-z	miR5564-x
miR5377-z	miR5530-z	miR5564-z	miR5530-z	miR5658-z	miR5564-z
miR5381-z	miR5564-x	miR5565-y	miR5564-x	miR5659-z	miR5565-y
miR5384-y	miR5564-z	miR5565-z	miR5564-z	miR5831-z	miR5565-z
miR5485-z	miR5565-y	miR5567-z	miR5565-y	miR6135-z	miR5567-z
miR5503-z	miR5565-z	miR5568-x	miR5565-z	miR6173-z	miR5568-x
miR5505-z	miR5567-z	miR5568-y	miR5567-z	miR6182-z	miR5568-y
miR5530-z	miR5568-x	miR5568-z	miR5568-x	miR6188-z	miR5568-z
miR5564-x	miR5568-y	miR5569-z	miR5568-y	miR6197-z	miR5569-z
miR5564-z	miR5568-z	miR5658-z	miR5568-z	miR6214-z	miR5658-z
miR5565-y	miR5569-z	miR5659-z	miR5569-z	miR6217-x	miR5659-z
miR5565-z	miR5658-z	miR5711-z	miR5658-z	miR6217-y	miR5711-z
miR5567-z	miR5711-z	miR5783-z	miR5659-z	miR6218-x	miR5783-z
miR5568-x	miR5783-z	miR5831-z	miR5711-z	miR6218-y	miR5831-z
miR5568-y	miR5831-z	miR6135-z	miR5783-z	miR6219-x	miR6153-z
miR5568-z	miR6135-z	miR6149-z	miR5831-z	miR6219-y	miR6164-z
miR5569-z	miR6164-z	miR6153-z	miR6135-z	miR6220-x	miR6173-z
miR5658-z	miR6173-z	miR6173-z	miR6164-z	miR6220-y	miR6181-z
miR5659-z	miR6181-z	miR6181-z	miR6173-z	miR6221-x	miR6182-z
miR5711-z	miR6182-z	miR6182-z	miR6181-z	miR6223-x	miR6188-z
miR5783-z	miR6188-z	miR6188-z	miR6182-z	miR6223-y	miR6197-z
miR5831-z	miR6197-z	miR6197-z	miR6188-z	miR6224-y	miR6214-z
miR6135-z	miR6214-z	miR6214-z	miR6197-z	miR6225-x	miR6217-x
miR6149-z	miR6217-x	miR6217-x	miR6214-z	miR6225-y	miR6217-y
miR6153-z	miR6217-y	miR6217-y	miR6217-x	miR6226-x	miR6218-x
miR6164-z	miR6218-x	miR6218-x	miR6217-y	miR6227-x	miR6218-y
miR6173-z	miR6218-y	miR6218-y	miR6218-x	miR6227-y	miR6219-x
miR6181-z	miR6219-x	miR6219-x	miR6218-y	miR6229-x	miR6219-y
miR6182-z	miR6219-y	miR6219-y	miR6219-x	miR6229-y	miR6220-x
miR6188-z	miR6220-x	miR6220-x	miR6219-y	miR6230-x	miR6220-y
miR6197-z	miR6220-y	miR6220-y	miR6220-x	miR6232-x	miR6221-x
miR6214-z	miR6221-x	miR6221-x	miR6220-y	miR6232-y	miR6221-y
miR6217-x	miR6221-y	miR6221-y	miR6221-x	miR6233-x	miR6223-x
miR6217-y	miR6223-x	miR6223-x	miR6221-y	miR6233-y	miR6223-y
miR6218-x	miR6223-y	miR6223-y	miR6223-x	miR6234-x	miR6224-y
miR6218-y	miR6224-y	miR6224-y	miR6223-y	miR6234-y	miR6225-x
miR6219-x	miR6225-x	miR6225-x	miR6224-y	miR6235-x	miR6225-y
miR6219-y	miR6225-y	miR6225-y	miR6225-x	miR6235-y	miR6226-x
miR6220-x	miR6226-x	miR6226-x	miR6225-y	miR6249-z	miR6227-x
miR6220-y	miR6227-x	miR6227-x	miR6226-x	miR6293-z	miR6227-y
miR6221-x	miR6227-y	miR6227-y	miR6227-x	miR6300-z	miR6229-x
miR6221-y	miR6229-x	miR6229-x	miR6227-y	miR6422-z	miR6229-y
miR6223-x	miR6229-y	miR6229-y	miR6229-x	miR6462-x	miR6230-x
miR6223-y	miR6230-x	miR6230-x	miR6229-y	miR6478-z	miR6232-x
miR6224-y	miR6232-x	miR6232-x	miR6230-x	miR7508-z	miR6232-y
miR6225-x	miR6232-y	miR6232-y	miR6232-x	miR7516-y	miR6233-x
miR6225-y	miR6233-x	miR6233-x	miR6232-y	miR7534-z	miR6233-y
miR6226-x	miR6233-y	miR6233-y	miR6233-x	miR7720-x	miR6234-x
miR6227-x	miR6234-x	miR6234-x	miR6233-y	miR7731-y	miR6234-y
miR6227-y	miR6234-y	miR6234-y	miR6234-x	miR7732-y	miR6235-x
miR6229-x	miR6235-x	miR6235-x	miR6234-y	miR774-x	miR6235-y
miR6229-y	miR6235-y	miR6235-y	miR6235-x	miR7741-y	miR6249-z
miR6230-x	miR6249-z	miR6249-z	miR6235-y	miR7748-y	miR6250-z
miR6232-x	miR6250-z	miR6250-z	miR6249-z	miR7757-x	miR6293-z
miR6232-y	miR6293-z	miR6293-z	miR6250-z	miR7766-y	miR6300-z
miR6233-x	miR6300-z	miR6300-z	miR6293-z	miR7767-x	miR6422-z
miR6233-y	miR6422-z	miR6462-x	miR6300-z	miR7772-x	miR6462-x
miR6234-x	miR6462-x	miR6478-z	miR6422-z	miR7778-x	miR6478-z
miR6234-y	miR6478-z	miR7508-z	miR6462-x	miR7835-z	miR7516-y
miR6235-x	miR7508-z	miR7516-y	miR6478-z	miR7984-x	miR7534-z
miR6235-y	miR7516-y	miR7534-z	miR7508-z	miR8004-z	miR7711-x
miR6249-z	miR7534-z	miR7711-x	miR7516-y	miR8016-z	miR7720-x
miR6250-z	miR7711-x	miR7720-x	miR7534-z	miR8022-z	miR7731-y
miR6293-z	miR7720-x	miR7731-y	miR7711-x	miR812-z	miR7732-y
miR6300-z	miR7731-y	miR7732-y	miR7720-x	miR8155-z	miR774-x
miR6422-z	miR7732-y	miR7741-y	miR7731-y	miR8175-z	miR7741-y
miR6462-x	miR774-x	miR7748-y	miR7732-y	miR827-x	miR7748-y
miR6478-z	miR7741-y	miR7757-x	miR774-x	miR827-y	miR7757-x
miR7508-z	miR7748-y	miR7766-y	miR7741-y	miR827-z	miR7766-y
miR7516-y	miR7757-x	miR7767-x	miR7757-x	miR829-y	miR7767-x
miR7534-z	miR7766-y	miR7772-x	miR7766-y	miR845-x	miR7772-x
miR7711-x	miR7767-x	miR7778-x	miR7767-x	miR845-y	miR7984-x
miR7720-x	miR7772-x	miR7835-z	miR7772-x	miR845-z	miR8004-z
miR7731-y	miR7778-x	miR7984-x	miR7778-x	miR8559-z	miR8016-z
miR7732-y	miR7835-z	miR8004-z	miR7835-z	miR858-x	miR8022-z
miR774-x	miR7984-x	miR8016-z	miR7984-x	miR8657-z	miR812-z
miR7741-y	miR8004-z	miR8022-z	miR8004-z	miR8707-z	miR8155-z
miR7748-y	miR8016-z	miR812-z	miR8016-z	miR8716-z	miR8175-z
miR7757-x	miR8022-z	miR8155-z	miR8022-z	miR8752-z	miR827-x
miR7766-y	miR812-z	miR8175-z	miR812-z	miR8769-z	miR827-y
miR7767-x	miR8155-z	miR827-x	miR8155-z	miR8775-z	miR827-z
miR7772-x	miR8175-z	miR827-y	miR8175-z	miR894-z	miR829-y
miR7778-x	miR827-x	miR827-z	miR827-x	miR9552-x	miR845-x
miR7835-z	miR827-y	miR829-y	miR827-y	miR9564-y	miR845-y
miR7972-z	miR827-z	miR845-x	miR827-z	miR9652-y	miR845-z
miR7984-x	miR829-y	miR845-y	miR829-y	miR9662-y	miR8554-z
miR8004-z	miR845-x	miR845-z	miR845-x	miR9664-y	miR8559-z
miR8016-z	miR845-y	miR8554-z	miR845-y	miR9672-y	miR858-x
miR8022-z	miR845-z	miR8559-z	miR845-z	miR9736-z	miR8657-z
miR812-z	miR8554-z	miR8569-z	miR8559-z	miR9737-z	miR8704-z
miR8155-z	miR8559-z	miR858-x	miR8569-z	miR9751-z	miR8707-z
miR8175-z	miR8569-z	miR8657-z	miR858-x	miR9772-x	miR8752-z
miR827-x	miR858-x	miR8704-z	miR8657-z	miR9773-z	miR8769-z
miR827-y	miR8657-z	miR8707-z	miR8704-z	miR9774-z	miR8775-z
miR827-z	miR8704-z	miR8752-z	miR8707-z	miR9863-y	miR894-z
miR829-y	miR8707-z	miR8769-z	miR8769-z		miR9484-z
miR845-x	miR8716-z	miR8775-z	miR8775-z		miR9552-x
miR845-y	miR8752-z	miR894-z	miR894-z		miR9652-y
miR845-z	miR8769-z	miR9552-x	miR9484-z		miR9662-y
miR8554-z	miR8775-z	miR9564-y	miR9552-x		miR9664-y
miR8559-z	miR894-z	miR9652-y	miR9564-y		miR9672-y
miR8569-z	miR9484-z	miR9662-y	miR9652-y		miR9736-z
miR858-x	miR9552-x	miR9664-y	miR9662-y		miR9737-z
miR8657-z	miR9564-y	miR9672-y	miR9664-y		miR9751-z
miR8704-z	miR9652-y	miR9736-z	miR9672-y		miR9772-x
miR8716-z	miR9662-y	miR9737-z	miR9736-z		miR9773-z
miR8752-z	miR9664-y	miR9751-z	miR9737-z		miR9774-z
miR8769-z	miR9672-y	miR9772-x	miR9751-z		miR9780-z
miR8775-z	miR9736-z	miR9773-z	miR9772-x		miR9863-y
miR894-z	miR9737-z	miR9774-z	miR9773-z
miR9484-z	miR9751-z	miR9780-z	miR9774-z
miR9552-x	miR9772-x	miR9863-y	miR9780-z
miR9564-y	miR9773-z		miR9863-y
miR9662-y	miR9774-z
miR9664-y	miR9780-z
miR9672-y	miR9863-y
miR9736-z
miR9737-z
miR9751-z
miR9772-x
miR9773-z
miR9774-z
miR9780-z
