# Supplementary material for: Integrated Analysis of miRNAs Associated With Sugarcane Responses to Low-Potassium Stress
Source: Front Plant Sci. 2022 Jan 4;12:750805. doi: 10.3389/fpls.2021.750805 (PMC8763679; doi:10.3389/fpls.2021.750805)
Supplement: Supplementary Table 5 — The distribution of novel miRNAs in the 6 sugarcane root samples. [file Table_5.XLSX]

## Sheet: Sheet1
CK	T6	T12	T24	T48	T72
novel-m0001-5p	novel-m0001-5p	novel-m0001-5p	novel-m0001-5p	novel-m0001-5p	novel-m0001-5p
novel-m0002-5p	novel-m0002-5p	novel-m0002-5p	novel-m0002-5p	novel-m0002-5p	novel-m0002-5p
novel-m0003-5p	novel-m0003-5p	novel-m0003-5p	novel-m0003-5p	novel-m0003-5p	novel-m0003-5p
novel-m0004-5p	novel-m0004-5p	novel-m0004-5p	novel-m0004-5p	novel-m0004-5p	novel-m0004-5p
novel-m0005-5p	novel-m0005-5p	novel-m0005-5p	novel-m0005-5p	novel-m0005-5p	novel-m0005-5p
novel-m0006-5p	novel-m0006-5p	novel-m0006-5p	novel-m0006-5p	novel-m0006-5p	novel-m0006-5p
novel-m0007-5p	novel-m0007-5p	novel-m0007-5p	novel-m0007-5p	novel-m0007-5p	novel-m0007-5p
novel-m0008-5p	novel-m0008-5p	novel-m0008-5p	novel-m0008-5p	novel-m0008-5p	novel-m0008-5p
novel-m0009-3p	novel-m0009-3p	novel-m0009-3p	novel-m0009-3p	novel-m0009-3p	novel-m0009-3p
novel-m0010-5p	novel-m0010-5p	novel-m0010-5p	novel-m0010-5p	novel-m0010-5p	novel-m0010-5p
novel-m0011-5p	novel-m0011-5p	novel-m0011-5p	novel-m0011-5p	novel-m0011-5p	novel-m0011-5p
novel-m0012-3p	novel-m0012-3p	novel-m0012-3p	novel-m0012-3p	novel-m0012-3p	novel-m0012-3p
novel-m0013-5p	novel-m0013-5p	novel-m0013-5p	novel-m0013-5p	novel-m0013-5p	novel-m0013-5p
novel-m0014-3p	novel-m0014-3p	novel-m0014-3p	novel-m0014-3p	novel-m0014-3p	novel-m0014-3p
novel-m0015-5p	novel-m0015-5p	novel-m0015-5p	novel-m0015-5p	novel-m0015-5p	novel-m0015-5p
novel-m0016-5p	novel-m0016-5p	novel-m0016-5p	novel-m0016-5p	novel-m0016-5p	novel-m0016-5p
novel-m0017-5p	novel-m0017-5p	novel-m0017-5p	novel-m0017-5p	novel-m0017-5p	novel-m0017-5p
novel-m0018-3p	novel-m0018-3p	novel-m0018-3p	novel-m0018-3p	novel-m0018-3p	novel-m0018-3p
novel-m0019-5p	novel-m0019-5p	novel-m0019-5p	novel-m0019-5p	novel-m0019-5p	novel-m0019-5p
novel-m0020-5p	novel-m0020-5p	novel-m0020-5p	novel-m0020-5p	novel-m0020-5p	novel-m0020-5p
novel-m0022-3p	novel-m0021-5p	novel-m0021-5p	novel-m0021-5p	novel-m0021-5p	novel-m0022-3p
novel-m0023-5p	novel-m0022-3p	novel-m0022-3p	novel-m0022-3p	novel-m0022-3p	novel-m0023-5p
novel-m0024-5p	novel-m0023-5p	novel-m0023-5p	novel-m0023-5p	novel-m0023-5p	novel-m0024-5p
novel-m0025-3p	novel-m0024-5p	novel-m0024-5p	novel-m0024-5p	novel-m0024-5p	novel-m0025-3p
novel-m0026-3p	novel-m0025-3p	novel-m0025-3p	novel-m0025-3p	novel-m0025-3p	novel-m0027-3p
novel-m0027-3p	novel-m0026-3p	novel-m0026-3p	novel-m0027-3p	novel-m0026-3p	novel-m0028-5p
novel-m0028-5p	novel-m0027-3p	novel-m0027-3p	novel-m0028-5p	novel-m0027-3p	novel-m0031-3p
novel-m0029-5p	novel-m0028-5p	novel-m0028-5p	novel-m0029-5p	novel-m0031-3p	novel-m0033-5p
novel-m0030-5p	novel-m0029-5p	novel-m0029-5p	novel-m0030-5p	novel-m0033-5p	novel-m0034-5p
novel-m0031-3p	novel-m0030-5p	novel-m0030-5p	novel-m0031-3p	novel-m0034-5p	novel-m0035-3p
novel-m0032-5p	novel-m0031-3p	novel-m0032-5p	novel-m0032-5p	novel-m0035-3p	novel-m0037-5p
novel-m0033-5p	novel-m0032-5p	novel-m0033-5p	novel-m0033-5p	novel-m0037-5p	novel-m0038-5p
novel-m0034-5p	novel-m0033-5p	novel-m0034-5p	novel-m0034-5p		novel-m0039-5p
novel-m0035-3p	novel-m0034-5p	novel-m0035-3p	novel-m0035-3p		novel-m0040-5p
novel-m0036-5p	novel-m0035-3p	novel-m0036-5p	novel-m0036-5p		novel-m0041-5p
novel-m0038-5p	novel-m0036-5p	novel-m0037-5p	novel-m0037-5p		novel-m0042-3p
novel-m0039-5p	novel-m0037-5p	novel-m0038-5p	novel-m0038-5p
novel-m0040-5p	novel-m0038-5p	novel-m0039-5p	novel-m0039-5p
novel-m0041-5p	novel-m0039-5p	novel-m0040-5p	novel-m0040-5p
novel-m0042-3p	novel-m0040-5p	novel-m0041-5p	novel-m0041-5p
	novel-m0041-5p		novel-m0042-3p
	novel-m0042-3p
