# Supplementary material for: Integrated Analysis of miRNAs Associated With Sugarcane Responses to Low-Potassium Stress
Source: Front Plant Sci. 2022 Jan 4;12:750805. doi: 10.3389/fpls.2021.750805 (PMC8763679; doi:10.3389/fpls.2021.750805)
Supplement: Supplementary Table 6 — Statistics pertaining to identified miRNA 5′-end nucleotides. [file Table_6.XLS]

## Sheet: 5' end
	5'-adenine (A)		5'-thymine (T)		5'-cytosine ©		5'-guanine (G)
miRNA length（nt)	abundance	percentage	abundance	percentage	abundance	percentage	abundance	percentage
18	34	0.293103	40	0.344828	20	0.172414	22	0.189655
19	13	0.302326	15	0.348837	8	0.186047	7	0.162791
20	3	0.0909091	16	0.484848	5	0.151515	9	0.272727
21	16	0.148148	61	0.564815	19	0.175926	12	0.111111
22	5	0.151515	17	0.515152	9	0.272727	2	0.0606061
23	1	0.111111	4	0.444444	1	0.111111	3	0.333333
24	10	0.5	6	0.3	3	0.15	1	0.05
25	1	0.25	1	0.25	0	0	2	0.5
