# Supplementary material for: Integrated Analysis of miRNAs Associated With Sugarcane Responses to Low-Potassium Stress
Source: Front Plant Sci. 2022 Jan 4;12:750805. doi: 10.3389/fpls.2021.750805 (PMC8763679; doi:10.3389/fpls.2021.750805)
Supplement: Supplementary Table 7 — Differentially expressed miRNAs (DEMs) in sugarcane root samples after low-K+ treatment. [file Table_7.XLS]

## Sheet: DEMs
id	length	seq	total	S01_count	S02_count	S03_count	S04_count	S05_count	S06_count	S07_count	S08_count	S09_count	S10_count	S11_count	S12_count	S13_count	S14_count	S15_count	S16_count	S17_count	S18_count	S01_TPM	S02_TPM	S03_TPM	S04_TPM	S05_TPM	S06_TPM	S07_TPM	S08_TPM	S09_TPM	S10_TPM	S11_TPM	S12_TPM	S13_TPM	S14_TPM	S15_TPM	S16_TPM	S17_TPM	S18_TPM
miR11166-y	18	ATGGATAGTCGAGCGGCT	62	0	1	0	2	2	1	11	4	13	1	0	1	0	0	22	0	3	1	0.01	11.9916	0.01	24.1458	30.0237	11.2459	355.895	64.1797	173.692	12.8926	0.01	18.3405	0.01	0.01	579.024	0.01	26.0867	8.8006
miR11502-z	18	CTTATTGGATTGAGAGTG	645	51	94	30	19	15	8	20	16	31	9	7	31	70	78	102	0	33	31	676.59	1127.21	190.965	229.386	225.178	89.9675	647.082	256.719	414.189	116.033	95.4927	568.557	2909.64	1259.08	2684.56	0.01	286.954	272.818
miR1526-z	18	AGAGGAAAAGAAAGCAAG	44	14	19	8	0	0	0	0	0	1	1	0	0	0	0	0	0	1	0	185.731	227.84	50.924	0.01	0.01	0.01	0.01	0.01	13.3609	12.8926	0.01	0.01	0.01	0.01	0.01	0.01	8.6956	0.01
miR156-x	20	TGACAGAAGAGAGTGAGCAC	91165	5380	7409	8999	8115	8934	10012	1714	4875	5601	1919	4746	3830	1053	3094	2155	579	5675	7075	71373.6	88845.5	57283.1	97971.7	134116	112594	55454.9	78219	74834.7	24740.9	64744.1	70244.3	43769.2	49943.5	56718	14580	49347.4	62264
miR156-z	18	TGACAGAAGAGAGTGAGT	3485	199	260	473	292	274	422	88	207	236	93	156	112	32	88	88	28	184	253	2640.03	3117.81	3010.88	3525.29	4113.25	4745.79	2847.16	3321.3	3153.18	1199.01	2128.12	2054.14	1330.12	1420.5	2316.09	705.077	1599.99	2226.54
miR171-x	22	CGTGGTATTGTTCCGGCTCATG	40220	2445	2075	3610	427	851	575	84	480	420	782	1734	1307	635	1610	1346	3033	9129	9677	32436.5	24882.5	22979.4	5155.14	12775.1	6466.41	2717.74	7701.56	5611.6	10082	23654.9	23971.1	26394.5	25988.7	35425.7	76374.9	79381.9	85163.1
miR1848-z	18	CCCTCGTCGGCGAGCGCG	311	6	16	42	10	11	16	23	31	67	10	15	16	2	7	8	4	17	10	79.5988	191.865	267.351	120.729	165.131	179.935	744.144	497.393	895.183	128.926	204.627	293.449	83.1324	112.994	210.554	100.725	147.825	88.0057
miR2084-z	18	ATTGTTGGATTGTTCACT	115	2	2	2	4	4	18	19	7	19	3	2	5	2	9	8	1	4	4	26.5329	23.9831	12.731	48.2917	60.0474	202.427	614.728	112.314	253.858	38.6777	27.2836	91.7027	83.1324	145.279	210.554	25.1813	34.7823	35.2023
miR2119-z	18	AAAGGGAGTTGTAGGGTT	81	0	0	5	5	4	1	9	4	2	4	0	1	6	9	28	0	1	2	0.01	0.01	31.8275	60.3646	60.0474	11.2459	291.187	64.1797	26.7219	51.5703	0.01	18.3405	249.397	145.279	736.939	0.01	8.6956	17.6011
miR397-x	21	TTGACTGCAGCGTTGATGAGA	506	11	24	6	6	7	35	1	12	8	65	23	13	12	15	17	42	86	123	145.931	287.797	38.193	72.4375	105.083	393.608	32.3541	192.539	106.888	838.018	313.762	238.427	498.795	242.131	447.427	1057.61	747.82	1082.47
miR397-y	21	TCACCGGCGCTGCACTCAATT	450	6	7	14	7	8	33	1	31	10	48	10	12	5	16	22	83	52	85	79.5988	83.9409	89.1169	84.5104	120.095	371.116	32.3541	497.393	133.609	618.844	136.418	220.087	207.831	258.273	579.024	2090.05	452.17	748.048
miR397-z	21	TTGACTGCAGCGTTGATGAGT	1077	25	40	17	9	15	69	6	21	15	111	54	35	29	30	24	152	184	241	331.662	479.662	108.213	108.656	225.178	775.97	194.125	336.943	200.414	1431.08	736.658	641.919	1205.42	484.262	631.662	3827.56	1599.99	2120.94
miR398-x	21	GGGGCGGACTGGGAACACATG	4312	99	84	115	107	70	99	113	318	150	59	159	256	298	569	646	129	472	569	1313.38	1007.29	732.032	1291.8	1050.83	1113.35	3656.01	5102.29	2004.14	760.662	2169.05	4695.18	12386.7	9184.83	17002.2	3248.39	4104.31	5007.52
miR398-y	21	TGTGTTCTCAGGTCGCCCCCG	3553	97	320	66	45	34	102	22	142	57	478	168	323	147	267	209	278	311	487	1286.85	3837.3	420.123	543.281	510.403	1147.09	711.79	2278.38	761.574	6162.65	2291.83	5924	6110.23	4309.93	5500.72	7000.4	2704.32	4285.88
miR398-z	18	CGACCTGAGATCAGACGA	139	6	65	20	4	3	4	10	8	5	1	2	3	0	2	0	2	2	2	79.5988	779.451	127.31	48.2917	45.0356	44.9837	323.541	128.359	66.8047	12.8926	27.2836	55.0216	0.01	32.2841	0.01	50.3626	17.3912	17.6011
miR403-y	21	TTAGATTCACGCACAAACTCG	44	16	12	10	1	1	0	1	0	0	0	0	0	0	1	1	1	0	0	212.263	143.899	63.6549	12.0729	15.0119	0.01	32.3541	0.01	0.01	0.01	0.01	0.01	0.01	16.1421	26.3193	25.1813	0.01	0.01
miR408-x	21	CAGGGATGAGGCAGAGCATGG	353	16	8	7	8	4	15	4	25	18	4	13	28	18	27	58	10	44	46	212.263	95.9325	44.5585	96.5834	60.0474	168.689	129.416	401.123	240.497	51.5703	177.344	513.535	748.192	435.835	1526.52	251.813	382.605	404.826
miR408-y	21	CTGCACTGCCTCTTCCCTGGC	1017	29	79	33	4	16	55	5	30	18	131	25	86	30	33	45	156	91	151	384.728	947.333	210.061	48.2917	240.19	618.527	161.77	481.348	240.497	1688.93	341.046	1577.29	1246.99	532.688	1184.37	3928.28	791.298	1328.89
miR4387-z	18	TGTGATTGCAGGACACTC	67	0	0	8	16	13	11	6	2	3	0	1	6	0	0	0	0	1	0	0.01	0.01	50.924	193.167	195.154	123.705	194.125	32.0899	40.0828	0.01	13.6418	110.043	0.01	0.01	0.01	0.01	8.6956	0.01
miR444-z	21	TTGTGGCTTTCTTGCAAGTTG	7517	331	313	593	734	689	973	127	394	331	401	353	252	94	294	195	303	606	534	4391.2	3753.36	3774.74	8861.52	10343.2	10942.3	4108.97	6321.7	4422.47	5169.92	4815.56	4621.82	3907.22	4745.76	5132.25	7629.94	5269.52	4699.5
miR479-z	21	TGAGCCGAACCAATATCACTC	2314	137	162	252	112	112	109	32	73	74	156	117	67	21	73	52	191	311	263	1817.51	1942.63	1604.1	1352.17	1681.33	1225.81	1035.33	1171.28	988.71	2011.24	1596.09	1228.82	872.89	1178.37	1368.6	4809.63	2704.32	2314.55
miR5054-z	18	TCCCCACGGACGGCGCCA	1213	50	59	97	93	46	95	19	36	84	235	55	82	5	22	15	33	114	73	663.323	707.502	617.453	1122.78	690.545	1068.36	614.728	577.617	1122.32	3029.76	750.3	1503.92	207.831	355.125	394.789	830.983	991.296	642.442
miR528-x	21	TGGAAGGGGCATGCAGAGGAG	120	5	2	3	2	0	2	6	2	2	7	5	3	5	0	5	12	28	31	66.3324	23.9831	19.0965	24.1458	0.01	22.4919	194.125	32.0899	26.7219	90.2481	68.2091	55.0216	207.831	0.01	131.596	302.176	243.476	272.818
miR5530-z	19	CGAGTGATGTCGTGTTACC	369	0	6	7	7	0	1	56	22	35	44	15	38	25	32	54	3	14	10	0.01	71.9493	44.5585	84.5104	0.01	11.2459	1811.83	352.988	467.633	567.274	204.627	696.941	1039.16	516.546	1421.24	75.5439	121.738	88.0057
miR6149-z	21	TTGATACGCACCTGAATCGGC	375	149	108	117	0	0	0	1	0	0	0	0	0	0	0	0	0	0	0	1976.7	1295.09	744.763	0.01	0.01	0.01	32.3541	0.01	0.01	0.01	0.01	0.01	0.01	0.01	0.01	0.01	0.01	0.01
miR6164-z	18	TAAATTGTAACGGAGGCG	46	13	16	13	2	0	0	0	0	0	0	0	1	0	0	0	0	1	0	172.464	191.865	82.7514	24.1458	0.01	0.01	0.01	0.01	0.01	0.01	0.01	18.3405	0.01	0.01	0.01	0.01	8.6956	0.01
miR6300-z	19	GTCGTTGTAGTATAGTGGC	1759	39	50	405	70	91	197	77	161	209	36	63	155	20	29	19	56	51	31	517.392	599.578	2578.03	845.104	1366.08	2215.45	2491.26	2583.23	2792.44	464.133	859.435	2842.78	831.324	468.12	500.066	1410.15	443.474	272.818
miR7720-x	19	ATTGATTGTGCGGGGAAGC	94	0	4	1	0	8	0	11	4	10	17	2	8	2	10	14	0	1	2	0.01	47.9662	6.3655	0.01	120.095	0.01	355.895	64.1797	133.609	219.174	27.2836	146.724	83.1324	161.421	368.469	0.01	8.6956	17.6011
miR7741-y	18	GCATGTGGGACTTCCAAA	67	1	1	1	11	5	5	8	7	8	4	0	7	0	1	1	2	2	3	13.2665	11.9916	6.3655	132.802	75.0593	56.2297	258.833	112.314	106.888	51.5703	0.01	128.384	0.01	16.1421	26.3193	50.3626	17.3912	26.4017
miR7767-x	19	CCAAGATGAGTGCTCTCCC	2562	919	137	44	979	128	26	78	14	30	39	15	25	26	12	16	18	30	26	12191.9	1642.84	280.082	11819.4	1921.52	292.394	2523.62	224.629	400.828	502.811	204.627	458.514	1080.72	193.705	421.108	453.264	260.867	228.815
miR7972-z	21	TTGTCAGGCTTGTGATTCTCC	22	3	10	9	0	0	0	0	0	0	0	0	0	0	0	0	0	0	0	39.7994	119.916	57.2894	0.01	0.01	0.01	0.01	0.01	0.01	0.01	0.01	0.01	0.01	0.01	0.01	0.01	0.01	0.01
miR8707-z	19	AATAAGATCTTTTGAATAA	55	0	0	0	6	3	6	6	21	7	1	1	2	1	0	0	0	0	1	0.01	0.01	0.01	72.4375	45.0356	67.4756	194.125	336.943	93.5266	12.8926	13.6418	36.6811	41.5662	0.01	0.01	0.01	0.01	8.8006
miR9564-y	18	CTGTGGAATCGTTTTGCT	60	0	2	2	3	10	5	16	3	6	0	1	4	2	2	4	0	0	0	0.01	23.9831	12.731	36.2188	150.119	56.2297	517.665	48.1348	80.1657	0.01	13.6418	73.3622	83.1324	32.2841	105.277	0.01	0.01	0.01
miR9652-y	18	AGGAGCTCAATGAGAACA	34	0	0	0	6	5	9	1	2	0	0	0	5	0	0	2	0	0	4	0.01	0.01	0.01	72.4375	75.0593	101.213	32.3541	32.0899	0.01	0.01	0.01	91.7027	0.01	0.01	52.6385	0.01	0.01	35.2023
novel-m0010-5p	20	GAGTGTGGATATGATCAGCT	246	5	8	3	42	29	18	34	18	58	0	5	19	2	2	2	0	1	0	66.3324	95.9325	19.0965	507.063	435.344	202.427	1100.04	288.809	774.935	0.01	68.2091	348.47	83.1324	32.2841	52.6385	0.01	8.6956	0.01
novel-m0021-5p	25	GCTGCTGGCGATGACGGACGTGAGC	47	0	0	0	3	3	5	3	6	11	2	8	5	0	0	1	0	0	0	0.01	0.01	0.01	36.2188	45.0356	56.2297	97.0622	96.2696	146.97	25.7852	109.135	91.7027	0.01	0.01	26.3193	0.01	0.01	0.01

## Sheet: S0-vs-S6
id	S01_count	S02_count	S03_count	S04_count	S05_count	S06_count	S01_TPM	S02_TPM	S03_TPM	S04_TPM	S05_TPM	S06_TPM	S0_mean	S6_mean	log2(fc)	PValue	FDR
miR1526-z	14	19	8	0	0	0	185.731	227.84	50.924	0.01	0.01	0.01	154.831	0.01	-13.9184	1.37537e-06	0.000954505
miR171-x	2445	2075	3610	427	851	575	32436.5	24882.5	22979.4	5155.14	12775.1	6466.41	26766.1	8132.21	-1.71869	0.000250034	0.0495782
miR403-y	16	12	10	1	1	0	212.263	143.899	63.6549	12.0729	15.0119	0.01	139.939	9.0316	-3.95367	4.27281e-05	0.0148267
miR6149-z	149	108	117	0	0	0	1976.7	1295.09	744.763	0.01	0.01	0.01	1338.85	0.01	-17.0306	8.03827e-19	1.11571e-15
miR6164-z	13	16	13	2	0	0	172.464	191.865	82.7514	24.1458	0.01	0.01	149.027	8.05527	-4.2095	1.59726e-05	0.00738998
miR7972-z	3	10	9	0	0	0	39.7994	119.916	57.2894	0.01	0.01	0.01	72.3348	0.01	-12.8205	0.000138719	0.0320903
miR9652-y	0	0	0	6	5	9	0.01	0.01	0.01	72.4375	75.0593	101.213	0.01	82.9034	13.0172	0.000111945	0.0310758

## Sheet: S0-vs-S12
id	S01_count	S02_count	S03_count	S07_count	S08_count	S09_count	S01_TPM	S02_TPM	S03_TPM	S07_TPM	S08_TPM	S09_TPM	S0_mean	S12_mean	log2(fc)	PValue	FDR
miR11166-y	0	1	0	11	4	13	0.01	11.9916	0.01	355.895	64.1797	173.692	4.00387	197.922	5.6274	7.22745e-05	0.0107207
miR1526-z	14	19	8	0	0	1	185.731	227.84	50.924	0.01	0.01	13.3609	154.831	4.4603	-5.11741	0.000304454	0.0369496
miR171-x	2445	2075	3610	84	480	420	32436.5	24882.5	22979.4	2717.74	7701.56	5611.6	26766.1	5343.63	-2.32452	2.8882e-05	0.00642625
miR2084-z	2	2	2	19	7	19	26.5329	23.9831	12.731	614.728	112.314	253.858	21.0823	326.967	3.95504	4.62798e-05	0.00882621
miR403-y	16	12	10	1	0	0	212.263	143.899	63.6549	32.3541	0.01	0.01	139.939	10.7914	-3.69685	0.000369834	0.041144
miR5530-z	0	6	7	56	22	35	0.01	71.9493	44.5585	1811.83	352.988	467.633	38.8393	877.483	4.49778	1.24178e-05	0.0055259
miR6149-z	149	108	117	1	0	0	1976.7	1295.09	744.763	32.3541	0.01	0.01	1338.85	10.7914	-6.95497	7.65555e-14	1.02202e-10
miR6164-z	13	16	13	0	0	0	172.464	191.865	82.7514	0.01	0.01	0.01	149.027	0.01	-13.8633	2.27924e-05	0.00608557
miR7741-y	1	1	1	8	7	8	13.2665	11.9916	6.3655	258.833	112.314	106.888	10.5412	159.345	3.91804	0.000297622	0.0369496
miR8707-z	0	0	0	6	21	7	0.01	0.01	0.01	194.125	336.943	93.5266	0.01	208.198	14.3457	2.26558e-06	0.00151227
novel-m0010-5p	5	8	3	34	18	58	66.3324	95.9325	19.0965	1100.04	288.809	774.935	60.4538	721.261	3.57662	1.67436e-05	0.00558819
novel-m0021-5p	0	0	0	3	6	11	0.01	0.01	0.01	97.0622	96.2696	146.97	0.01	113.434	13.4696	7.15652e-05	0.0107207

## Sheet: S0-vs-S24
id	S01_count	S02_count	S03_count	S10_count	S11_count	S12_count	S01_TPM	S02_TPM	S03_TPM	S10_TPM	S11_TPM	S12_TPM	S0_mean	S24_mean	log2(fc)	PValue	FDR
miR1526-z	14	19	8	1	0	0	185.731	227.84	50.924	12.8926	0.01	0.01	154.831	4.3042	-5.16881	3.21876e-05	0.0105575
miR403-y	16	12	10	0	0	0	212.263	143.899	63.6549	0.01	0.01	0.01	139.939	0.01	-13.7725	5.46335e-06	0.00358396
miR5530-z	0	6	7	44	15	38	0.01	71.9493	44.5585	567.274	204.627	696.941	38.8393	489.614	3.65606	0.000143271	0.0375942
miR6149-z	149	108	117	0	0	0	1976.7	1295.09	744.763	0.01	0.01	0.01	1338.85	0.01	-17.0306	5.07175e-16	6.65414e-13
miR6164-z	13	16	13	0	0	1	172.464	191.865	82.7514	0.01	0.01	18.3405	149.027	6.12017	-4.60586	1.03959e-05	0.00454648

## Sheet: S0-vs-S48
id	S01_count	S02_count	S03_count	S13_count	S14_count	S15_count	S01_TPM	S02_TPM	S03_TPM	S13_TPM	S14_TPM	S15_TPM	S0_mean	S48_mean	log2(fc)	PValue	FDR
miR1526-z	14	19	8	0	0	0	185.731	227.84	50.924	0.01	0.01	0.01	154.831	0.01	-13.9184	9.88784e-05	0.0193142
miR2119-z	0	0	5	6	9	28	0.01	0.01	31.8275	249.397	145.279	736.939	10.6158	377.205	5.15106	3.03296e-05	0.00744039
miR398-x	99	84	115	298	569	646	1313.38	1007.29	732.032	12386.7	9184.83	17002.2	1017.57	12857.9	3.65946	5.26819e-11	3.08716e-08
miR398-z	6	65	20	0	2	0	79.5988	779.451	127.31	0.01	32.2841	0.01	328.787	10.768	-4.93233	0.000249403	0.0417572
miR5530-z	0	6	7	25	32	54	0.01	71.9493	44.5585	1039.16	516.546	1421.24	38.8393	992.314	4.67521	3.51134e-08	1.37176e-05
miR6149-z	149	108	117	0	0	0	1976.7	1295.09	744.763	0.01	0.01	0.01	1338.85	0.01	-17.0306	7.29971e-15	8.55526e-12
miR6164-z	13	16	13	0	0	0	172.464	191.865	82.7514	0.01	0.01	0.01	149.027	0.01	-13.8633	3.17423e-05	0.00744039

## Sheet: S0-vs-S72
id	S01_count	S02_count	S03_count	S16_count	S17_count	S18_count	S01_TPM	S02_TPM	S03_TPM	S16_TPM	S17_TPM	S18_TPM	S0_mean	S72_mean	log2(fc)	PValue	FDR
miR1526-z	14	19	8	0	1	0	185.731	227.84	50.924	0.01	8.6956	0.01	154.831	2.9052	-5.73592	3.46256e-05	0.00880874
miR397-x	11	24	6	42	86	123	145.931	287.797	38.193	1057.61	747.82	1082.47	157.307	962.635	2.6134	0.00035851	0.0456024
miR397-y	6	7	14	83	52	85	79.5988	83.9409	89.1169	2090.05	452.17	748.048	84.2189	1096.76	3.70295	1.81452e-06	0.00115403
miR397-z	25	40	17	152	184	241	331.662	479.662	108.213	3827.56	1599.99	2120.94	306.512	2516.16	3.03721	8.60098e-06	0.00338068
miR403-y	16	12	10	1	0	0	212.263	143.899	63.6549	25.1813	0.01	0.01	139.939	8.40043	-4.05819	0.000139098	0.0294887
miR528-x	5	2	3	12	28	31	66.3324	23.9831	19.0965	302.176	243.476	272.818	36.4707	272.823	2.90316	0.000181908	0.0330553
miR6149-z	149	108	117	0	0	0	1976.7	1295.09	744.763	0.01	0.01	0.01	1338.85	0.01	-17.0306	1.84172e-16	2.34267e-13
miR6164-z	13	16	13	0	1	0	172.464	191.865	82.7514	0.01	8.6956	0.01	149.027	2.9052	-5.68079	1.06311e-05	0.00338068
miR7767-x	919	137	44	18	30	26	12191.9	1642.84	280.082	453.264	260.867	228.815	4704.94	314.315	-3.90389	0.000229097	0.0364264
miR7972-z	3	10	9	0	0	0	39.7994	119.916	57.2894	0.01	0.01	0.01	72.3348	0.01	-12.8205	0.000281663	0.0398084

## Sheet: S6-vs-S12
id	S04_count	S05_count	S06_count	S07_count	S08_count	S09_count	S04_TPM	S05_TPM	S06_TPM	S07_TPM	S08_TPM	S09_TPM	S6_mean	S12_mean	log2(fc)	PValue	FDR
miR5530-z	7	0	1	56	22	35	84.5104	0.01	11.2459	1811.83	352.988	467.633	31.9221	877.483	4.78074	1.6009e-05	0.0216282

## Sheet: S6-vs-S24
id	S04_count	S05_count	S06_count	S10_count	S11_count	S12_count	S04_TPM	S05_TPM	S06_TPM	S10_TPM	S11_TPM	S12_TPM	S6_mean	S24_mean	log2(fc)	PValue	FDR
miR398-y	45	34	102	478	168	323	543.281	510.403	1147.09	6162.65	2291.83	5924	733.59	4792.83	2.70783	2.10952e-05	0.0195246
miR5530-z	7	0	1	44	15	38	84.5104	0.01	11.2459	567.274	204.627	696.941	31.9221	489.614	3.93902	2.97859e-05	0.0195246

## Sheet: S6-vs-S48
id	S04_count	S05_count	S06_count	S13_count	S14_count	S15_count	S04_TPM	S05_TPM	S06_TPM	S13_TPM	S14_TPM	S15_TPM	S6_mean	S48_mean	log2(fc)	PValue	FDR
miR11502-z	19	15	8	70	78	102	229.386	225.178	89.9675	2909.64	1259.08	2684.56	181.51	2284.43	3.65371	2.98807e-09	1.76446e-06
miR156-x	8115	8934	10012	1053	3094	2155	97971.7	134116	112594	43769.2	49943.5	56718	114894	50143.6	-1.19617	9.37502e-05	0.0123021
miR156-z	292	274	422	32	88	88	3525.29	4113.25	4745.79	1330.12	1420.5	2316.09	4128.11	1688.9	-1.28939	8.10517e-05	0.0119653
miR398-x	107	70	99	298	569	646	1291.8	1050.83	1113.35	12386.7	9184.83	17002.2	1151.99	12857.9	3.48045	2.12725e-13	2.51228e-10
miR398-y	45	34	102	147	267	209	543.281	510.403	1147.09	6110.23	4309.93	5500.72	733.59	5306.96	2.85484	1.82337e-07	5.38351e-05
miR408-x	8	4	15	18	27	58	96.5834	60.0474	168.689	748.192	435.835	1526.52	108.44	903.515	3.05865	4.51205e-05	0.00761246
miR4387-z	16	13	11	0	0	0	193.167	195.154	123.705	0.01	0.01	0.01	170.675	0.01	-14.059	4.15039e-06	0.000980323
miR444-z	734	689	973	94	294	195	8861.52	10343.2	10942.3	3907.22	4745.76	5132.25	10049	4595.08	-1.12889	0.000220271	0.0236491
miR5054-z	93	46	95	5	22	15	1122.78	690.545	1068.36	207.831	355.125	394.789	960.564	319.248	-1.5892	0.000145983	0.0172406
miR5530-z	7	0	1	25	32	54	84.5104	0.01	11.2459	1039.16	516.546	1421.24	31.9221	992.314	4.95817	5.01945e-09	1.97599e-06
novel-m0010-5p	42	29	18	2	2	2	507.063	435.344	202.427	83.1324	32.2841	52.6385	381.611	56.0183	-2.76813	1.41926e-05	0.00279358

## Sheet: S6-vs-S72
id	S04_count	S05_count	S06_count	S16_count	S17_count	S18_count	S04_TPM	S05_TPM	S06_TPM	S16_TPM	S17_TPM	S18_TPM	S6_mean	S72_mean	log2(fc)	PValue	FDR
miR171-x	427	851	575	3033	9129	9677	5155.14	12775.1	6466.41	76374.9	79381.9	85163.1	8132.21	80306.6	3.3038	1.55136e-08	9.95197e-06
miR397-z	9	15	69	152	184	241	108.656	225.178	775.97	3827.56	1599.99	2120.94	369.935	2516.16	2.76588	0.0002199	0.0403044
miR398-x	107	70	99	129	472	569	1291.8	1050.83	1113.35	3248.39	4104.31	5007.52	1151.99	4120.07	1.83854	0.000213919	0.0403044
miR398-y	45	34	102	278	311	487	543.281	510.403	1147.09	7000.4	2704.32	4285.88	733.59	4663.53	2.66838	4.10284e-06	0.00105279
miR4387-z	16	13	11	0	1	0	193.167	195.154	123.705	0.01	8.6956	0.01	170.675	2.9052	-5.87647	2.89404e-06	0.000928262
miR528-x	2	0	2	12	28	31	24.1458	0.01	22.4919	302.176	243.476	272.818	15.5492	272.823	4.13305	7.27468e-07	0.000311114
miR7767-x	979	128	26	18	30	26	11819.4	1921.52	292.394	453.264	260.867	228.815	4677.77	314.315	-3.89554	0.000254562	0.0408254
novel-m0010-5p	42	29	18	0	1	0	507.063	435.344	202.427	0.01	8.6956	0.01	381.611	2.9052	-7.03732	3.92873e-09	5.04057e-06

[truncated: 4 more sheets: S12-vs-S48, S12-vs-S72, S24-vs-S48, S48-vs-S72]
