# Supplementary material for: Integrated Analysis of miRNAs Associated With Sugarcane Responses to Low-Potassium Stress
Source: Front Plant Sci. 2022 Jan 4;12:750805. doi: 10.3389/fpls.2021.750805 (PMC8763679; doi:10.3389/fpls.2021.750805)
Supplement: Supplementary Table 8 — Expression trend profiles of DEMs in sugarcane roots after low-K+ treatment. [file Table_8.XLS]

## Sheet: all_profile
id	SPOT	Profile	S0	S6	S12	S24	S48	S72	target
miR156-x	ID_0	0	0	0.66	-0.05	-0.45	-0.53	-0.79	PB.2371.1;PB.7107.1;PB.7107.2;PB.7107.3;PB.12925.1;PB.12925.2;PB.12925.3;PB.13373.1;PB.13619.1;PB.13619.2;PB.13619.3;PB.13619.5
miR171-x	ID_1	5	0	-1.72	-0.16	-0.48	0.13	1.59	-
miR444-z	ID_2	12	0	1.34	0.22	0.29	0.21	0.56	PB.312.1;PB.1105.1;PB.12678.1;PB.13467.1
miR398-x	ID_3	17	0	0.18	2.21	1.32	3.66	2.02	PB.14108.1
miR398-y	ID_4	7	0	-1.33	1.68	1.37	1.52	1.34	PB.235.1;PB.958.1;PB.958.3;PB.1102.1;PB.2964.1;PB.2964.2;PB.3235.1;PB.3235.2;PB.3909.2;PB.5256.2
miR156-z	ID_5	0	0	0.5	-0.51	-0.7	-0.79	-0.95	PB.373.1;PB.1465.1;PB.1693.1;PB.2371.1;PB.2505.1;PB.6077.1;PB.6102.1;PB.6339.1;PB.6796.1;PB.7107.1;PB.7107.2;PB.7107.3;PB.8546.1;PB.8546.2;PB.8767.1;PB.9192.1;PB.9431.1;PB.9620.1;PB.9620.2;PB.11133.1;PB.11520.2;PB.11520.3;PB.11520.4;PB.11709.1;PB.11883.1;PB.12257.1;PB.12257.2;PB.12257.3;PB.12298.1;PB.12925.1;PB.12925.2;PB.12925.3;PB.13373.1;PB.13619.1;PB.13619.2;PB.13619.3;PB.13619.6;PB.13619.5;P…
miR7767-x	ID_6	0	0	-0.01	-3.36	-3.6	-3.06	-3.9	PB.6691.1;PB.9944.1;PB.9944.2;PB.9944.3;PB.10574.1;PB.13692.1;PB.13881.1;PB.13881.2
miR479-z	ID_7	1	0	-0.33	-0.54	-0.15	-0.65	0.87	-
miR6300-z	ID_8	11	0	0.26	1.21	0.17	-1.04	-0.8	PB.3383.1;PB.3900.1;PB.3902.1;PB.12595.1;PB.13756.1;PB.14067.1
miR5054-z	ID_9	18	0	0.54	1.18	1.41	-1.05	0.31	PB.15.1;PB.16.1;PB.58.1;PB.119.1;PB.182.1;PB.182.2;PB.247.1;PB.268.1;PB.750.1;PB.750.2;PB.810.1;PB.840.1;PB.977.1;PB.1439.1;PB.1452.1;PB.1488.1;PB.1874.1;PB.1874.2;PB.1935.1;PB.1982.1;PB.1982.2;PB.1982.3;PB.2126.1;PB.2345.1;PB.2402.1;PB.3432.1;PB.4008.1;PB.4079.1;PB.4335.1;PB.5164.2;PB.5306.1;PB.5744.1;PB.5745.1;PB.6084.1;PB.6155.1;PB.6315.1;PB.6372.1;PB.6752.1;PB.6776.1;PB.7213.2;PB.7293.1;PB.74…
miR397-z	ID_10	19	0	0.27	1.07	1.61	1.34	3.04	PB.4767.1;PB.4819.1;PB.5259.1;PB.5259.3;PB.5267.1;PB.5307.1;PB.5314.1;PB.5907.1;PB.6424.1;PB.6424.2;PB.6424.3;PB.8555.1;PB.9047.1;PB.11373.1;PB.11756.1;PB.12230.1;PB.12326.1;PB.12330.1
miR408-y	ID_11	19	0	-0.77	1.62	1.23	0.94	1.97	PB.1254.1;PB.1866.1;PB.2743.1;PB.2743.2;PB.3295.1;PB.4297.1;PB.4999.1;PB.5879.1;PB.5932.1;PB.5932.2;PB.8323.1;PB.9622.1
miR11502-z	ID_12	4	0	-1.87	-0.23	-1.35	1.78	-1.83	PB.8592.1;PB.11895.1;PB.12708.1;PB.13135.1
miR397-x	ID_13	19	0	0.28	0.6	1.56	1.33	2.61	PB.4767.1;PB.5259.1;PB.5259.3;PB.5307.1;PB.5314.1;PB.5907.1;PB.6424.1;PB.6424.2;PB.6424.3;PB.9047.1;PB.11373.1;PB.11756.1;PB.12230.1;PB.12326.1;PB.12330.1
miR397-y	ID_14	19	0	1.19	1.39	1.95	2.05	3.7	PB.6294.1
miR6149-z	ID_15	2	0	-17.03	-17.03	-17.03	-17.03	-17.03	PB.4873.2
miR5530-z	ID_16	17	0	-0.28	4.17	3.66	4.68	1.29	PB.9649.1
miR408-x	ID_17	17	0	-0.12	2.13	1.07	2.94	1.56	PB.4999.1;PB.6767.1;PB.11314.1;PB.12096.1
miR1848-z	ID_18	11	0	-0.21	0.71	0.22	-0.41	-0.68	PB.118.1;PB.170.1;PB.441.1;PB.475.1;PB.502.2;PB.528.1;PB.548.1;PB.548.2;PB.599.1;PB.630.1;PB.648.1;PB.648.2;PB.673.2;PB.699.1;PB.713.2;PB.872.1;PB.927.1;PB.1030.1;PB.1043.1;PB.1170.1;PB.1170.2;PB.1297.1;PB.1297.2;PB.1297.3;PB.1297.4;PB.1297.5;PB.1315.1;PB.1321.1;PB.1429.1;PB.1448.1;PB.1562.1;PB.1621.1;PB.1641.1;PB.1840.1;PB.2019.1;PB.2027.1;PB.2164.1;PB.2185.1;PB.2185.2;PB.2342.1;PB.2448.1;PB.245…
miR398-z	ID_19	0	0	-2.83	-2.58	-3.37	-4.93	-3.53	PB.4990.1;PB.5232.1;PB.5572.1;PB.5572.2;PB.6796.1;PB.7083.1;PB.7083.2;PB.8784.1
miR528-x	ID_20	19	0	-1.23	0.59	0.96	1.63	2.9	PB.5912.1;PB.6423.1;PB.6423.2;PB.6667.1;PB.6667.2;PB.7203.1;PB.7609.3;PB.7609.4;PB.8032.1;PB.12776.1;PB.13568.1;PB.13568.2
miR2084-z	ID_21	17	0	2.3	2.12	1.32	2.8	0.59	PB.252.1;PB.2433.1;PB.3562.1;PB.4821.1;PB.4821.2;PB.4821.3;PB.5093.1;PB.5290.1;PB.5290.2;PB.5623.1;PB.5876.1;PB.5876.2;PB.5925.2;PB.6211.1;PB.6389.1;PB.6883.1;PB.6883.2;PB.7274.1;PB.7495.1;PB.7676.1;PB.7676.2;PB.7676.3;PB.8648.1;PB.9366.1;PB.9882.1;PB.9882.2;PB.9882.3;PB.9882.4;PB.9882.5;PB.10001.1;PB.10212.1;PB.10234.1;PB.10534.1;PB.13007.1;PB.13304.1;PB.13611.1;PB.14081.2
miR7720-x	ID_22	18	0	1.14	3.02	2.86	3.5	-1.05	PB.2705.1;PB.2705.2;PB.3728.1;PB.8397.1;PB.8714.1;PB.12633.1;PB.12926.1
miR2119-z	ID_23	13	0	2.05	0.79	1.13	5.15	-0.28	PB.4718.1;PB.4718.2;PB.6361.1;PB.8049.1;PB.8118.1;PB.8281.2;PB.8341.1;PB.8515.1;PB.8853.1;PB.9387.1;PB.10461.1;PB.11055.1;PB.11072.1;PB.11072.2;PB.11072.3;PB.11072.4;PB.11196.1;PB.11196.2;PB.11289.1;PB.11289.2;PB.11289.3;PB.11691.1;PB.12422.1;PB.12422.2;PB.12422.3;PB.12422.4;PB.12422.5
miR4387-z	ID_24	12	0	3.33	2.7	1.28	-10.73	-2.55	PB.1040.1;PB.1471.1;PB.1471.2;PB.1656.1;PB.1657.1;PB.1658.1;PB.1659.1;PB.1939.1;PB.2181.1;PB.2182.1;PB.2182.2;PB.6243.2;PB.7432.1;PB.7432.2;PB.7432.3;PB.7514.1;PB.7841.1;PB.8818.1;PB.10037.1;PB.10074.1;PB.11042.1;PB.12706.1;PB.12706.2;PB.13005.1;PB.13005.2;PB.13005.3;PB.13309.1;PB.13502.2;PB.13502.3
miR7741-y	ID_25	18	0	3.06	3.61	2.51	0.43	1.57	PB.110.1;PB.242.1;PB.242.2;PB.632.1;PB.1026.1;PB.1313.1;PB.1645.1;PB.3270.1;PB.3747.1;PB.3789.1;PB.3808.1;PB.4017.1;PB.4017.2;PB.4864.1;PB.4985.1;PB.5134.1;PB.6509.1;PB.6678.1;PB.7005.1;PB.7788.1;PB.8225.1;PB.9927.1;PB.11687.1;PB.12130.1;PB.13344.1;PB.13350.2;PB.14003.2;PB.14126.1
miR11166-y	ID_26	17	0	2.45	2.2	1.38	5.59	1.54	PB.1029.1;PB.1100.1;PB.7184.1;PB.7184.2;PB.8654.1;PB.8654.2;PB.9315.1;PB.10374.1;PB.10374.2;PB.10374.3;PB.11185.1;PB.11939.1
miR9564-y	ID_27	14	0	2.72	2.58	1.24	2.59	-10.26	PB.2692.1;PB.2692.2;PB.2692.3;PB.2965.1;PB.3113.1;PB.3414.1;PB.3414.2;PB.3499.1;PB.3761.1;PB.3939.1;PB.3939.2;PB.4227.1;PB.4406.1;PB.4418.1;PB.8411.1;PB.8411.2;PB.8510.1;PB.8792.1;PB.8792.2;PB.8845.1;PB.8845.2;PB.9162.1;PB.9270.1;PB.9518.1;PB.9590.1;PB.10104.1;PB.10385.1;PB.10657.1;PB.10827.1;PB.12306.1;PB.13563.1
miR8707-z	ID_28	17	0	12.59	11.84	11.04	10.44	8.2	PB.5499.1;PB.5517.1;PB.7690.1;PB.7690.2;PB.7690.3;PB.11379.1;PB.11787.1
miR6164-z	ID_29	0	0	-4.21	-3.02	-4.61	-13.86	-5.68	PB.11119.1;PB.11355.1;PB.12124.2;PB.12275.1;PB.12474.1;PB.12491.2
miR1526-z	ID_30	2	0	-13.92	-13.92	-5.17	-13.92	-5.74	PB.22.1;PB.585.1;PB.729.2;PB.776.1;PB.790.2;PB.941.1;PB.1034.2;PB.1034.3;PB.1034.4;PB.1616.1;PB.2033.1;PB.2259.1;PB.2701.2;PB.2789.1;PB.2815.1;PB.3476.1;PB.3737.1;PB.3864.1;PB.4881.1;PB.5467.5;PB.5575.1;PB.6642.1;PB.6642.2;PB.6826.1;PB.6826.2;PB.7065.1;PB.7090.1;PB.7432.1;PB.7432.2;PB.7609.2;PB.7841.1;PB.8062.1;PB.8671.2;PB.8671.3;PB.8717.1;PB.8717.2;PB.9008.1;PB.9010.1;PB.9202.1;PB.9742.1;PB.100…
miR403-y	ID_31	1	0	-3.95	-13.77	-13.77	-3.31	-4.06	-
miR9652-y	ID_32	17	0	13.02	13.16	11.58	10.78	10.2	PB.864.1;PB.864.2;PB.1490.1;PB.1502.1;PB.1502.2;PB.1974.1;PB.1974.2;PB.1974.3;PB.2964.1;PB.2964.2;PB.3235.1;PB.3235.2;PB.3338.1;PB.3867.1;PB.3909.1;PB.4342.1;PB.4360.1;PB.4360.2;PB.4618.1;PB.4841.1;PB.5553.1;PB.6174.14;PB.6931.1;PB.6931.2;PB.7045.1;PB.7045.2;PB.7156.1;PB.7156.1;PB.7156.2;PB.7156.2;PB.7156.3;PB.7323.3;PB.7323.2;PB.7625.1;PB.7625.2;PB.7749.1;PB.7749.2;PB.8040.1;PB.8040.2;PB.8040.3;…
miR7972-z	ID_33	2	0	-12.82	-12.82	-12.82	-12.82	-12.82	PB.2713.1;PB.5820.1;PB.5824.1;PB.8630.1
novel-m0010-5p	ID_34	14	0	2.66	2.53	1.2	-0.11	-4.38	PB.32.1;PB.32.2;PB.32.3;PB.791.1;PB.791.2;PB.1413.1;PB.1906.1;PB.1914.1;PB.1914.3;PB.1961.1;PB.3630.1;PB.8530.1;PB.13118.1
novel-m0021-5p	ID_35	18	0	12.16	13.16	12.88	9.78	0	-
