# Supplementary material for: Integrated Analysis of miRNAs Associated With Sugarcane Responses to Low-Potassium Stress
Source: Front Plant Sci. 2022 Jan 4;12:750805. doi: 10.3389/fpls.2021.750805 (PMC8763679; doi:10.3389/fpls.2021.750805)
Supplement: Supplementary Table 9 — Target mRNAs of all the identified miRNAs. [file Table_9.XLS]

## Sheet: all.bajiyin
GeneID	Symbol	Description	KEGG_A_class	KEGG_B_class	Pathway	K_ID	GO Component	GO Function	GO Process
PB.1.1	EXPB7	PREDICTED: expansin-B7-like [Setaria italica]	-	-	-	-	-	-	-
PB.10.1	--	Stress responsive alpha-beta barrel domain protein [Zea mays]	-	-	-	-	-	-	-
PB.100.1	RINO1	myo-inositol-1-phosphate synthase [Saccharum spontaneum]	Metabolism	Carbohydrate metabolism;Global and overview maps	ko01100//Metabolic pathways;ko00562//Inositol phosphate metabolism	K01858	-	-	GO:0006066//alcohol metabolic process;GO:1901615//organic hydroxy compound metabolic process;GO:0006020//inositol metabolic process;GO:0044281//small molecule metabolic process;GO:0044238//primary metabolic process;GO:0044710//single-organism metabolic process;GO:0044262//cellular carbohydrate metabolic process;GO:0044699//single-organism process;GO:0019637//organophosphate metabolic process;GO:0…
PB.1000.1	Os03g0405500	nucleoredoxin1 [Zea mays]	-	-	-	-	-	-	-
PB.10000.1	--	hypothetical protein SORBI_007G031700 [Sorghum bicolor]	-	-	-	-	-	-	-
PB.10001.1	MAP2B	PREDICTED: methionine aminopeptidase isoform X1 [Zea mays]	-	-	-	-	GO:0005623//cell;GO:0005622//intracellular;GO:0044464//cell part;GO:0044424//intracellular part	GO:0043167//ion binding;GO:0008233//peptidase activity;GO:0043169//cation binding;GO:0070011//peptidase activity, acting on L-amino acid peptides;GO:0004177//aminopeptidase activity;GO:0003824//catalytic activity;GO:0008238//exopeptidase activity;GO:0008237//metallopeptidase activity;GO:0005488//binding;GO:0016787//hydrolase activity	GO:0044267//cellular protein metabolic process;GO:0006464//cellular protein modification process;GO:0044237//cellular metabolic process;GO:0008152//metabolic process;GO:0009987//cellular process;GO:0036211//protein modification process;GO:0043170//macromolecule metabolic process;GO:0043412//macromolecule modification;GO:0044260//cellular macromolecule metabolic process;GO:0044238//primary metabol…
PB.10002.1	RP-P0	60S acidic ribosomal protein P0 [Zea mays]	Genetic Information Processing	Translation	ko03010//Ribosome	K02941	GO:0032991//macromolecular complex;GO:0030529//intracellular ribonucleoprotein complex;GO:0044424//intracellular part;GO:0005623//cell;GO:0005622//intracellular;GO:1990904//ribonucleoprotein complex;GO:0044464//cell part	GO:0005198//structural molecule activity	GO:0009987//cellular process;GO:1901576//organic substance biosynthetic process;GO:0071840//cellular component organization or biogenesis;GO:0071704//organic substance metabolic process;GO:0009058//biosynthetic process;GO:0044260//cellular macromolecule metabolic process;GO:0044249//cellular biosynthetic process;GO:0044237//cellular metabolic process;GO:0044085//cellular component biogenesis;GO:0…
PB.10002.2	RP-P0	60S acidic ribosomal protein P0 [Zea mays]	Genetic Information Processing	Translation	ko03010//Ribosome	K02941	GO:1990904//ribonucleoprotein complex;GO:0005623//cell;GO:0044464//cell part;GO:0030529//intracellular ribonucleoprotein complex;GO:0044424//intracellular part;GO:0005622//intracellular;GO:0032991//macromolecular complex	GO:0005198//structural molecule activity	GO:0022613//ribonucleoprotein complex biogenesis;GO:1901576//organic substance biosynthetic process;GO:0044237//cellular metabolic process;GO:0009987//cellular process;GO:0071704//organic substance metabolic process;GO:0008152//metabolic process;GO:0044260//cellular macromolecule metabolic process;GO:0009059//macromolecule biosynthetic process;GO:0043170//macromolecule metabolic process;GO:007184…
PB.10002.3	RP-P0	60S acidic ribosomal protein P0 [Zea mays]	Genetic Information Processing	Translation	ko03010//Ribosome	K02941	GO:0044464//cell part;GO:0005623//cell;GO:0030529//intracellular ribonucleoprotein complex;GO:0005622//intracellular;GO:0044424//intracellular part;GO:1990904//ribonucleoprotein complex;GO:0032991//macromolecular complex	GO:0005198//structural molecule activity	GO:0009987//cellular process;GO:0044249//cellular biosynthetic process;GO:0071840//cellular component organization or biogenesis;GO:0044237//cellular metabolic process;GO:0022613//ribonucleoprotein complex biogenesis;GO:1901576//organic substance biosynthetic process;GO:0034645//cellular macromolecule biosynthetic process;GO:0071704//organic substance metabolic process;GO:0043170//macromolecule m…
PB.10003.1	WAP	WPP domain-associated protein [Zea mays]	-	-	-	-	-	-	-
PB.10005.1	--	uncharacterized LOC100383553 [Zea mays]	-	-	-	-	-	-	-
PB.10005.2	--	uncharacterized LOC100383553 [Zea mays]	-	-	-	-	-	-	-
PB.10006.1	At1g22040	PREDICTED: F-box/kelch-repeat protein At1g22040 [Setaria italica]	-	-	-	-	-	-	-
PB.10006.2	At1g22040	PREDICTED: F-box/kelch-repeat protein At1g22040 [Setaria italica]	-	-	-	-	-	-	-
PB.10007.1	LHT1	PREDICTED: lysine histidine transporter 2-like isoform X1 [Zea mays]	-	-	-	-	GO:0031224//intrinsic component of membrane;GO:0044425//membrane part;GO:0016020//membrane	-	-
PB.10008.1	GAPC1	GAPDH [Zea mays]	Metabolism	Global and overview maps;Carbohydrate metabolism;Energy metabolism	ko01100//Metabolic pathways;ko01110//Biosynthesis of secondary metabolites;ko01200//Carbon metabolism;ko01230//Biosynthesis of amino acids;ko00010//Glycolysis / Gluconeogenesis;ko00710//Carbon fixation in photosynthetic organisms	K00134	GO:0044464//cell part;GO:0005623//cell;GO:0044424//intracellular part;GO:0005622//intracellular	GO:1901363//heterocyclic compound binding;GO:0097159//organic cyclic compound binding;GO:0000166//nucleotide binding;GO:0036094//small molecule binding;GO:0003824//catalytic activity;GO:0016903//oxidoreductase activity, acting on the aldehyde or oxo group of donors;GO:0016620//oxidoreductase activity, acting on the aldehyde or oxo group of donors, NAD or NADP as acceptor;GO:0016491//oxidoreductas…	GO:0071704//organic substance metabolic process;GO:0043436//oxoacid metabolic process;GO:0044281//small molecule metabolic process;GO:0006082//organic acid metabolic process;GO:0032787//monocarboxylic acid metabolic process;GO:0044710//single-organism metabolic process;GO:0044763//single-organism cellular process;GO:0019752//carboxylic acid metabolic process;GO:0044237//cellular metabolic process…
PB.10008.2	GAPC1	PREDICTED: glyceraldehyde-3-phosphate dehydrogenase 1, cytosolic isoform X1 [Zea mays]	Metabolism	Global and overview maps;Carbohydrate metabolism;Energy metabolism	ko01100//Metabolic pathways;ko01110//Biosynthesis of secondary metabolites;ko01200//Carbon metabolism;ko01230//Biosynthesis of amino acids;ko00010//Glycolysis / Gluconeogenesis;ko00710//Carbon fixation in photosynthetic organisms	K00134	GO:0044424//intracellular part;GO:0044464//cell part;GO:0005622//intracellular;GO:0005623//cell	GO:0016620//oxidoreductase activity, acting on the aldehyde or oxo group of donors, NAD or NADP as acceptor;GO:1901265//nucleoside phosphate binding;GO:0097159//organic cyclic compound binding;GO:0000166//nucleotide binding;GO:0016903//oxidoreductase activity, acting on the aldehyde or oxo group of donors;GO:0016491//oxidoreductase activity;GO:0005488//binding;GO:0036094//small molecule binding;G…	GO:0019752//carboxylic acid metabolic process;GO:0044699//single-organism process;GO:0032787//monocarboxylic acid metabolic process;GO:0006090//pyruvate metabolic process;GO:0071704//organic substance metabolic process;GO:0008152//metabolic process;GO:0006082//organic acid metabolic process;GO:0009987//cellular process;GO:0044710//single-organism metabolic process;GO:0044281//small molecule metab…
PB.10009.1	B'ETA	Serine/threonine protein phosphatase 2A 59 kDa regulatory subunit B' eta isoform [Dichanthelium oligosanthes]	Genetic Information Processing	Translation	ko03015//mRNA surveillance pathway	K11584	-	-	-
PB.1001.1	3BETAHSD/D1	PREDICTED: 3beta-hydroxysteroid-dehydrogenase/decarboxylase isoform 1-like [Setaria italica]	Metabolism	Lipid metabolism;Global and overview maps	ko01100//Metabolic pathways;ko00100//Steroid biosynthesis	K07748	-	GO:0003824//catalytic activity;GO:0016614//oxidoreductase activity, acting on CH-OH group of donors;GO:0016491//oxidoreductase activity	GO:0006629//lipid metabolic process;GO:0044699//single-organism process;GO:0008152//metabolic process;GO:0044710//single-organism metabolic process;GO:1901360//organic cyclic compound metabolic process;GO:0008202//steroid metabolic process;GO:0044238//primary metabolic process;GO:0071704//organic substance metabolic process
PB.10010.1	SDH2-1	succinate dehydrogenase iron-sulfur protein,mitochondrial precursor [Zea mays]	Metabolism	Global and overview maps;Carbohydrate metabolism;Energy metabolism	ko01100//Metabolic pathways;ko01110//Biosynthesis of secondary metabolites;ko01200//Carbon metabolism;ko00190//Oxidative phosphorylation;ko00020//Citrate cycle (TCA cycle)	K00235	GO:0031090//organelle membrane;GO:0043229//intracellular organelle;GO:0030529//intracellular ribonucleoprotein complex;GO:0044422//organelle part;GO:0032991//macromolecular complex;GO:0044464//cell part;GO:0043227//membrane-bounded organelle;GO:0005622//intracellular;GO:0005623//cell;GO:0043226//organelle;GO:0044446//intracellular organelle part;GO:0044424//intracellular part;GO:0016020//membrane…	GO:0043167//ion binding;GO:0016491//oxidoreductase activity;GO:0043169//cation binding;GO:0003824//catalytic activity;GO:0016627//oxidoreductase activity, acting on the CH-CH group of donors;GO:0051540//metal cluster binding;GO:0000104//succinate dehydrogenase activity;GO:0005198//structural molecule activity;GO:0005488//binding;GO:0051536//iron-sulfur cluster binding	GO:0044710//single-organism metabolic process;GO:0043170//macromolecule metabolic process;GO:0006101//citrate metabolic process;GO:0044763//single-organism cellular process;GO:0006082//organic acid metabolic process;GO:0019752//carboxylic acid metabolic process;GO:0044237//cellular metabolic process;GO:0008152//metabolic process;GO:0009987//cellular process;GO:0072350//tricarboxylic acid metaboli…
PB.10011.1	--	photosystem II core complex proteins psbY [Zea mays]	Metabolism	Global and overview maps;Energy metabolism	ko01100//Metabolic pathways;ko00195//Photosynthesis	K02723	-	-	-
PB.10012.1	eif3g	PREDICTED: eukaryotic translation initiation factor 3 subunit G [Setaria italica]	Genetic Information Processing	Translation	ko03013//RNA transport	K03248	GO:0030529//intracellular ribonucleoprotein complex;GO:0044464//cell part;GO:0043234//protein complex;GO:0044424//intracellular part;GO:0005737//cytoplasm;GO:0070993//translation preinitiation complex;GO:0005622//intracellular;GO:0044444//cytoplasmic part;GO:1990904//ribonucleoprotein complex;GO:0032991//macromolecular complex;GO:0005623//cell	GO:0003676//nucleic acid binding;GO:0005488//binding;GO:0046914//transition metal ion binding;GO:0043169//cation binding;GO:0046872//metal ion binding;GO:0097159//organic cyclic compound binding;GO:0008135//translation factor activity, RNA binding;GO:1901363//heterocyclic compound binding;GO:0003723//RNA binding;GO:0043167//ion binding	GO:0065007//biological regulation;GO:0010468//regulation of gene expression;GO:0051171//regulation of nitrogen compound metabolic process;GO:0010556//regulation of macromolecule biosynthetic process;GO:0071826//ribonucleoprotein complex subunit organization;GO:0080090//regulation of primary metabolic process;GO:0009889//regulation of biosynthetic process;GO:0022613//ribonucleoprotein complex biog…
PB.10013.1	DTX42	multidrug and toxic compound extrusion1 [Zea mays]	-	-	-	-	GO:0031224//intrinsic component of membrane;GO:0016020//membrane;GO:0044425//membrane part	GO:0022804//active transmembrane transporter activity;GO:0015291//secondary active transmembrane transporter activity;GO:0005215//transporter activity;GO:0022857//transmembrane transporter activity	GO:0044550//secondary metabolite biosynthetic process;GO:0044237//cellular metabolic process;GO:0044765//single-organism transport;GO:1901135//carbohydrate derivative metabolic process;GO:0044710//single-organism metabolic process;GO:0016144//S-glycoside biosynthetic process;GO:0044272//sulfur compound biosynthetic process;GO:0019758//glycosinolate biosynthetic process;GO:0044763//single-organism…
PB.10013.2	DTX42	multidrug and toxic compound extrusion1 [Zea mays]	-	-	-	-	GO:0031224//intrinsic component of membrane;GO:0044425//membrane part;GO:0016020//membrane	GO:0022804//active transmembrane transporter activity;GO:0005215//transporter activity;GO:0022857//transmembrane transporter activity;GO:0015291//secondary active transmembrane transporter activity	GO:0044281//small molecule metabolic process;GO:0019758//glycosinolate biosynthetic process;GO:0019748//secondary metabolic process;GO:0019757//glycosinolate metabolic process;GO:0044765//single-organism transport;GO:1902578//single-organism localization;GO:0044710//single-organism metabolic process;GO:0006790//sulfur compound metabolic process;GO:1901659//glycosyl compound biosynthetic process;G…
PB.10014.1	RPP1A	60S acidic ribosomal protein P1 [Saccharum hybrid cultivar]	Genetic Information Processing	Translation	ko03010//Ribosome	K02942	GO:0043229//intracellular organelle;GO:1990904//ribonucleoprotein complex;GO:0005622//intracellular;GO:0032991//macromolecular complex;GO:0044464//cell part;GO:0005623//cell;GO:0005840//ribosome;GO:0043228//non-membrane-bounded organelle;GO:0043232//intracellular non-membrane-bounded organelle;GO:0044424//intracellular part;GO:0044444//cytoplasmic part;GO:0005737//cytoplasm;GO:0030529//intracellu…	GO:0005198//structural molecule activity	GO:1901576//organic substance biosynthetic process;GO:0009059//macromolecule biosynthetic process;GO:0010467//gene expression;GO:0044249//cellular biosynthetic process;GO:0009987//cellular process;GO:0009058//biosynthetic process;GO:0044237//cellular metabolic process;GO:0044260//cellular macromolecule metabolic process;GO:0071704//organic substance metabolic process;GO:0034645//cellular macromol…
PB.10016.1	PER47	PREDICTED: peroxidase 47-like [Zea mays]	Metabolism	Global and overview maps;Biosynthesis of other secondary metabolites	ko01100//Metabolic pathways;ko01110//Biosynthesis of secondary metabolites;ko00940//Phenylpropanoid biosynthesis	K00430	-	-	-
PB.10017.1	OsI_26546	Ribosome-recycling factor chloroplastic [Zea mays]	-	-	-	-	-	-	-
PB.10018.1	At1g09600	PREDICTED: probable serine/threonine-protein kinase At1g54610 [Zea mays]	-	-	-	-	-	GO:0005488//binding;GO:0036094//small molecule binding;GO:0097159//organic cyclic compound binding;GO:0016772//transferase activity, transferring phosphorus-containing groups;GO:0016740//transferase activity;GO:0016301//kinase activity;GO:0004672//protein kinase activity;GO:0032549//ribonucleoside binding;GO:0001883//purine nucleoside binding;GO:0001882//nucleoside binding;GO:0003824//catalytic a…	GO:0043170//macromolecule metabolic process;GO:0044238//primary metabolic process;GO:0006464//cellular protein modification process;GO:0043412//macromolecule modification;GO:0044237//cellular metabolic process;GO:0036211//protein modification process;GO:0019538//protein metabolic process;GO:0008152//metabolic process;GO:0044267//cellular protein metabolic process;GO:0044260//cellular macromolecul…
PB.10019.1	--	PREDICTED: disease resistance protein RGA2 [Oryza sativa Japonica Group]	-	-	-	-	-	-	-
PB.1002.1	MOB1-A	PREDICTED: MOB kinase activator-like 1A [Setaria italica]	-	-	-	-	-	-	GO:0006796//phosphate-containing compound metabolic process;GO:0044237//cellular metabolic process;GO:0006793//phosphorus metabolic process;GO:0009987//cellular process;GO:0008152//metabolic process
PB.10020.1	smndc1	survival of motor neuron-related-splicing factor 30 [Zea mays]	Genetic Information Processing	Transcription	ko03040//Spliceosome	K12839	-	-	-
PB.10020.2	smndc1	nucleic acid binding [Zea mays]	Genetic Information Processing	Transcription	ko03040//Spliceosome	K12839	-	-	-
PB.10020.3	smndc1	nucleic acid binding [Zea mays]	Genetic Information Processing	Transcription	ko03040//Spliceosome	K12839	-	-	-
PB.10021.1	BDF2	DNA-binding bromodomain-containing protein [Zea mays]	-	-	-	-	-	-	-
PB.10021.2	BDF2	DNA-binding bromodomain-containing protein [Zea mays]	-	-	-	-	-	-	-
PB.10021.3	BDF2	DNA-binding bromodomain-containing protein [Zea mays]	-	-	-	-	-	-	-
PB.10022.1	TOL5	PREDICTED: TOM1-like protein 2 [Setaria italica]	-	-	-	-	-	-	GO:0071702//organic substance transport;GO:0045184//establishment of protein localization;GO:0033036//macromolecule localization;GO:0051179//localization;GO:0008104//protein localization;GO:0051234//establishment of localization;GO:0015031//protein transport;GO:0006810//transport
PB.10022.2	TOL5	Protein transporter [Zea mays]	-	-	-	-	-	-	GO:0051179//localization;GO:0006810//transport;GO:0071702//organic substance transport;GO:0033036//macromolecule localization;GO:0008104//protein localization;GO:0045184//establishment of protein localization;GO:0015031//protein transport;GO:0051234//establishment of localization
PB.10023.1	--	Chitin synthase 2, partial [Anthurium amnicola]	-	-	-	-	-	-	-
PB.10024.1	--	hypothetical protein SORBI_007G006400 [Sorghum bicolor]	-	-	-	-	-	-	-
PB.10025.1	FAD-OXR	Flavin-dependent oxidoreductase FOX1 [Dichanthelium oligosanthes]	Metabolism	Global and overview maps;Biosynthesis of other secondary metabolites	ko01100//Metabolic pathways;ko01110//Biosynthesis of secondary metabolites;ko00940//Phenylpropanoid biosynthesis	K22395	-	-	-
PB.10026.1	--	F-box protein [Dichanthelium oligosanthes]	-	-	-	-	-	-	-
PB.10027.1	CYP71C4	indole-2-monooxygenase-like [Zea mays]	-	-	-	-	-	GO:0003824//catalytic activity;GO:0046914//transition metal ion binding;GO:0005488//binding;GO:1901363//heterocyclic compound binding;GO:0046906//tetrapyrrole binding;GO:0043167//ion binding;GO:0097159//organic cyclic compound binding;GO:0046872//metal ion binding;GO:0016491//oxidoreductase activity;GO:0043169//cation binding	GO:0044710//single-organism metabolic process;GO:0008152//metabolic process;GO:0044699//single-organism process
PB.10027.2	CYP71C4	indole-2-monooxygenase-like [Zea mays]	-	-	-	-	-	GO:0097159//organic cyclic compound binding;GO:0016491//oxidoreductase activity;GO:1901363//heterocyclic compound binding;GO:0005488//binding;GO:0046872//metal ion binding;GO:0046914//transition metal ion binding;GO:0003824//catalytic activity;GO:0043167//ion binding;GO:0043169//cation binding;GO:0046906//tetrapyrrole binding	GO:0008152//metabolic process;GO:0044710//single-organism metabolic process;GO:0044699//single-organism process
PB.10028.1	CYP71C1	PREDICTED: indole-2-monooxygenase-like [Setaria italica]	Metabolism	Global and overview maps	ko01100//Metabolic pathways	K00512	-	-	-
PB.10029.1	ODR4	PREDICTED: protein odr-4 homolog [Setaria italica]	-	-	-	-	-	-	-
PB.1003.1	--	PREDICTED: probable F-box protein At1g60180 [Setaria italica]	-	-	-	-	-	-	-
PB.10030.1	CHER1	PREDICTED: choline transporter-like protein 2 [Zea mays]	-	-	-	-	-	-	-
PB.10031.1	GALT31A	Beta-1,6-galactosyltransferase GALT31A [Dichanthelium oligosanthes]	-	-	-	-	GO:0043229//intracellular organelle;GO:0044424//intracellular part;GO:0016020//membrane;GO:0005623//cell;GO:0031224//intrinsic component of membrane;GO:0044464//cell part;GO:0005622//intracellular;GO:0043226//organelle;GO:0043231//intracellular membrane-bounded organelle;GO:0043227//membrane-bounded organelle;GO:0044425//membrane part	GO:0016758//transferase activity, transferring hexosyl groups;GO:0016757//transferase activity, transferring glycosyl groups;GO:0003824//catalytic activity;GO:0016740//transferase activity	-
PB.10031.2	GALT31A	uncharacterized LOC100192541 isoform 1 [Zea mays]	-	-	-	-	GO:0016020//membrane	GO:0016740//transferase activity;GO:0003824//catalytic activity;GO:0016757//transferase activity, transferring glycosyl groups	-
PB.10032.1	--	ribosomal protein-like [Oryza sativa Japonica Group]	-	-	-	-	-	-	-
PB.10033.1	RPS13	40S ribosomal protein S13 [Zea mays]	Genetic Information Processing	Translation	ko03010//Ribosome	K02953	GO:0044424//intracellular part;GO:0044464//cell part;GO:0030529//intracellular ribonucleoprotein complex;GO:0032991//macromolecular complex;GO:0005623//cell;GO:0043231//intracellular membrane-bounded organelle;GO:0043226//organelle;GO:1990904//ribonucleoprotein complex;GO:0043227//membrane-bounded organelle;GO:0005622//intracellular;GO:0043229//intracellular organelle	GO:0003676//nucleic acid binding;GO:0097159//organic cyclic compound binding;GO:0005488//binding;GO:0005198//structural molecule activity;GO:0003723//RNA binding;GO:1901363//heterocyclic compound binding	GO:0071704//organic substance metabolic process;GO:0008152//metabolic process;GO:0010467//gene expression;GO:0043170//macromolecule metabolic process
PB.10034.1	GLCNAC1PUT1	PREDICTED: UDP-N-acetylglucosamine diphosphorylase 1 [Setaria italica]	Metabolism	Carbohydrate metabolism;Global and overview maps	ko01100//Metabolic pathways;ko00520//Amino sugar and nucleotide sugar metabolism	K00972	-	GO:0003824//catalytic activity;GO:0016779//nucleotidyltransferase activity;GO:0016772//transferase activity, transferring phosphorus-containing groups;GO:0016740//transferase activity	-
PB.10035.1	SIGB	sigma factor SIG2A [Zea mays]	-	-	-	-	-	GO:0000990//transcription factor activity, core RNA polymerase binding;GO:0000988//transcription factor activity, protein binding;GO:0000996//core DNA-dependent RNA polymerase binding promoter specificity activity;GO:0001071//nucleic acid binding transcription factor activity	GO:0008152//metabolic process;GO:0065007//biological regulation;GO:0071704//organic substance metabolic process;GO:0090304//nucleic acid metabolic process;GO:0009058//biosynthetic process;GO:0034654//nucleobase-containing compound biosynthetic process;GO:0006139//nucleobase-containing compound metabolic process;GO:0009059//macromolecule biosynthetic process;GO:0018130//heterocycle biosynthetic pr…
PB.10036.1	At3g17800	PREDICTED: UV-B-induced protein At3g17800, chloroplastic-like [Setaria italica]	-	-	-	-	-	-	-
PB.10037.1	DHN1	Dehydrin3 [Hordeum vulgare subsp. spontaneum] [Hordeum vulgare]	-	-	-	-	-	-	-
PB.10038.1	RALFL33	RALFL33 precursor [Saccharum hybrid cultivar R570]	-	-	-	-	-	-	-
PB.10039.1	PR4	PREDICTED: wound-induced basic protein [Oryza sativa Japonica Group]	-	-	-	-	-	-	-
PB.1004.1	G6PD	glucose-6-phosphate 1-dehydrogenase [Zea mays]	Metabolism	Carbohydrate metabolism;Global and overview maps;Metabolism of other amino acids	ko01100//Metabolic pathways;ko01110//Biosynthesis of secondary metabolites;ko01200//Carbon metabolism;ko00480//Glutathione metabolism;ko00030//Pentose phosphate pathway	K00036	GO:0043227//membrane-bounded organelle;GO:0005622//intracellular;GO:0043226//organelle;GO:0044422//organelle part;GO:0009536//plastid;GO:0009532//plastid stroma;GO:0043231//intracellular membrane-bounded organelle;GO:0043229//intracellular organelle;GO:0044424//intracellular part;GO:0044444//cytoplasmic part;GO:0044446//intracellular organelle part;GO:0044435//plastid part;GO:0005737//cytoplasm;G…	GO:0003824//catalytic activity;GO:0097159//organic cyclic compound binding;GO:0036094//small molecule binding;GO:0000166//nucleotide binding;GO:1901363//heterocyclic compound binding;GO:0005488//binding;GO:1901265//nucleoside phosphate binding	GO:0006464//cellular protein modification process;GO:0044281//small molecule metabolic process;GO:0016310//phosphorylation;GO:0019752//carboxylic acid metabolic process;GO:0009987//cellular process;GO:0009314//response to radiation;GO:0032879//regulation of localization;GO:0043170//macromolecule metabolic process;GO:0051186//cofactor metabolic process;GO:0006468//protein phosphorylation;GO:004423…
PB.1004.2	APG1	PREDICTED: glucose-6-phosphate 1-dehydrogenase, chloroplastic-like isoform X3 [Setaria italica]	Metabolism	Global and overview maps;Metabolism of other amino acids;Carbohydrate metabolism	ko01100//Metabolic pathways;ko01110//Biosynthesis of secondary metabolites;ko01200//Carbon metabolism;ko00480//Glutathione metabolism;ko00030//Pentose phosphate pathway	K00036	GO:0044464//cell part;GO:0005622//intracellular;GO:0005623//cell;GO:0043226//organelle;GO:0043231//intracellular membrane-bounded organelle;GO:0044424//intracellular part;GO:0044444//cytoplasmic part;GO:0043227//membrane-bounded organelle;GO:0009536//plastid;GO:0043229//intracellular organelle;GO:0005737//cytoplasm	-	GO:0044238//primary metabolic process;GO:0008152//metabolic process;GO:0019637//organophosphate metabolic process;GO:0006796//phosphate-containing compound metabolic process;GO:1901564//organonitrogen compound metabolic process;GO:0046483//heterocycle metabolic process;GO:0006739//NADP metabolic process;GO:0006725//cellular aromatic compound metabolic process;GO:0006732//coenzyme metabolic proces…
PB.10040.1	OFUT1	root hair specific 17 [Zea mays]	-	-	-	-	-	-	-
PB.10041.1	--	RPM1-interacting protein [Saccharum hybrid cultivar R570]	-	-	-	-	-	-	-
PB.10043.1	PCMP-H40	pentatricopeptide repeat protein [Saccharum hybrid cultivar R570]	-	-	-	-	-	-	-
PB.10043.2	EMB2261	pentatricopeptide repeat protein [Saccharum hybrid cultivar R570]	-	-	-	-	-	-	-
PB.10044.1	--	PREDICTED: protein SSUH2 homolog [Setaria italica]	-	-	-	-	-	-	-
PB.10045.1	SAE1A	ubiquitin-like 1-activating enzyme E1A [Zea mays]	Genetic Information Processing	Folding, sorting and degradation	ko04120//Ubiquitin mediated proteolysis	K10684	-	-	-
PB.10046.1	HSD6	11-beta-hydroxysteroid dehydrogenase 1B [Dichanthelium oligosanthes]	-	-	-	-	-	-	-
PB.10047.1	SCPL45	Serine carboxypeptidase-like 46 [Zea mays]	-	-	-	-	-	-	-
PB.10048.1	SCPL45	Serine carboxypeptidase-like 46 [Zea mays]	-	-	-	-	-	-	-
PB.10048.2	SCPL45	PREDICTED: serine carboxypeptidase-like 45 [Zea mays]	-	-	-	-	GO:0030312//external encapsulating structure;GO:0044464//cell part;GO:0071944//cell periphery;GO:0005623//cell;GO:0005911//cell-cell junction;GO:0005618//cell wall;GO:0030054//cell junction	GO:0016787//hydrolase activity;GO:0008233//peptidase activity;GO:0070011//peptidase activity, acting on L-amino acid peptides;GO:0008238//exopeptidase activity;GO:0003824//catalytic activity;GO:0004180//carboxypeptidase activity	GO:0019538//protein metabolic process;GO:0008152//metabolic process;GO:0043170//macromolecule metabolic process;GO:0071704//organic substance metabolic process;GO:0044238//primary metabolic process
PB.10048.3	SCPL45	PREDICTED: serine carboxypeptidase-like 45 [Setaria italica]	-	-	-	-	-	-	-
PB.1005.1	PHT1	PREDICTED: shikimate O-hydroxycinnamoyltransferase-like [Setaria italica]	Metabolism	Global and overview maps;Biosynthesis of other secondary metabolites	ko01100//Metabolic pathways;ko01110//Biosynthesis of secondary metabolites;ko00940//Phenylpropanoid biosynthesis;ko00941//Flavonoid biosynthesis;ko00945//Stilbenoid, diarylheptanoid and gingerol biosynthesis	K13065	-	-	-
PB.10050.1	RBOHC	Respiratory burst oxidase-like protein C [Dichanthelium oligosanthes]	Organismal Systems;Environmental Information Processing	Environmental adaptation;Signal transduction	ko04626//Plant-pathogen interaction;ko04016//MAPK signaling pathway - plant	K13447	GO:0016020//membrane;GO:0031224//intrinsic component of membrane;GO:0044425//membrane part	GO:0003824//catalytic activity;GO:0043167//ion binding;GO:0046872//metal ion binding;GO:0005488//binding;GO:0043169//cation binding;GO:0016651//oxidoreductase activity, acting on NAD(P)H;GO:0016491//oxidoreductase activity	GO:0044699//single-organism process;GO:0008152//metabolic process;GO:0044710//single-organism metabolic process
PB.10051.1	CEQORH	chloroplastic quinone-oxidoreductase [Saccharum hybrid cultivar R570]	-	-	-	-	-	GO:0003824//catalytic activity	GO:0044710//single-organism metabolic process;GO:0008152//metabolic process;GO:0044699//single-organism process
PB.10052.1	PAP3	PREDICTED: purple acid phosphatase 4-like [Setaria italica]	Metabolism	Metabolism of cofactors and vitamins;Global and overview maps	ko01100//Metabolic pathways;ko00740//Riboflavin metabolism	K14379	-	GO:0003824//catalytic activity	GO:0008152//metabolic process;GO:0006793//phosphorus metabolic process;GO:0009987//cellular process;GO:0006796//phosphate-containing compound metabolic process;GO:0044237//cellular metabolic process
PB.10053.1	PAP3	PREDICTED: purple acid phosphatase 3-like [Setaria italica]	Metabolism	Metabolism of cofactors and vitamins;Global and overview maps	ko01100//Metabolic pathways;ko00740//Riboflavin metabolism	K14379	-	GO:0003824//catalytic activity	GO:0009987//cellular process;GO:0008152//metabolic process;GO:0044237//cellular metabolic process;GO:0006796//phosphate-containing compound metabolic process;GO:0006793//phosphorus metabolic process
PB.10054.1	Tmem87b	ABC transporter E family member 2 [Dichanthelium oligosanthes]	-	-	-	-	-	-	-
PB.10055.1	drap1	CCAAT transcription factor, partial [Zea mays]	-	-	-	-	GO:0043227//membrane-bounded organelle;GO:0043229//intracellular organelle;GO:0005623//cell;GO:0005622//intracellular;GO:0043231//intracellular membrane-bounded organelle;GO:0044424//intracellular part;GO:0043226//organelle;GO:0044464//cell part	GO:1901363//heterocyclic compound binding;GO:0046983//protein dimerization activity;GO:0005515//protein binding;GO:0005488//binding;GO:0097159//organic cyclic compound binding;GO:0003677//DNA binding;GO:0003676//nucleic acid binding	-
PB.10056.1	CHS6	chalcone synthase 6 [Sorghum bicolor]	Metabolism;Organismal Systems	Global and overview maps;Biosynthesis of other secondary metabolites;Environmental adaptation	ko01100//Metabolic pathways;ko01110//Biosynthesis of secondary metabolites;ko00941//Flavonoid biosynthesis;ko04712//Circadian rhythm - plant	K00660	-	GO:0003824//catalytic activity;GO:0016747//transferase activity, transferring acyl groups other than amino-acyl groups;GO:0016740//transferase activity;GO:0016746//transferase activity, transferring acyl groups	GO:0071704//organic substance metabolic process;GO:0009812//flavonoid metabolic process;GO:0008152//metabolic process
PB.10059.1	WAK5	PREDICTED: serine/threonine-protein kinase-like protein At1g28390 [Zea mays]	-	-	-	-	-	-	-
PB.1006.1	ACR4	PREDICTED: ACT domain-containing protein ACR4-like isoform X2 [Setaria italica]	-	-	-	-	-	GO:0036094//small molecule binding;GO:0043177//organic acid binding;GO:0031406//carboxylic acid binding;GO:0043168//anion binding;GO:0005488//binding;GO:0043167//ion binding	-
PB.10060.1	At1g16930	PREDICTED: FBD-associated F-box protein At5g18780-like isoform X2 [Setaria italica]	-	-	-	-	-	-	-
PB.10061.1	EEF1AKMT4	S-adenosylmethionine-dependent methyltransferase/ catalytic [Zea mays]	-	-	-	-	-	-	-
PB.10062.1	LACS2	PREDICTED: long chain acyl-CoA synthetase 2 [Setaria italica]	Cellular Processes;Metabolism	Global and overview maps;Transport and catabolism;Lipid metabolism	ko01100//Metabolic pathways;ko04146//Peroxisome;ko01212//Fatty acid metabolism;ko00071//Fatty acid degradation;ko00061//Fatty acid biosynthesis	K01897	GO:0005911//cell-cell junction;GO:0043227//membrane-bounded organelle;GO:0043229//intracellular organelle;GO:0005622//intracellular;GO:0043231//intracellular membrane-bounded organelle;GO:0005623//cell;GO:0030054//cell junction;GO:0043226//organelle;GO:0044464//cell part;GO:0044424//intracellular part	GO:0097159//organic cyclic compound binding;GO:0016877//ligase activity, forming carbon-sulfur bonds;GO:0097367//carbohydrate derivative binding;GO:0015645//fatty acid ligase activity;GO:0001882//nucleoside binding;GO:0032550//purine ribonucleoside binding;GO:1901363//heterocyclic compound binding;GO:0005488//binding;GO:0003824//catalytic activity;GO:0036094//small molecule binding;GO:0016874//li…	GO:0009791//post-embryonic development;GO:0009058//biosynthetic process;GO:0009987//cellular process;GO:1901576//organic substance biosynthetic process;GO:0009059//macromolecule biosynthetic process;GO:0050896//response to stimulus;GO:0044707//single-multicellular organism process;GO:0044767//single-organism developmental process;GO:0006629//lipid metabolic process;GO:0007275//multicellular organ…
PB.10063.1	RHF2A	PREDICTED: E3 ubiquitin-protein ligase RHF2A [Setaria italica]	-	-	-	-	-	GO:0043169//cation binding;GO:0043167//ion binding;GO:0005488//binding	-
PB.10064.1	CCT8	T-complex protein 1 subunit theta-like [Zea mays]	-	-	-	-	GO:0005622//intracellular;GO:0044464//cell part;GO:0005623//cell;GO:0044424//intracellular part	GO:0005488//binding;GO:0036094//small molecule binding;GO:0005515//protein binding	GO:0009987//cellular process;GO:0043170//macromolecule metabolic process;GO:0019538//protein metabolic process;GO:0071704//organic substance metabolic process;GO:0044237//cellular metabolic process;GO:0044260//cellular macromolecule metabolic process;GO:0044267//cellular protein metabolic process;GO:0008152//metabolic process;GO:0044238//primary metabolic process
PB.10065.1	SINE1	ARM repeat superfamily protein [Zea mays]	-	-	-	-	-	-	-
PB.10066.1	At5g03100	PREDICTED: F-box/LRR-repeat protein 25-like [Setaria italica]	-	-	-	-	-	-	-
PB.10067.1	--	-	-	-	-	-	-	-	-
PB.10067.2	--	-	-	-	-	-	-	-	-
PB.10068.1	GME-2	PREDICTED: GDP-mannose 3,5-epimerase 2 [Oryza sativa Japonica Group]	Metabolism	Carbohydrate metabolism;Global and overview maps	ko01100//Metabolic pathways;ko01110//Biosynthesis of secondary metabolites;ko00520//Amino sugar and nucleotide sugar metabolism;ko00053//Ascorbate and aldarate metabolism	K10046	-	GO:0005488//binding;GO:0048037//cofactor binding	-
PB.10069.1	WDL3	Protein WVD2-like 3 [Dichanthelium oligosanthes]	-	-	-	-	-	-	-
PB.1007.1	BC1	COBRA-like protein 5 [Dichanthelium oligosanthes]	-	-	-	-	GO:0031224//intrinsic component of membrane;GO:0016020//membrane;GO:0044425//membrane part	-	GO:0040007//growth
PB.10070.1	CYP23	peptidyl-prolyl cis-trans isomerase A precursor [Zea mays]	-	-	-	-	GO:0005623//cell;GO:0043226//organelle;GO:0043231//intracellular membrane-bounded organelle;GO:0031984//organelle subcompartment;GO:0044464//cell part;GO:0044446//intracellular organelle part;GO:0044422//organelle part;GO:0044424//intracellular part;GO:0043229//intracellular organelle;GO:0043227//membrane-bounded organelle;GO:0005622//intracellular	GO:0003824//catalytic activity;GO:0016853//isomerase activity;GO:0016859//cis-trans isomerase activity	GO:0044260//cellular macromolecule metabolic process;GO:0044237//cellular metabolic process;GO:0009987//cellular process;GO:0044267//cellular protein metabolic process;GO:0043170//macromolecule metabolic process;GO:0044238//primary metabolic process;GO:0008152//metabolic process;GO:0019538//protein metabolic process;GO:0071704//organic substance metabolic process
PB.10070.2	CYP23	peptidyl-prolyl cis-trans isomerase A precursor [Zea mays]	-	-	-	-	GO:0031984//organelle subcompartment;GO:0044464//cell part;GO:0005623//cell;GO:0044424//intracellular part;GO:0044446//intracellular organelle part;GO:0044422//organelle part;GO:0043227//membrane-bounded organelle;GO:0043229//intracellular organelle;GO:0005622//intracellular;GO:0043226//organelle;GO:0043231//intracellular membrane-bounded organelle	GO:0003824//catalytic activity;GO:0016853//isomerase activity;GO:0016859//cis-trans isomerase activity	GO:0044267//cellular protein metabolic process;GO:0044260//cellular macromolecule metabolic process;GO:0044238//primary metabolic process;GO:0044237//cellular metabolic process;GO:0009987//cellular process;GO:0019538//protein metabolic process;GO:0071704//organic substance metabolic process;GO:0008152//metabolic process;GO:0043170//macromolecule metabolic process
PB.10071.1	At5g22660	PREDICTED: F-box/FBD/LRR-repeat protein At1g13570-like [Brachypodium distachyon]	-	-	-	-	-	-	-
PB.10072.1	--	F-box domain containing protein [Zea mays]	-	-	-	-	-	-	-
PB.10074.1	NRG2	HAT transposon superfamily isoform 2 [Zea mays]	-	-	-	-	-	-	-
PB.10075.1	AATP1	PREDICTED: AAA-ATPase At3g28580 [Oryza sativa Japonica Group]	-	-	-	-	-	GO:0097159//organic cyclic compound binding;GO:0032549//ribonucleoside binding;GO:0001882//nucleoside binding;GO:0032550//purine ribonucleoside binding;GO:0097367//carbohydrate derivative binding;GO:0001883//purine nucleoside binding;GO:1901363//heterocyclic compound binding;GO:0036094//small molecule binding;GO:0005488//binding	-
PB.10075.2	AATP1	PREDICTED: AAA-ATPase At3g28580 [Oryza sativa Japonica Group]	-	-	-	-	-	GO:0005488//binding;GO:0097367//carbohydrate derivative binding;GO:0032550//purine ribonucleoside binding;GO:0097159//organic cyclic compound binding;GO:0036094//small molecule binding;GO:0001883//purine nucleoside binding;GO:0001882//nucleoside binding;GO:1901363//heterocyclic compound binding;GO:0032549//ribonucleoside binding	-
PB.10076.1	TFT7	14-3-3-like protein GF14 epsilon [Zea mays]	-	-	-	-	-	-	-
PB.10077.1	--	hypothetical protein SORBI_004G061700 [Sorghum bicolor]	-	-	-	-	-	-	-
PB.10078.1	--	PREDICTED: uncharacterized protein LOC101783327 [Setaria italica]	-	-	-	-	-	-	-
PB.10079.1	--	PREDICTED: uncharacterized protein LOC101783327 [Setaria italica]	-	-	-	-	-	-	-
PB.1008.1	--	-	-	-	-	-	-	-	-
PB.1008.2	--	-	-	-	-	-	-	-	-
PB.1008.3	--	hypothetical protein SORBI_003G111700 [Sorghum bicolor]	-	-	-	-	-	-	-
PB.10080.1	PLP1	Patatin-like protein 2 [Zea mays]	-	-	-	-	-	GO:0003824//catalytic activity	GO:0008152//metabolic process;GO:0044710//single-organism metabolic process;GO:0044238//primary metabolic process;GO:0071704//organic substance metabolic process;GO:0044699//single-organism process;GO:0006629//lipid metabolic process
PB.10080.2	PLP1	Patatin-like protein 2 [Zea mays]	-	-	-	-	-	GO:0003824//catalytic activity	GO:0008152//metabolic process;GO:0044710//single-organism metabolic process;GO:0006629//lipid metabolic process;GO:0044699//single-organism process;GO:0044238//primary metabolic process;GO:0071704//organic substance metabolic process
PB.10080.3	PLP2	Patatin-like protein 2 [Zea mays]	-	-	-	-	-	GO:0003824//catalytic activity	GO:0071704//organic substance metabolic process;GO:0006629//lipid metabolic process;GO:0044710//single-organism metabolic process;GO:0044699//single-organism process;GO:0044238//primary metabolic process;GO:0008152//metabolic process
PB.10081.1	BPM2	PREDICTED: BTB/POZ and MATH domain-containing protein 1-like [Zea mays]	-	-	-	-	-	-	-
PB.10082.1	PAE1	proteasome subunit alpha type 5 [Zea mays]	Genetic Information Processing	Folding, sorting and degradation	ko03050//Proteasome	K02729	GO:0044464//cell part;GO:0043227//membrane-bounded organelle;GO:0032991//macromolecular complex;GO:0005622//intracellular;GO:0044424//intracellular part;GO:0043229//intracellular organelle;GO:0005623//cell;GO:0043226//organelle;GO:0043234//protein complex;GO:0043231//intracellular membrane-bounded organelle	GO:0070011//peptidase activity, acting on L-amino acid peptides;GO:0016787//hydrolase activity;GO:0003824//catalytic activity;GO:0008233//peptidase activity	GO:0006508//proteolysis;GO:0009056//catabolic process;GO:0043632//modification-dependent macromolecule catabolic process;GO:0044260//cellular macromolecule metabolic process;GO:0044257//cellular protein catabolic process;GO:0030163//protein catabolic process;GO:1901575//organic substance catabolic process;GO:0044248//cellular catabolic process;GO:0019538//protein metabolic process;GO:0044267//cel…
PB.10085.1	UBP1	PREDICTED: oligouridylate-binding protein 1-like [Brachypodium distachyon]	-	-	-	-	-	-	-
PB.10086.1	MSSP2	PREDICTED: monosaccharide-sensing protein 3-like [Setaria italica]	-	-	-	-	-	-	-
PB.10087.1	UGT73C7	PREDICTED: UDP-glycosyltransferase 73C6-like [Setaria italica]	Metabolism	Metabolism of terpenoids and polyketides	ko00908//Zeatin biosynthesis	K13496	-	GO:0003824//catalytic activity;GO:0016757//transferase activity, transferring glycosyl groups;GO:0016740//transferase activity	-
PB.10088.1	2021-09-01	PREDICTED: stress enhanced protein 1, chloroplastic-like isoform X2 [Setaria italica]	-	-	-	-	-	-	-
PB.10089.1	At5g10770	Aspartyl protease family protein [Dichanthelium oligosanthes]	-	-	-	-	-	-	-
PB.10089.2	At5g10770	Aspartyl protease family protein [Dichanthelium oligosanthes]	-	-	-	-	-	-	-
PB.1009.1	G3BP1	Nuclear transport factor 2 (NTF2) family protein with RNA binding (RRM-RBD-RNP motifs) domain [Zea mays]	-	-	-	-	-	-	-
PB.10090.1	At3g02290	protein binding protein [Zea mays]	-	-	-	-	-	GO:0043169//cation binding;GO:0005488//binding;GO:0043167//ion binding	-
PB.10091.1	PSP	PREDICTED: phosphoserine phosphatase-like isoform X1 [Setaria italica]	Metabolism	Global and overview maps;Amino acid metabolism	ko01100//Metabolic pathways;ko01200//Carbon metabolism;ko01230//Biosynthesis of amino acids;ko00260//Glycine, serine and threonine metabolism	K01079	-	-	-
PB.10091.2	PSP	PREDICTED: phosphoserine phosphatase-like isoform X1 [Setaria italica]	Metabolism	Global and overview maps;Amino acid metabolism	ko01100//Metabolic pathways;ko01200//Carbon metabolism;ko01230//Biosynthesis of amino acids;ko00260//Glycine, serine and threonine metabolism	K01079	-	-	-
PB.10092.1	PLP3	Patatin-like protein 2 [Zea mays]	-	-	-	-	-	GO:0003824//catalytic activity	GO:0044238//primary metabolic process;GO:0008152//metabolic process;GO:0071704//organic substance metabolic process;GO:0006629//lipid metabolic process;GO:0044710//single-organism metabolic process;GO:0044699//single-organism process
PB.10092.2	PLP1	Patatin-like protein 2 [Zea mays]	-	-	-	-	-	GO:0003824//catalytic activity	GO:0008152//metabolic process;GO:0044710//single-organism metabolic process;GO:0006629//lipid metabolic process;GO:0044699//single-organism process;GO:0071704//organic substance metabolic process;GO:0044238//primary metabolic process
PB.10093.1	PLP1	PREDICTED: patatin-like protein 1 [Setaria italica]	-	-	-	-	-	GO:0003824//catalytic activity	GO:0006629//lipid metabolic process;GO:0008152//metabolic process;GO:0044710//single-organism metabolic process;GO:0044699//single-organism process;GO:0044238//primary metabolic process;GO:0071704//organic substance metabolic process
PB.10093.2	PLP1	PREDICTED: patatin-like protein 1 [Setaria italica]	-	-	-	-	-	GO:0003824//catalytic activity	GO:0044710//single-organism metabolic process;GO:0006629//lipid metabolic process;GO:0044238//primary metabolic process;GO:0044699//single-organism process;GO:0008152//metabolic process;GO:0071704//organic substance metabolic process
PB.10093.3	PLP1	PREDICTED: patatin-like protein 1 [Setaria italica]	-	-	-	-	-	GO:0003824//catalytic activity	GO:0008152//metabolic process;GO:0044238//primary metabolic process;GO:0044710//single-organism metabolic process;GO:0044699//single-organism process;GO:0006629//lipid metabolic process;GO:0071704//organic substance metabolic process
PB.10094.1	CBP2	PREDICTED: P-(S)-hydroxymandelonitrile lyase-like [Setaria italica]	-	-	-	-	-	-	-
PB.10094.2	CBP2	PREDICTED: P-(S)-hydroxymandelonitrile lyase-like [Setaria italica]	-	-	-	-	-	-	-
PB.10095.1	--	V-type sodium ATPase catalytic subunit A [Anthurium amnicola]	-	-	-	-	-	-	-
PB.10096.1	--	Sterile alpha motif (SAM) domain-containing protein [Zea mays]	-	-	-	-	-	-	-
PB.10097.1	CSE	PREDICTED: caffeoylshikimate esterase-like [Setaria italica]	Metabolism	Global and overview maps;Lipid metabolism	ko01100//Metabolic pathways;ko00561//Glycerolipid metabolism	K01054	-	-	-
PB.10097.2	CSE	PREDICTED: caffeoylshikimate esterase-like [Setaria italica]	Metabolism	Global and overview maps;Lipid metabolism	ko01100//Metabolic pathways;ko00561//Glycerolipid metabolism	K01054	-	-	-
PB.10099.1	--	Os11g0648200 [Oryza sativa Japonica Group]	-	-	-	-	-	-	-
PB.1010.1	VPS52	vacuolar protein sorting-associated protein [Saccharum hybrid cultivar R570]	-	-	-	-	-	-	-
PB.10100.1	At4g03230	Cysteine-rich receptor-like protein kinase 41 [Triticum urartu]	-	-	-	-	-	-	-
PB.10101.1	CRK25	PREDICTED: G-type lectin S-receptor-like serine/threonine-protein kinase SD1-13 [Setaria italica]	-	-	-	-	-	-	-
PB.10102.1	--	-	-	-	-	-	-	-	-
PB.10103.1	--	-	-	-	-	-	-	-	-
PB.10104.1	--	hypothetical protein SORBI_001G402800 [Sorghum bicolor]	-	-	-	-	-	-	-
PB.10105.1	--	-	-	-	-	-	-	-	-
PB.10106.1	--	Bowman-Birk type trypsin inhibitor precursor [Zea mays]	-	-	-	-	-	-	-
PB.10106.2	--	Bowman-Birk type trypsin inhibitor precursor [Zea mays]	-	-	-	-	-	-	-
PB.10106.3	--	Bowman-Birk type trypsin inhibitor precursor [Zea mays]	-	-	-	-	-	-	-
PB.10106.4	--	Bowman-Birk type trypsin inhibitor precursor [Zea mays]	-	-	-	-	-	-	-
PB.10107.1	--	-	-	-	-	-	-	-	-
PB.10108.1	--	hypothetical protein SORBI_009G066700 [Sorghum bicolor]	-	-	-	-	-	-	-
PB.1011.1	SP1L1	PREDICTED: protein SPIRAL1-like 1 [Camelina sativa]	-	-	-	-	GO:0005623//cell;GO:0016020//membrane;GO:0044464//cell part	-	-
PB.10110.1	ASMT1	PREDICTED: O-methyltransferase ZRP4-like [Setaria italica]	-	-	-	-	-	-	-
PB.10111.1	--	OSJNBa0079C19.16 [Oryza sativa Japonica Group]	-	-	-	-	-	-	-
PB.10113.2	ACLA-2	ATP-citrate synthase [Saccharum hybrid cultivar]	Metabolism	Carbohydrate metabolism;Global and overview maps	ko01100//Metabolic pathways;ko01110//Biosynthesis of secondary metabolites;ko00020//Citrate cycle (TCA cycle)	K01648	-	-	-
PB.10113.3	ACLA-2	ATP-citrate synthase [Saccharum hybrid cultivar]	Metabolism	Global and overview maps;Carbohydrate metabolism	ko01100//Metabolic pathways;ko01110//Biosynthesis of secondary metabolites;ko00020//Citrate cycle (TCA cycle)	K01648	-	-	-
PB.10114.1	OMT2	O-methyltransferase 2 [Sorghum bicolor]	Metabolism	Biosynthesis of other secondary metabolites	ko00945//Stilbenoid, diarylheptanoid and gingerol biosynthesis	K16040	-	-	-
PB.10115.1	MYBAS1	MYB transcription factor MYBAS1 [Saccharum hybrid cultivar Co 740]	Organismal Systems	Environmental adaptation	ko04626//Plant-pathogen interaction	K09422	-	-	-
PB.10115.2	MYBAS1	MYB transcription factor MYBAS1 [Saccharum hybrid cultivar Co 740]	Organismal Systems	Environmental adaptation	ko04626//Plant-pathogen interaction	K09422	-	GO:0005488//binding	-
PB.10116.1	Os04g0175900	PREDICTED: probable inactive methyltransferase Os04g0175900 [Setaria italica]	-	-	-	-	-	-	-
PB.10117.1	--	Os02g0545300 [Oryza sativa Japonica Group]	-	-	-	-	-	-	-
PB.10119.1	LOX1.1	lipoxygenase2 [Zea mays]	Metabolism	Lipid metabolism	ko00591//Linoleic acid metabolism	K15718	-	GO:0005488//binding;GO:0043169//cation binding;GO:0043167//ion binding;GO:0016491//oxidoreductase activity;GO:0003824//catalytic activity;GO:0016701//oxidoreductase activity, acting on single donors with incorporation of molecular oxygen	GO:0044283//small molecule biosynthetic process;GO:0008610//lipid biosynthetic process;GO:0044249//cellular biosynthetic process;GO:0044281//small molecule metabolic process;GO:0009058//biosynthetic process;GO:0016053//organic acid biosynthetic process;GO:0071704//organic substance metabolic process;GO:0044238//primary metabolic process;GO:1901576//organic substance biosynthetic process;GO:004423…
PB.10120.1	CYP71Z6	Cytochrome P450 71D7 [Zea mays]	Metabolism	Global and overview maps	ko01100//Metabolic pathways	K00512	-	GO:0003824//catalytic activity;GO:0016491//oxidoreductase activity;GO:0005488//binding;GO:1901363//heterocyclic compound binding;GO:0046906//tetrapyrrole binding;GO:0097159//organic cyclic compound binding	GO:0008152//metabolic process;GO:0044710//single-organism metabolic process;GO:0044699//single-organism process
PB.10121.1	OBGM	PREDICTED: probable GTP-binding protein OBGM, mitochondrial [Zea mays]	-	-	-	-	-	-	-
PB.10121.2	OBGM	PREDICTED: probable GTP-binding protein OBGM, mitochondrial isoform X1 [Zea mays]	-	-	-	-	-	-	-
PB.10122.1	ERR26	metallothionein type 1 [Saccharum hybrid cultivar ROC20]	-	-	-	-	-	-	-
PB.10122.2	ERR26	metallothionein type 1 [Saccharum hybrid cultivar ROC20]	-	-	-	-	-	-	-
PB.10122.3	--	-	-	-	-	-	-	-	-
PB.10122.4	ERR26	metallothionein type 1 [Saccharum hybrid cultivar ROC20]	-	-	-	-	-	-	-
PB.10123.1	AXY4	PREDICTED: protein ALTERED XYLOGLUCAN 4-like [Zea mays]	-	-	-	-	-	-	-
PB.10124.1	--	Os01g0608700 [Oryza sativa Japonica Group]	-	-	-	-	-	-	-
PB.10125.1	LSM2	PREDICTED: sm-like protein LSM2 [Brachypodium distachyon]	Genetic Information Processing	Transcription;Folding, sorting and degradation	ko03040//Spliceosome;ko03018//RNA degradation	K12621	-	-	-
PB.10126.1	RIBA1	PREDICTED: probable bifunctional riboflavin biosynthesis protein RIBA 1, chloroplastic [Setaria italica]	Metabolism	Global and overview maps;Metabolism of cofactors and vitamins	ko01100//Metabolic pathways;ko01110//Biosynthesis of secondary metabolites;ko00790//Folate biosynthesis;ko00740//Riboflavin metabolism	K14652	-	-	-
PB.10126.2	RIBA1	PREDICTED: probable bifunctional riboflavin biosynthesis protein RIBA 1, chloroplastic [Setaria italica]	Metabolism	Metabolism of cofactors and vitamins;Global and overview maps	ko01100//Metabolic pathways;ko01110//Biosynthesis of secondary metabolites;ko00790//Folate biosynthesis;ko00740//Riboflavin metabolism	K14652	-	-	-
PB.10127.1	RIBA1	PREDICTED: probable bifunctional riboflavin biosynthesis protein RIBA 1, chloroplastic [Setaria italica]	Metabolism	Global and overview maps;Metabolism of cofactors and vitamins	ko01100//Metabolic pathways;ko01110//Biosynthesis of secondary metabolites;ko00790//Folate biosynthesis;ko00740//Riboflavin metabolism	K14652	-	-	-
PB.10128.1	PA1024	PREDICTED: LOW QUALITY PROTEIN: nitronate monooxygenase [Oryza brachyantha]	-	-	-	-	GO:0044464//cell part;GO:0005623//cell;GO:0044444//cytoplasmic part;GO:0044424//intracellular part;GO:0005622//intracellular;GO:0005737//cytoplasm	GO:0016701//oxidoreductase activity, acting on single donors with incorporation of molecular oxygen;GO:0016491//oxidoreductase activity;GO:0003824//catalytic activity;GO:0004497//monooxygenase activity;GO:0016703//oxidoreductase activity, acting on single donors with incorporation of molecular oxygen, incorporation of one atom of oxygen (internal monooxygenases or internal mixed function oxidases)	GO:0009987//cellular process;GO:0044763//single-organism cellular process;GO:0071704//organic substance metabolic process;GO:0006807//nitrogen compound metabolic process;GO:0019752//carboxylic acid metabolic process;GO:0044238//primary metabolic process;GO:0006082//organic acid metabolic process;GO:0006520//cellular amino acid metabolic process;GO:0006725//cellular aromatic compound metabolic pro…
PB.10129.1	SC35	arginine/serine-rich splicing factor SC30 transcript X [Zea mays]	Genetic Information Processing	Transcription	ko03040//Spliceosome	K12891	-	GO:0097159//organic cyclic compound binding;GO:0005488//binding	-
PB.1013.1	IFRD1	interferon-related developmental regulator 2 [Zea mays]	-	-	-	-	-	-	-
PB.1013.2	IFRD1	interferon-related developmental regulator 2 [Zea mays]	-	-	-	-	-	-	-
PB.10130.1	abhd17c	Esterase/lipase/thioesterase [Zea mays]	Metabolism	Lipid metabolism	ko00062//Fatty acid elongation	K01076	-	-	-
PB.10131.1	TMN12	uncharacterized LOC103504716 precursor [Zea mays]	-	-	-	-	-	-	-
PB.10132.1	ROMT-15	caffeoyl-CoA 3-O-methyltransferase 3 [Miscanthus x giganteus]	-	-	-	-	-	GO:0016740//transferase activity;GO:0016741//transferase activity, transferring one-carbon groups;GO:0003824//catalytic activity;GO:0008168//methyltransferase activity	GO:0008152//metabolic process
PB.10133.1	CSN6A	COP9 signalosome complex subunit 6a [Zea mays]	-	-	-	-	-	-	-
PB.10134.1	--	PREDICTED: pre-mRNA-splicing factor CWC25 homolog [Setaria italica]	-	-	-	-	-	-	-
PB.10135.1	CYP	PREDICTED: peptidyl-prolyl cis-trans isomerase [Setaria italica]	-	-	-	-	-	-	-
PB.10135.2	CYP	PREDICTED: peptidyl-prolyl cis-trans isomerase [Setaria italica]	-	-	-	-	-	-	-
PB.10136.1	--	uncharacterized LOC100383376 [Zea mays]	-	-	-	-	GO:0005623//cell;GO:0044464//cell part;GO:0005622//intracellular;GO:0032991//macromolecular complex;GO:0043234//protein complex;GO:0033202//DNA helicase complex;GO:0044424//intracellular part;GO:1902494//catalytic complex	-	-
PB.10137.1	--	-	-	-	-	-	-	-	-
PB.10138.1	AGT1	Serine--glyoxylate aminotransferase [Dichanthelium oligosanthes]	Metabolism;Cellular Processes	Global and overview maps;Amino acid metabolism;Transport and catabolism;Carbohydrate metabolism	ko01100//Metabolic pathways;ko01110//Biosynthesis of secondary metabolites;ko01200//Carbon metabolism;ko00630//Glyoxylate and dicarboxylate metabolism;ko04146//Peroxisome;ko00250//Alanine, aspartate and glutamate metabolism;ko00260//Glycine, serine and threonine metabolism	K00830	-	-	-
PB.10138.2	AGT1	Serine--glyoxylate aminotransferase [Dichanthelium oligosanthes]	Cellular Processes;Metabolism	Amino acid metabolism;Global and overview maps;Transport and catabolism;Carbohydrate metabolism	ko01100//Metabolic pathways;ko01110//Biosynthesis of secondary metabolites;ko01200//Carbon metabolism;ko00630//Glyoxylate and dicarboxylate metabolism;ko04146//Peroxisome;ko00250//Alanine, aspartate and glutamate metabolism;ko00260//Glycine, serine and threonine metabolism	K00830	-	GO:0016769//transferase activity, transferring nitrogenous groups;GO:0016740//transferase activity;GO:0005488//binding;GO:0003824//catalytic activity;GO:0043168//anion binding;GO:0043167//ion binding	-
PB.10139.1	SAP11	multiple stress-responsive zinc-finger protein ISAP1 [Zea mays]	-	-	-	-	-	GO:0005488//binding;GO:0046872//metal ion binding;GO:0043169//cation binding;GO:0043167//ion binding	-
PB.10139.2	SAP1	multiple stress-responsive zinc-finger protein ISAP1 [Zea mays]	-	-	-	-	-	GO:0043169//cation binding;GO:0005488//binding;GO:0043167//ion binding;GO:0046872//metal ion binding;GO:0046914//transition metal ion binding	-
PB.1014.1	TK	thymidine kinase [Zea mays]	Metabolism	Global and overview maps;Nucleotide metabolism	ko01100//Metabolic pathways;ko00240//Pyrimidine metabolism	K00857	GO:0043231//intracellular membrane-bounded organelle;GO:0043227//membrane-bounded organelle;GO:0043229//intracellular organelle;GO:0044424//intracellular part;GO:0005623//cell;GO:0005622//intracellular;GO:0044464//cell part;GO:0043226//organelle	GO:0097159//organic cyclic compound binding;GO:0032549//ribonucleoside binding;GO:0043169//cation binding;GO:0032550//purine ribonucleoside binding;GO:0016301//kinase activity;GO:0097367//carbohydrate derivative binding;GO:0043167//ion binding;GO:0003824//catalytic activity;GO:0001882//nucleoside binding;GO:1901363//heterocyclic compound binding;GO:0005488//binding;GO:0036094//small molecule bind…	GO:0044260//cellular macromolecule metabolic process;GO:0046483//heterocycle metabolic process;GO:1901576//organic substance biosynthetic process;GO:1901360//organic cyclic compound metabolic process;GO:0055086//nucleobase-containing small molecule metabolic process;GO:0006807//nitrogen compound metabolic process;GO:0044271//cellular nitrogen compound biosynthetic process;GO:1901293//nucleoside p…
PB.10140.1	At3g57810	PREDICTED: OTU domain-containing protein At3g57810-like [Setaria italica]	-	-	-	-	-	-	-
PB.10141.1	FKBP70	70 kDa peptidyl-prolyl isomerase [Dichanthelium oligosanthes]	-	-	-	-	-	GO:0003824//catalytic activity	-
PB.10141.2	FKBP70	PREDICTED: 70 kDa peptidyl-prolyl isomerase [Setaria italica]	-	-	-	-	-	GO:0003824//catalytic activity	-
PB.10142.1	wos2	co-chaperone protein SBA1 [Zea mays]	-	-	-	-	GO:0044424//intracellular part;GO:0044444//cytoplasmic part;GO:0005911//cell-cell junction;GO:0005623//cell;GO:0005737//cytoplasm;GO:0044464//cell part;GO:0030054//cell junction;GO:0016020//membrane;GO:0005622//intracellular	-	-
PB.10143.1	At1g72550	Phenylalanine--tRNA ligase beta subunit cytoplasmic [Zea mays]	Genetic Information Processing	Translation	ko00970//Aminoacyl-tRNA biosynthesis	K01890	GO:0005622//intracellular;GO:0005623//cell;GO:0044424//intracellular part;GO:0044464//cell part	GO:0003824//catalytic activity;GO:0043167//ion binding;GO:0097367//carbohydrate derivative binding;GO:0032549//ribonucleoside binding;GO:0004812//aminoacyl-tRNA ligase activity;GO:0001883//purine nucleoside binding;GO:0016875//ligase activity, forming carbon-oxygen bonds;GO:0097159//organic cyclic compound binding;GO:0016876//ligase activity, forming aminoacyl-tRNA and related compounds;GO:004316…	GO:0044267//cellular protein metabolic process;GO:0006399//tRNA metabolic process;GO:0090304//nucleic acid metabolic process;GO:0006412//translation;GO:0006418//tRNA aminoacylation for protein translation;GO:0044249//cellular biosynthetic process;GO:0044238//primary metabolic process;GO:0044699//single-organism process;GO:0043038//amino acid activation;GO:0044237//cellular metabolic process;GO:00…
PB.10143.2	At1g72550	Phenylalanine--tRNA ligase beta subunit cytoplasmic [Zea mays]	Genetic Information Processing	Translation	ko00970//Aminoacyl-tRNA biosynthesis	K01890	GO:0005622//intracellular;GO:0005623//cell;GO:0044464//cell part;GO:0044424//intracellular part	GO:0032549//ribonucleoside binding;GO:0003824//catalytic activity;GO:0016875//ligase activity, forming carbon-oxygen bonds;GO:0001883//purine nucleoside binding;GO:0043169//cation binding;GO:0016874//ligase activity;GO:0046872//metal ion binding;GO:0097367//carbohydrate derivative binding;GO:0097159//organic cyclic compound binding;GO:0004812//aminoacyl-tRNA ligase activity;GO:0005488//binding;GO…	GO:0006520//cellular amino acid metabolic process;GO:0006807//nitrogen compound metabolic process;GO:0046483//heterocycle metabolic process;GO:0044260//cellular macromolecule metabolic process;GO:0043043//peptide biosynthetic process;GO:0034641//cellular nitrogen compound metabolic process;GO:0043604//amide biosynthetic process;GO:0044710//single-organism metabolic process;GO:0006399//tRNA metabo…
PB.10143.3	At1g72550	Phenylalanine--tRNA ligase beta subunit cytoplasmic [Zea mays]	Genetic Information Processing	Translation	ko00970//Aminoacyl-tRNA biosynthesis	K01890	GO:0005623//cell;GO:0005622//intracellular;GO:0044424//intracellular part;GO:0044464//cell part	GO:0046872//metal ion binding;GO:0005488//binding;GO:0003676//nucleic acid binding;GO:0032549//ribonucleoside binding;GO:0032550//purine ribonucleoside binding;GO:0001883//purine nucleoside binding;GO:0043167//ion binding;GO:0036094//small molecule binding;GO:0003824//catalytic activity;GO:0016874//ligase activity;GO:0016876//ligase activity, forming aminoacyl-tRNA and related compounds;GO:004316…	GO:1901564//organonitrogen compound metabolic process;GO:0044281//small molecule metabolic process;GO:0019538//protein metabolic process;GO:0044763//single-organism cellular process;GO:0006807//nitrogen compound metabolic process;GO:0009987//cellular process;GO:0006520//cellular amino acid metabolic process;GO:0009059//macromolecule biosynthetic process;GO:0006725//cellular aromatic compound meta…
PB.10144.1	CTL1	chitinase class VII [Saccharum hybrid cultivar]	-	-	-	-	-	-	GO:0043170//macromolecule metabolic process;GO:0009057//macromolecule catabolic process;GO:1901135//carbohydrate derivative metabolic process;GO:0006026//aminoglycan catabolic process;GO:0009056//catabolic process;GO:0044238//primary metabolic process;GO:1901565//organonitrogen compound catabolic process;GO:0006807//nitrogen compound metabolic process;GO:1901564//organonitrogen compound metabolic…
PB.10145.1	APXT	Os08g0522400, partial [Oryza sativa Japonica Group]	Metabolism	Metabolism of other amino acids;Carbohydrate metabolism	ko00480//Glutathione metabolism;ko00053//Ascorbate and aldarate metabolism	K00434	-	-	-
PB.10146.2	At1g67325	Zn-finger, RanBP-type, containing protein [Zea mays]	-	-	-	-	-	-	-
PB.10147.1	--	-	-	-	-	-	-	-	-
PB.10148.1	KINB3	SNF1-related protein kinase regulatory subunit beta-3 [Dichanthelium oligosanthes]	-	-	-	-	-	GO:0016772//transferase activity, transferring phosphorus-containing groups;GO:0003824//catalytic activity;GO:0016740//transferase activity	GO:0044237//cellular metabolic process;GO:0009987//cellular process;GO:0006796//phosphate-containing compound metabolic process;GO:0006793//phosphorus metabolic process;GO:0008152//metabolic process
PB.10149.1	ARF21	Auxin response factor 1 [Zea mays]	-	-	-	-	GO:0043231//intracellular membrane-bounded organelle;GO:0005622//intracellular;GO:0043226//organelle;GO:0044464//cell part;GO:0043227//membrane-bounded organelle;GO:0044424//intracellular part;GO:0043229//intracellular organelle;GO:0005623//cell	GO:0097367//carbohydrate derivative binding;GO:0097159//organic cyclic compound binding;GO:0001883//purine nucleoside binding;GO:0005488//binding;GO:0001882//nucleoside binding;GO:0032549//ribonucleoside binding;GO:0032550//purine ribonucleoside binding;GO:1901363//heterocyclic compound binding;GO:0005515//protein binding;GO:0036094//small molecule binding	GO:0044260//cellular macromolecule metabolic process;GO:1901576//organic substance biosynthetic process;GO:0044763//single-organism cellular process;GO:0009059//macromolecule biosynthetic process;GO:0007165//signal transduction;GO:0032870//cellular response to hormone stimulus;GO:0051179//localization;GO:0071704//organic substance metabolic process;GO:0010468//regulation of gene expression;GO:004…
PB.1015.1	Znhit2	PREDICTED: zinc finger HIT domain-containing protein 2-like [Zea mays]	-	-	-	-	-	-	-
PB.10150.1	UBP1B	PREDICTED: oligouridylate-binding protein 1B-like [Setaria italica]	-	-	-	-	-	GO:0005488//binding;GO:0097159//organic cyclic compound binding	-
PB.10150.2	UBP1	PREDICTED: oligouridylate-binding protein 1B-like [Setaria italica]	-	-	-	-	-	GO:0097159//organic cyclic compound binding;GO:0005488//binding	-
PB.10152.1	PAT07	PREDICTED: probable protein S-acyltransferase 7 [Setaria italica]	-	-	-	-	GO:0031224//intrinsic component of membrane;GO:0016020//membrane;GO:0044425//membrane part	GO:0043169//cation binding;GO:0046914//transition metal ion binding;GO:0046872//metal ion binding;GO:0016747//transferase activity, transferring acyl groups other than amino-acyl groups;GO:0016746//transferase activity, transferring acyl groups;GO:0016409//palmitoyltransferase activity;GO:0003824//catalytic activity;GO:0016740//transferase activity;GO:0005488//binding;GO:0043167//ion binding	-
PB.10152.2	PAT07	PREDICTED: probable protein S-acyltransferase 7 [Setaria italica]	-	-	-	-	GO:0031224//intrinsic component of membrane;GO:0044425//membrane part;GO:0016020//membrane	GO:0016740//transferase activity;GO:0046872//metal ion binding;GO:0016409//palmitoyltransferase activity;GO:0016747//transferase activity, transferring acyl groups other than amino-acyl groups;GO:0003824//catalytic activity;GO:0043167//ion binding;GO:0043169//cation binding;GO:0016746//transferase activity, transferring acyl groups;GO:0046914//transition metal ion binding;GO:0005488//binding	-
PB.10153.2	ACR4	PREDICTED: ACT domain-containing protein ACR6-like isoform X2 [Setaria italica]	-	-	-	-	-	-	-
PB.10154.2	RPL7A-1	60S ribosomal protein [Saccharum hybrid cultivar R570]	Genetic Information Processing	Translation	ko03010//Ribosome	K02936	GO:0044464//cell part;GO:0030529//intracellular ribonucleoprotein complex;GO:0005623//cell;GO:0044424//intracellular part;GO:0005622//intracellular;GO:1990904//ribonucleoprotein complex;GO:0032991//macromolecular complex	-	GO:0044085//cellular component biogenesis;GO:0071840//cellular component organization or biogenesis;GO:0022613//ribonucleoprotein complex biogenesis
PB.10156.1	Os08g0536000	pyruvate dehydrogenase 2 [Zea mays]	Metabolism	Global and overview maps;Carbohydrate metabolism	ko01100//Metabolic pathways;ko01110//Biosynthesis of secondary metabolites;ko01200//Carbon metabolism;ko00010//Glycolysis / Gluconeogenesis;ko00620//Pyruvate metabolism;ko00020//Citrate cycle (TCA cycle)	K00162	-	GO:0000166//nucleotide binding;GO:0016614//oxidoreductase activity, acting on CH-OH group of donors;GO:0004738//pyruvate dehydrogenase activity;GO:0003824//catalytic activity;GO:1901363//heterocyclic compound binding;GO:0016903//oxidoreductase activity, acting on the aldehyde or oxo group of donors;GO:0097159//organic cyclic compound binding;GO:1901265//nucleoside phosphate binding;GO:0016616//ox…	GO:0006732//coenzyme metabolic process;GO:0009108//coenzyme biosynthetic process;GO:0006790//sulfur compound metabolic process;GO:0006139//nucleobase-containing compound metabolic process;GO:0019362//pyridine nucleotide metabolic process;GO:0006085//acetyl-CoA biosynthetic process;GO:0046496//nicotinamide nucleotide metabolic process;GO:0044710//single-organism metabolic process;GO:0009987//cellu…
PB.10157.1	FAM214B	Os08g0536100, partial [Oryza sativa Japonica Group]	-	-	-	-	-	-	-
PB.10158.1	OFUT13	O-fucosyltransferase family protein isoform 1 [Theobroma cacao]	-	-	-	-	-	GO:0003824//catalytic activity;GO:0016740//transferase activity	-
PB.10159.1	GFT1	GDP-mannose transporter GONST4 [Dichanthelium oligosanthes]	-	-	-	-	-	-	-
PB.1016.1	RE2	Potassium transporter 3 [Zea mays]	-	-	-	-	-	-	-
PB.10160.1	CERK1	Chitin elicitor receptor kinase 1 [Zea mays]	Organismal Systems	Environmental adaptation	ko04626//Plant-pathogen interaction	K13429	GO:0016020//membrane;GO:0031224//intrinsic component of membrane;GO:0044425//membrane part	GO:0005488//binding;GO:0016773//phosphotransferase activity, alcohol group as acceptor;GO:0046983//protein dimerization activity;GO:0016772//transferase activity, transferring phosphorus-containing groups;GO:0001882//nucleoside binding;GO:0016301//kinase activity;GO:0097159//organic cyclic compound binding;GO:0043167//ion binding;GO:0043169//cation binding;GO:0036094//small molecule binding;GO:00…	GO:0002220//innate immune response activating cell surface receptor signaling pathway;GO:0031349//positive regulation of defense response;GO:0044036//cell wall macromolecule metabolic process;GO:0007154//cell communication;GO:0050832//defense response to fungus;GO:0009987//cellular process;GO:0051716//cellular response to stimulus;GO:0044710//single-organism metabolic process;GO:1902578//single-o…
PB.10161.1	--	RING/U-box superfamily protein [Zea mays]	-	-	-	-	-	GO:0043169//cation binding;GO:0043167//ion binding;GO:0005488//binding	-
PB.10162.1	PTI13	PTI1-like tyrosine-protein kinase 3 [Zea mays]	Organismal Systems	Environmental adaptation	ko04626//Plant-pathogen interaction	K13436	-	GO:1901363//heterocyclic compound binding;GO:0032550//purine ribonucleoside binding;GO:0016301//kinase activity;GO:0001882//nucleoside binding;GO:0032549//ribonucleoside binding;GO:0005488//binding;GO:0001883//purine nucleoside binding;GO:0003824//catalytic activity;GO:0097159//organic cyclic compound binding;GO:0016772//transferase activity, transferring phosphorus-containing groups;GO:0004672//…	GO:0043412//macromolecule modification;GO:0044237//cellular metabolic process;GO:0006793//phosphorus metabolic process;GO:0006468//protein phosphorylation;GO:0019538//protein metabolic process;GO:0071704//organic substance metabolic process;GO:0044260//cellular macromolecule metabolic process;GO:0044267//cellular protein metabolic process;GO:0006464//cellular protein modification process;GO:00163…
PB.10163.1	ARI8	probable E3 ubiquitin-protein ligase ARI8 [Zea mays]	-	-	-	-	GO:0005622//intracellular;GO:0043231//intracellular membrane-bounded organelle;GO:0044424//intracellular part;GO:0043227//membrane-bounded organelle;GO:0043226//organelle;GO:0005623//cell;GO:0043229//intracellular organelle;GO:0044464//cell part	GO:0043169//cation binding;GO:0005488//binding;GO:0046914//transition metal ion binding;GO:0043167//ion binding;GO:0046872//metal ion binding	-
PB.10164.1	RPL7B	60S ribosomal protein L7-2 [Dichanthelium oligosanthes]	Genetic Information Processing	Translation	ko03010//Ribosome	K02937	-	-	-
PB.10164.2	RPL7B	60S ribosomal protein L7-2 [Dichanthelium oligosanthes]	Genetic Information Processing	Translation	ko03010//Ribosome	K02937	-	-	-
PB.10165.1	--	Os08g0543600, partial [Oryza sativa Japonica Group]	-	-	-	-	-	-	-
PB.10166.1	HMGS	PREDICTED: hydroxymethylglutaryl-CoA synthase [Oryza sativa Japonica Group]	Metabolism	Amino acid metabolism;Global and overview maps;Lipid metabolism;Metabolism of terpenoids and polyketides;Carbohydrate metabolism	ko01100//Metabolic pathways;ko01110//Biosynthesis of secondary metabolites;ko00280//Valine, leucine and isoleucine degradation;ko00650//Butanoate metabolism;ko00900//Terpenoid backbone biosynthesis;ko00072//Synthesis and degradation of ketone bodies	K01641	-	GO:0003824//catalytic activity;GO:0016740//transferase activity;GO:0046912//transferase activity, transferring acyl groups, acyl groups converted into alkyl on transfer;GO:0016746//transferase activity, transferring acyl groups	GO:0006629//lipid metabolic process;GO:0044710//single-organism metabolic process;GO:0044699//single-organism process;GO:0008152//metabolic process;GO:0071704//organic substance metabolic process;GO:0006720//isoprenoid metabolic process;GO:0009987//cellular process;GO:0044237//cellular metabolic process;GO:0044763//single-organism cellular process;GO:0044238//primary metabolic process;GO:0044255/…
PB.10166.2	HMGS	PREDICTED: hydroxymethylglutaryl-CoA synthase [Oryza sativa Japonica Group]	Metabolism	Carbohydrate metabolism;Metabolism of terpenoids and polyketides;Lipid metabolism;Amino acid metabolism;Global and overview maps	ko01100//Metabolic pathways;ko01110//Biosynthesis of secondary metabolites;ko00280//Valine, leucine and isoleucine degradation;ko00650//Butanoate metabolism;ko00900//Terpenoid backbone biosynthesis;ko00072//Synthesis and degradation of ketone bodies	K01641	-	GO:0003824//catalytic activity;GO:0016740//transferase activity;GO:0016746//transferase activity, transferring acyl groups;GO:0046912//transferase activity, transferring acyl groups, acyl groups converted into alkyl on transfer	GO:0009987//cellular process;GO:0044238//primary metabolic process;GO:0044237//cellular metabolic process;GO:0006629//lipid metabolic process;GO:0008152//metabolic process;GO:0044710//single-organism metabolic process;GO:0071704//organic substance metabolic process;GO:0044699//single-organism process;GO:0044763//single-organism cellular process;GO:0006720//isoprenoid metabolic process;GO:0044255/…
PB.10167.1	GYP7	Ypt/Rab-GAP domain of gyp1p superfamily protein [Zea mays]	-	-	-	-	-	-	-
PB.10167.2	GYP7	Ypt/Rab-GAP domain of gyp1p superfamily protein [Zea mays]	-	-	-	-	-	-	-
PB.10167.3	GYP7	Ypt/Rab-GAP domain of gyp1p superfamily protein [Zea mays]	-	-	-	-	-	-	-
PB.10168.1	ERD2	ER lumen protein retaining receptor C28H8.4 [Zea mays]	-	-	-	-	GO:0044425//membrane part;GO:0016020//membrane;GO:0031224//intrinsic component of membrane	GO:0033218//amide binding;GO:0005488//binding;GO:0042277//peptide binding;GO:0005048//signal sequence binding	-
PB.10169.1	21D7	PREDICTED: probable 26S proteasome non-ATPase regulatory subunit 3 [Setaria italica]	Genetic Information Processing	Folding, sorting and degradation	ko03050//Proteasome	K03033	-	-	GO:0050789//regulation of biological process;GO:0065007//biological regulation;GO:0009894//regulation of catabolic process;GO:0019222//regulation of metabolic process
PB.1017.1	--	PREDICTED: ARM REPEAT PROTEIN INTERACTING WITH ABF2 isoform X1 [Setaria italica]	-	-	-	-	-	-	-
PB.10170.1	DTX30	PREDICTED: protein DETOXIFICATION 33-like [Setaria italica]	-	-	-	-	GO:0016020//membrane;GO:0031224//intrinsic component of membrane;GO:0044425//membrane part	GO:0022857//transmembrane transporter activity;GO:0015291//secondary active transmembrane transporter activity;GO:0005215//transporter activity;GO:0022804//active transmembrane transporter activity	GO:1902578//single-organism localization;GO:0042221//response to chemical;GO:0042493//response to drug;GO:0044699//single-organism process;GO:0051234//establishment of localization;GO:0050896//response to stimulus;GO:0015893//drug transport;GO:0009987//cellular process;GO:0051179//localization;GO:0044765//single-organism transport;GO:0044763//single-organism cellular process;GO:0006810//transport
PB.10171.1	MYB308	ScMYB1 protein [Saccharum hybrid cultivar Co 86032]	Organismal Systems	Environmental adaptation	ko04626//Plant-pathogen interaction	K09422	GO:0005622//intracellular;GO:0043229//intracellular organelle;GO:0043226//organelle;GO:0005623//cell;GO:0043231//intracellular membrane-bounded organelle;GO:0044464//cell part;GO:0043227//membrane-bounded organelle;GO:0044424//intracellular part	GO:0097159//organic cyclic compound binding;GO:0005488//binding;GO:1901363//heterocyclic compound binding;GO:0003676//nucleic acid binding	GO:0009987//cellular process;GO:0019222//regulation of metabolic process;GO:0010468//regulation of gene expression;GO:0060255//regulation of macromolecule metabolic process;GO:0009059//macromolecule biosynthetic process;GO:0044260//cellular macromolecule metabolic process;GO:0009058//biosynthetic process;GO:0008152//metabolic process;GO:0044237//cellular metabolic process;GO:0044249//cellular bio…
PB.10171.2	MYB308	ScMYB1 protein [Saccharum hybrid cultivar Co 86032]	Organismal Systems	Environmental adaptation	ko04626//Plant-pathogen interaction	K09422	GO:0044424//intracellular part;GO:0043231//intracellular membrane-bounded organelle;GO:0005623//cell;GO:0043227//membrane-bounded organelle;GO:0043226//organelle;GO:0043229//intracellular organelle;GO:0044464//cell part;GO:0005622//intracellular	GO:0097159//organic cyclic compound binding;GO:0003676//nucleic acid binding;GO:0005488//binding;GO:1901363//heterocyclic compound binding	GO:0043170//macromolecule metabolic process;GO:0010468//regulation of gene expression;GO:0019222//regulation of metabolic process;GO:0071704//organic substance metabolic process;GO:0044237//cellular metabolic process;GO:0009059//macromolecule biosynthetic process;GO:0034645//cellular macromolecule biosynthetic process;GO:0050789//regulation of biological process;GO:0009058//biosynthetic process;G…
PB.10172.1	APX4	peroxidase [Saccharum arundinaceum]	Metabolism	Carbohydrate metabolism;Metabolism of other amino acids	ko00480//Glutathione metabolism;ko00053//Ascorbate and aldarate metabolism	K00434	-	GO:0097159//organic cyclic compound binding;GO:0046906//tetrapyrrole binding;GO:0005488//binding;GO:1901363//heterocyclic compound binding	GO:0044710//single-organism metabolic process;GO:0044699//single-organism process;GO:0006950//response to stress;GO:0050896//response to stimulus;GO:0008152//metabolic process
PB.10173.1	--	Os01g0967800, partial [Oryza sativa Japonica Group]	-	-	-	-	-	-	-
PB.10173.2	--	Os01g0969200, partial [Oryza sativa Japonica Group]	-	-	-	-	-	-	-
PB.10173.3	--	Os01g0967800, partial [Oryza sativa Japonica Group]	-	-	-	-	-	-	-
PB.10173.4	--	Os01g0967800, partial [Oryza sativa Japonica Group]	-	-	-	-	-	-	-
PB.10174.1	--	PREDICTED: protein Hook homolog 1-like [Zea mays]	-	-	-	-	-	-	-
PB.10175.1	DWA2	WD repeat-containing protein DWA2 [Zea mays]	-	-	-	-	-	-	-
PB.10177.1	RPS25B	PREDICTED: 40S ribosomal protein S25-4 [Oryza brachyantha]	Genetic Information Processing	Translation	ko03010//Ribosome	K02975	-	-	-
PB.10178.1	DHAD	Dihydroxy-acid dehydratase chloroplastic [Zea mays]	Metabolism	Global and overview maps;Amino acid metabolism;Metabolism of cofactors and vitamins	ko01100//Metabolic pathways;ko01110//Biosynthesis of secondary metabolites;ko01230//Biosynthesis of amino acids;ko01210//2-Oxocarboxylic acid metabolism;ko00770//Pantothenate and CoA biosynthesis;ko00290//Valine, leucine and isoleucine biosynthesis	K01687	-	GO:0016836//hydro-lyase activity;GO:0016829//lyase activity;GO:0016835//carbon-oxygen lyase activity;GO:0003824//catalytic activity	GO:1901564//organonitrogen compound metabolic process;GO:0008652//cellular amino acid biosynthetic process;GO:0044237//cellular metabolic process;GO:0044283//small molecule biosynthetic process;GO:0044238//primary metabolic process;GO:1901576//organic substance biosynthetic process;GO:0044710//single-organism metabolic process;GO:0009987//cellular process;GO:0016053//organic acid biosynthetic pro…
PB.10179.1	SODCP	superoxide dismutase [Saccharum hybrid cultivar ROC22]	Cellular Processes	Transport and catabolism	ko04146//Peroxisome	K04565	GO:0044435//plastid part;GO:0044446//intracellular organelle part;GO:0009532//plastid stroma;GO:0044424//intracellular part;GO:0005622//intracellular;GO:0043231//intracellular membrane-bounded organelle;GO:0043229//intracellular organelle;GO:0005576//extracellular region;GO:0044464//cell part;GO:0043227//membrane-bounded organelle;GO:0043226//organelle;GO:0044422//organelle part;GO:0005623//cell;…	GO:0003824//catalytic activity;GO:0043167//ion binding;GO:0005488//binding;GO:0043169//cation binding	GO:0044710//single-organism metabolic process;GO:0050896//response to stimulus;GO:0006950//response to stress;GO:0044237//cellular metabolic process;GO:0006801//superoxide metabolic process;GO:0072593//reactive oxygen species metabolic process;GO:0009404//toxin metabolic process;GO:0019748//secondary metabolic process;GO:0044763//single-organism cellular process;GO:0044699//single-organism proces…
PB.1018.1	--	ATPP2-A13 precursor [Zea mays]	-	-	-	-	-	-	-
PB.10180.1	DAPB1	PREDICTED: probable 4-hydroxy-tetrahydrodipicolinate reductase 1, chloroplastic [Oryza sativa Japonica Group]	Metabolism	Biosynthesis of other secondary metabolites;Global and overview maps;Amino acid metabolism	ko01100//Metabolic pathways;ko01110//Biosynthesis of secondary metabolites;ko01230//Biosynthesis of amino acids;ko00300//Lysine biosynthesis;ko00261//Monobactam biosynthesis	K00215	GO:0005622//intracellular;GO:0005737//cytoplasm;GO:0043229//intracellular organelle;GO:0044424//intracellular part;GO:0043231//intracellular membrane-bounded organelle;GO:0009536//plastid;GO:0044444//cytoplasmic part;GO:0044464//cell part;GO:0043227//membrane-bounded organelle;GO:0005623//cell;GO:0043226//organelle	GO:0043167//ion binding;GO:0005488//binding;GO:0043168//anion binding	GO:0008152//metabolic process;GO:1901605//alpha-amino acid metabolic process;GO:0044710//single-organism metabolic process;GO:1901576//organic substance biosynthetic process;GO:0044711//single-organism biosynthetic process;GO:0044283//small molecule biosynthetic process;GO:0006553//lysine metabolic process;GO:0019752//carboxylic acid metabolic process;GO:0006807//nitrogen compound metabolic proce…
PB.10181.1	--	proline-rich family protein precursor [Zea mays]	-	-	-	-	-	-	-
PB.10181.2	--	proline-rich family protein precursor [Zea mays]	-	-	-	-	-	-	-
PB.10182.1	TH2	PREDICTED: probable aminopyrimidine aminohydrolase, mitochondrial [Setaria italica]	-	-	-	-	-	-	-
PB.10182.2	TH2	PREDICTED: probable aminopyrimidine aminohydrolase, mitochondrial [Setaria italica]	-	-	-	-	-	-	-
PB.10183.1	SUVR4	PREDICTED: histone-lysine N-methyltransferase SUVR2-like [Zea mays]	-	-	-	-	GO:0044464//cell part;GO:0043226//organelle;GO:0044424//intracellular part;GO:0043232//intracellular non-membrane-bounded organelle;GO:0043229//intracellular organelle;GO:0005623//cell;GO:0043228//non-membrane-bounded organelle;GO:0005622//intracellular	GO:0005488//binding;GO:0043169//cation binding;GO:0008276//protein methyltransferase activity;GO:0016278//lysine N-methyltransferase activity;GO:0016741//transferase activity, transferring one-carbon groups;GO:0046872//metal ion binding;GO:0043167//ion binding;GO:0016740//transferase activity;GO:0016279//protein-lysine N-methyltransferase activity;GO:0008757//S-adenosylmethionine-dependent methyl…	GO:0043170//macromolecule metabolic process;GO:0044710//single-organism metabolic process;GO:0044763//single-organism cellular process;GO:0006996//organelle organization;GO:0008213//protein alkylation;GO:0071840//cellular component organization or biogenesis;GO:0006479//protein methylation;GO:0008152//metabolic process;GO:0044699//single-organism process;GO:0006464//cellular protein modification …
PB.10184.1	PGR5	Protein PROTON GRADIENT REGULATION 5 chloroplastic [Zea mays]	-	-	-	-	-	-	-
PB.10185.1	PMP22	peroxisomal membrane protein PMP22 [Zea mays]	Cellular Processes	Transport and catabolism	ko04146//Peroxisome	K13347	GO:0031224//intrinsic component of membrane;GO:0044425//membrane part;GO:0016020//membrane	-	-
PB.10186.1	--	PMP [Zea mays]	-	-	-	-	GO:0043226//organelle;GO:0043227//membrane-bounded organelle;GO:0043231//intracellular membrane-bounded organelle;GO:0016020//membrane;GO:0044422//organelle part;GO:0044464//cell part;GO:0044425//membrane part;GO:0044424//intracellular part;GO:0005623//cell;GO:0005622//intracellular;GO:0031224//intrinsic component of membrane;GO:0043229//intracellular organelle;GO:0031090//organelle membrane	-	GO:0050896//response to stimulus;GO:0071840//cellular component organization or biogenesis;GO:0008104//protein localization;GO:0044763//single-organism cellular process;GO:0006950//response to stress;GO:0032989//cellular component morphogenesis;GO:0009628//response to abiotic stimulus;GO:0045184//establishment of protein localization;GO:0044699//single-organism process;GO:0051641//cellular locali…
PB.10187.2	At3g63540	thylakoid lumenal 19 kDa protein [Zea mays]	-	-	-	-	-	-	-
PB.10188.1	FH	frataxin [Zea mays]	Metabolism	Metabolism of cofactors and vitamins	ko00860//Porphyrin and chlorophyll metabolism	K19054	GO:0044424//intracellular part;GO:0043227//membrane-bounded organelle;GO:0044464//cell part;GO:0005623//cell;GO:0043226//organelle;GO:0005622//intracellular;GO:0043231//intracellular membrane-bounded organelle;GO:0043229//intracellular organelle	GO:0003824//catalytic activity;GO:0016491//oxidoreductase activity;GO:0016722//oxidoreductase activity, oxidizing metal ions;GO:0016724//oxidoreductase activity, oxidizing metal ions, oxygen as acceptor	GO:0009058//biosynthetic process;GO:0008152//metabolic process;GO:0044710//single-organism metabolic process;GO:0044699//single-organism process
PB.10189.1	CYCD4-2	PREDICTED: cyclin-D4-2-like [Setaria italica]	-	-	-	-	-	-	-
PB.1019.1	CYP704C1	PREDICTED: cytochrome P450 704C1-like [Setaria italica]	-	-	-	-	-	GO:0005488//binding;GO:0003824//catalytic activity;GO:0046906//tetrapyrrole binding;GO:0016491//oxidoreductase activity;GO:0097159//organic cyclic compound binding;GO:0043169//cation binding;GO:1901363//heterocyclic compound binding;GO:0046872//metal ion binding;GO:0043167//ion binding;GO:0046914//transition metal ion binding	GO:0044699//single-organism process;GO:0044710//single-organism metabolic process;GO:0008152//metabolic process
PB.10190.1	PBL16	PREDICTED: uncharacterized LOC100193907 isoform X2 [Zea mays]	-	-	-	-	-	GO:0016772//transferase activity, transferring phosphorus-containing groups;GO:0016740//transferase activity;GO:0003824//catalytic activity	-
PB.10191.2	--	PWWP domain protein [Zea mays]	-	-	-	-	-	-	-
PB.10191.4	--	PWWP domain protein [Zea mays]	-	-	-	-	-	-	-
PB.10192.1	--	PREDICTED: vegetative cell wall protein gp1-like [Setaria italica]	-	-	-	-	-	-	-
PB.10193.1	--	PREDICTED: vegetative cell wall protein gp1-like [Brachypodium distachyon]	-	-	-	-	-	-	-
PB.10193.2	--	Os08g0478000, partial [Oryza sativa Japonica Group]	-	-	-	-	-	-	-
PB.10194.1	PLP2	PREDICTED: patatin-like protein 2 [Zea mays]	-	-	-	-	-	GO:0003824//catalytic activity	GO:0044238//primary metabolic process;GO:0006629//lipid metabolic process;GO:0044710//single-organism metabolic process;GO:0008152//metabolic process;GO:0044699//single-organism process;GO:0071704//organic substance metabolic process
PB.10194.2	PLP2	patatin class 1 [Zea mays]	-	-	-	-	-	-	-
PB.10195.1	--	PREDICTED: anthocyanidin reductase-like [Oryza brachyantha]	-	-	-	-	-	-	-
PB.10196.1	TIC62	3-beta hydroxysteroid dehydrogenase/isomerase [Zea mays]	-	-	-	-	-	-	-
PB.10197.1	ACA7	PREDICTED: bifunctional monodehydroascorbate reductase and carbonic anhydrase nectarin-3 [Zea mays]	Metabolism	Energy metabolism	ko00910//Nitrogen metabolism	K01674	-	-	-
PB.10198.1	IAR1	Zinc transporter SLC39A7 precursor [Zea mays]	-	-	-	-	GO:0031224//intrinsic component of membrane;GO:0016020//membrane;GO:0044425//membrane part	GO:0022890//inorganic cation transmembrane transporter activity;GO:0022891//substrate-specific transmembrane transporter activity;GO:0008324//cation transmembrane transporter activity;GO:0022892//substrate-specific transporter activity;GO:0022857//transmembrane transporter activity;GO:0015075//ion transmembrane transporter activity;GO:0005215//transporter activity	GO:0006812//cation transport;GO:0006811//ion transport;GO:1902578//single-organism localization;GO:0044699//single-organism process;GO:0044765//single-organism transport;GO:0006810//transport;GO:0051179//localization;GO:0051234//establishment of localization;GO:0009987//cellular process;GO:0044763//single-organism cellular process
PB.10199.1	COG3	PREDICTED: conserved oligomeric Golgi complex subunit 3 [Setaria italica]	-	-	-	-	-	-	-
PB.10199.2	Cog3	Conserved oligomeric Golgi complex subunit 3 [Dichanthelium oligosanthes]	-	-	-	-	-	-	-
PB.102.1	PAO	PREDICTED: polyamine oxidase-like isoform X2 [Setaria italica]	Metabolism	Global and overview maps;Amino acid metabolism;Metabolism of other amino acids	ko01100//Metabolic pathways;ko00330//Arginine and proline metabolism;ko00410//beta-Alanine metabolism	K13366	-	-	-
PB.102.2	PAO	PREDICTED: polyamine oxidase-like isoform X2 [Setaria italica]	Metabolism	Amino acid metabolism;Global and overview maps;Metabolism of other amino acids	ko01100//Metabolic pathways;ko00330//Arginine and proline metabolism;ko00410//beta-Alanine metabolism	K13366	-	-	GO:0044699//single-organism process;GO:0044710//single-organism metabolic process;GO:0008152//metabolic process
PB.102.3	PAO	PREDICTED: polyamine oxidase-like [Zea mays]	Metabolism	Metabolism of other amino acids;Global and overview maps;Amino acid metabolism	ko01100//Metabolic pathways;ko00330//Arginine and proline metabolism;ko00410//beta-Alanine metabolism	K13366	GO:0044464//cell part;GO:0044424//intracellular part;GO:0043227//membrane-bounded organelle;GO:0005622//intracellular;GO:0043226//organelle;GO:0043229//intracellular organelle;GO:0043231//intracellular membrane-bounded organelle;GO:0005623//cell	-	GO:0044710//single-organism metabolic process;GO:0044699//single-organism process;GO:0008152//metabolic process
PB.102.4	PAO	PREDICTED: polyamine oxidase-like [Zea mays]	Metabolism	Global and overview maps;Amino acid metabolism;Metabolism of other amino acids	ko01100//Metabolic pathways;ko00330//Arginine and proline metabolism;ko00410//beta-Alanine metabolism	K13366	-	-	GO:0008152//metabolic process;GO:0044699//single-organism process;GO:0044710//single-organism metabolic process
PB.1020.1	GSTU6	PREDICTED: probable glutathione S-transferase GSTU6 [Oryza sativa Japonica Group]	Metabolism	Metabolism of other amino acids	ko00480//Glutathione metabolism	K00799	-	-	-
PB.10200.1	rpsQ	PREDICTED: 30S ribosomal protein S17-like [Setaria italica]	Genetic Information Processing	Translation	ko03010//Ribosome	K02961	GO:0044464//cell part;GO:0032991//macromolecular complex;GO:0030529//intracellular ribonucleoprotein complex;GO:0005623//cell;GO:1990904//ribonucleoprotein complex;GO:0005622//intracellular;GO:0044424//intracellular part	-	GO:0010467//gene expression;GO:0043170//macromolecule metabolic process;GO:0008152//metabolic process;GO:0071704//organic substance metabolic process
PB.10201.1	GPN1	NADP-dependent glyceraldehyde-3-phosphate dehydrogenase [Saccharum hybrid cultivar R570]	Metabolism	Global and overview maps;Carbohydrate metabolism	ko01100//Metabolic pathways;ko01200//Carbon metabolism;ko00010//Glycolysis / Gluconeogenesis;ko00030//Pentose phosphate pathway	K00131	-	GO:0003824//catalytic activity;GO:0016620//oxidoreductase activity, acting on the aldehyde or oxo group of donors, NAD or NADP as acceptor;GO:0016491//oxidoreductase activity;GO:0016903//oxidoreductase activity, acting on the aldehyde or oxo group of donors	GO:0044699//single-organism process;GO:0008152//metabolic process;GO:0044710//single-organism metabolic process
PB.10202.1	--	hypothetical protein SORBI_005G184000 [Sorghum bicolor]	-	-	-	-	-	-	-
PB.10203.1	--	heat shock 70 kDa protein [Zea mays]	-	-	-	-	-	-	-
PB.10204.1	--	Os07g0120500 [Oryza sativa Japonica Group]	-	-	-	-	-	-	-
PB.10205.1	PHL8	MYR1 [Zea mays]	-	-	-	-	-	-	-
PB.10206.1	Os08g0433100	PREDICTED: GDT1-like protein 5 [Setaria italica]	-	-	-	-	GO:0031224//intrinsic component of membrane;GO:0044425//membrane part;GO:0016020//membrane	-	-
PB.10207.1	CPLS1	ATP-dependent Clp protease adaptor protein ClpS containing protein [Zea mays]	-	-	-	-	-	GO:0016787//hydrolase activity;GO:0003824//catalytic activity	GO:1901575//organic substance catabolic process;GO:0009056//catabolic process;GO:0009057//macromolecule catabolic process;GO:0043170//macromolecule metabolic process;GO:0071704//organic substance metabolic process;GO:0008152//metabolic process
PB.10208.1	CURT1A	PREDICTED: LOC100284177 isoform X2 [Zea mays]	-	-	-	-	GO:0044464//cell part;GO:0043226//organelle;GO:0031975//envelope;GO:0005622//intracellular;GO:0044446//intracellular organelle part;GO:0043231//intracellular membrane-bounded organelle;GO:0044422//organelle part;GO:0031967//organelle envelope;GO:0044435//plastid part;GO:0009536//plastid;GO:0031984//organelle subcompartment;GO:0009507//chloroplast;GO:0043227//membrane-bounded organelle;GO:0016020/…	-	-
PB.10209.1	GF14C	14-3-3-like protein [Saccharum hybrid cultivar CP65-357]	-	-	-	-	-	-	-
PB.1021.1	F3H-2	Protein DOWNY MILDEW RESISTANCE 6 [Dichanthelium oligosanthes]	-	-	-	-	-	GO:0043169//cation binding;GO:0043167//ion binding;GO:0005488//binding;GO:0003824//catalytic activity;GO:0016491//oxidoreductase activity;GO:0016705//oxidoreductase activity, acting on paired donors, with incorporation or reduction of molecular oxygen	GO:0044710//single-organism metabolic process;GO:0008152//metabolic process;GO:0044699//single-organism process
PB.10210.1	IP5P9	Type IV inositol polyphosphate 5-phosphatase 9 [Dichanthelium oligosanthes]	-	-	-	-	-	-	-
PB.10211.1	YLS8	PREDICTED: thioredoxin-like protein YLS8 isoform X1 [Setaria italica]	Genetic Information Processing	Transcription	ko03040//Spliceosome	K12859	GO:0043226//organelle;GO:0044464//cell part;GO:0043231//intracellular membrane-bounded organelle;GO:0005623//cell;GO:0044424//intracellular part;GO:0005622//intracellular;GO:0043227//membrane-bounded organelle;GO:0032991//macromolecular complex;GO:0043229//intracellular organelle;GO:0044423//virion part;GO:0019012//virion	-	GO:0051641//cellular localization;GO:1902582//single-organism intracellular transport;GO:0032989//cellular component morphogenesis;GO:0000280//nuclear division;GO:0009987//cellular process;GO:0048856//anatomical structure development;GO:0046907//intracellular transport;GO:0016043//cellular component organization;GO:0044767//single-organism developmental process;GO:0015031//protein transport;GO:00…
PB.10211.2	YLS8	PREDICTED: thioredoxin-like protein YLS8 isoform X1 [Setaria italica]	Genetic Information Processing	Transcription	ko03040//Spliceosome	K12859	GO:0005623//cell;GO:0043227//membrane-bounded organelle;GO:0019012//virion;GO:0043226//organelle;GO:0044464//cell part;GO:0043229//intracellular organelle;GO:0043231//intracellular membrane-bounded organelle;GO:0044424//intracellular part;GO:0044423//virion part;GO:0005622//intracellular;GO:0032991//macromolecular complex	-	GO:0009653//anatomical structure morphogenesis;GO:0008104//protein localization;GO:0048869//cellular developmental process;GO:1902578//single-organism localization;GO:0032989//cellular component morphogenesis;GO:0071840//cellular component organization or biogenesis;GO:0044699//single-organism process;GO:0016192//vesicle-mediated transport;GO:0000280//nuclear division;GO:0032502//developmental pr…
PB.10212.1	HTH	Protein HOTHEAD [Dichanthelium oligosanthes]	Metabolism	Lipid metabolism	ko00073//Cutin, suberine and wax biosynthesis	K15403	-	-	-
PB.10213.1	HIR1	hypersensitive induced reaction 1 [Zea mays]	-	-	-	-	-	-	-
PB.10214.1	VPS45	PREDICTED: vacuolar protein sorting-associated protein 45 homolog [Setaria italica]	Cellular Processes	Transport and catabolism	ko04144//Endocytosis	K12479	GO:0098588//bounding membrane of organelle;GO:0098805//whole membrane;GO:0005737//cytoplasm;GO:0005622//intracellular;GO:0043229//intracellular organelle;GO:0005774//vacuolar membrane;GO:0031090//organelle membrane;GO:0044446//intracellular organelle part;GO:0043231//intracellular membrane-bounded organelle;GO:0044422//organelle part;GO:0005773//vacuole;GO:0043227//membrane-bounded organelle;GO:0…	-	GO:0015031//protein transport;GO:0019725//cellular homeostasis;GO:0015849//organic acid transport;GO:0051049//regulation of transport;GO:0050794//regulation of cellular process;GO:0009607//response to biotic stimulus;GO:0048878//chemical homeostasis;GO:0065008//regulation of biological quality;GO:0032879//regulation of localization;GO:0043067//regulation of programmed cell death;GO:0046907//intra…
PB.10215.1	DRB4	Double-stranded RNA-binding protein 1 [Zea mays]	-	-	-	-	-	GO:0004540//ribonuclease activity;GO:0003824//catalytic activity;GO:0016787//hydrolase activity;GO:0016893//endonuclease activity, active with either ribo- or deoxyribonucleic acids and producing 5'-phosphomonoesters;GO:0004519//endonuclease activity;GO:0004518//nuclease activity;GO:0016891//endoribonuclease activity, producing 5'-phosphomonoesters;GO:0016788//hydrolase activity, acting on ester …	GO:0090304//nucleic acid metabolic process;GO:0044260//cellular macromolecule metabolic process;GO:0043170//macromolecule metabolic process;GO:0071704//organic substance metabolic process;GO:0034660//ncRNA metabolic process;GO:0044238//primary metabolic process;GO:0034641//cellular nitrogen compound metabolic process;GO:0006139//nucleobase-containing compound metabolic process;GO:1901360//organic…
PB.10216.1	--	zinc finger CCCH domain-containing protein 13 isoform X2 [Aegilops tauschii subsp. tauschii] [Aegilops tauschii]	-	-	-	-	-	-	-
PB.10219.1	ND4	NADH dehydrogenase subunit 4 (mitochondrion) [Oryza minuta]	Metabolism	Energy metabolism;Global and overview maps	ko01100//Metabolic pathways;ko00190//Oxidative phosphorylation	K03881	GO:0005623//cell;GO:0044464//cell part;GO:0044425//membrane part;GO:0044424//intracellular part;GO:0043226//organelle;GO:0031224//intrinsic component of membrane;GO:0005622//intracellular;GO:0044422//organelle part;GO:0043229//intracellular organelle;GO:0043227//membrane-bounded organelle;GO:0016020//membrane;GO:0043231//intracellular membrane-bounded organelle;GO:0031090//organelle membrane	GO:0003954//NADH dehydrogenase activity;GO:0050136//NADH dehydrogenase (quinone) activity;GO:0016491//oxidoreductase activity;GO:0016651//oxidoreductase activity, acting on NAD(P)H;GO:0016655//oxidoreductase activity, acting on NAD(P)H, quinone or similar compound as acceptor;GO:0003824//catalytic activity	GO:0022904//respiratory electron transport chain;GO:0055114//oxidation-reduction process;GO:0022900//electron transport chain;GO:0008152//metabolic process;GO:0044699//single-organism process;GO:0044237//cellular metabolic process;GO:0009987//cellular process;GO:0006091//generation of precursor metabolites and energy;GO:0045333//cellular respiration;GO:0044763//single-organism cellular process;GO…
PB.1022.1	MADS56	PREDICTED: MADS-box transcription factor 56-like [Setaria italica]	-	-	-	-	GO:0044424//intracellular part;GO:0043227//membrane-bounded organelle;GO:0005622//intracellular;GO:0043229//intracellular organelle;GO:0044464//cell part;GO:0005623//cell;GO:0043226//organelle;GO:0043231//intracellular membrane-bounded organelle	GO:0001071//nucleic acid binding transcription factor activity;GO:0005488//binding;GO:0005515//protein binding	GO:0044249//cellular biosynthetic process;GO:0009987//cellular process;GO:0034645//cellular macromolecule biosynthetic process;GO:0019222//regulation of metabolic process;GO:0010468//regulation of gene expression;GO:0060255//regulation of macromolecule metabolic process;GO:0071704//organic substance metabolic process;GO:0043170//macromolecule metabolic process;GO:0009059//macromolecule biosynthet…
PB.10220.1	MBF1A	PREDICTED: multiprotein-bridging factor 1a-like [Oryza brachyantha]	-	-	-	-	-	GO:0003676//nucleic acid binding;GO:1901363//heterocyclic compound binding;GO:0097159//organic cyclic compound binding;GO:0005488//binding;GO:0003677//DNA binding	-
PB.10220.2	MBF1A	PREDICTED: multiprotein-bridging factor 1a-like [Oryza brachyantha]	-	-	-	-	-	GO:1901363//heterocyclic compound binding;GO:0005488//binding;GO:0003676//nucleic acid binding;GO:0003677//DNA binding;GO:0097159//organic cyclic compound binding	-
PB.10221.1	BBD2	wound responsive protein [Zea mays]	-	-	-	-	-	-	GO:0006139//nucleobase-containing compound metabolic process;GO:0090304//nucleic acid metabolic process;GO:0034641//cellular nitrogen compound metabolic process;GO:0006725//cellular aromatic compound metabolic process;GO:0009987//cellular process;GO:0071704//organic substance metabolic process;GO:0006807//nitrogen compound metabolic process;GO:0044237//cellular metabolic process;GO:0046483//heter…
PB.10221.2	BBD2	wound responsive protein [Zea mays]	-	-	-	-	-	-	GO:0006139//nucleobase-containing compound metabolic process;GO:0043170//macromolecule metabolic process;GO:0009987//cellular process;GO:0006725//cellular aromatic compound metabolic process;GO:0090304//nucleic acid metabolic process;GO:0044238//primary metabolic process;GO:0046483//heterocycle metabolic process;GO:0034641//cellular nitrogen compound metabolic process;GO:1901360//organic cyclic c…
PB.10222.1	--	UPF0481 protein At3g47200-like [Aegilops tauschii subsp. tauschii] [Aegilops tauschii]	-	-	-	-	-	-	-
PB.10223.1	tfip11	Tuftelin-interacting protein 11 [Aegilops tauschii]	-	-	-	-	-	-	-
PB.10224.1	--	-	-	-	-	-	-	-	-
PB.10225.1	RNS1	PREDICTED: ribonuclease 1-like [Setaria italica]	-	-	-	-	-	GO:0016787//hydrolase activity;GO:0016894//endonuclease activity, active with either ribo- or deoxyribonucleic acids and producing 3'-phosphomonoesters;GO:0004540//ribonuclease activity;GO:0004521//endoribonuclease activity;GO:0004518//nuclease activity;GO:0004519//endonuclease activity;GO:0003824//catalytic activity;GO:0016788//hydrolase activity, acting on ester bonds;GO:0016892//endoribonuclea…	GO:1901360//organic cyclic compound metabolic process;GO:0071704//organic substance metabolic process;GO:0090305//nucleic acid phosphodiester bond hydrolysis;GO:0044238//primary metabolic process;GO:0090304//nucleic acid metabolic process;GO:0008152//metabolic process;GO:0044237//cellular metabolic process;GO:0046483//heterocycle metabolic process;GO:0044260//cellular macromolecule metabolic proc…
PB.10226.1	At3g47520	malate dehydrogenase [Zea mays]	Metabolism	Carbohydrate metabolism;Energy metabolism;Amino acid metabolism;Global and overview maps	ko01100//Metabolic pathways;ko01110//Biosynthesis of secondary metabolites;ko01200//Carbon metabolism;ko00710//Carbon fixation in photosynthetic organisms;ko00270//Cysteine and methionine metabolism;ko00620//Pyruvate metabolism;ko00630//Glyoxylate and dicarboxylate metabolism;ko00020//Citrate cycle (TCA cycle)	K00026	GO:0044424//intracellular part;GO:0005623//cell;GO:0005622//intracellular;GO:0043231//intracellular membrane-bounded organelle;GO:0043227//membrane-bounded organelle;GO:0043229//intracellular organelle;GO:0044464//cell part;GO:0043226//organelle	GO:0016491//oxidoreductase activity;GO:0016615//malate dehydrogenase activity;GO:0016614//oxidoreductase activity, acting on CH-OH group of donors;GO:0003824//catalytic activity	GO:0019752//carboxylic acid metabolic process;GO:0009987//cellular process;GO:0006101//citrate metabolic process;GO:0006082//organic acid metabolic process;GO:0005975//carbohydrate metabolic process;GO:0072350//tricarboxylic acid metabolic process;GO:0008152//metabolic process;GO:0044710//single-organism metabolic process;GO:0044763//single-organism cellular process;GO:0044281//small molecule met…
PB.10226.2	At3g47520	malate dehydrogenase [Zea mays]	Metabolism	Carbohydrate metabolism;Energy metabolism;Global and overview maps;Amino acid metabolism	ko01100//Metabolic pathways;ko01110//Biosynthesis of secondary metabolites;ko01200//Carbon metabolism;ko00710//Carbon fixation in photosynthetic organisms;ko00270//Cysteine and methionine metabolism;ko00620//Pyruvate metabolism;ko00630//Glyoxylate and dicarboxylate metabolism;ko00020//Citrate cycle (TCA cycle)	K00026	GO:0043226//organelle;GO:0044464//cell part;GO:0043231//intracellular membrane-bounded organelle;GO:0044424//intracellular part;GO:0005622//intracellular;GO:0043227//membrane-bounded organelle;GO:0005623//cell;GO:0043229//intracellular organelle	GO:0016615//malate dehydrogenase activity;GO:0016614//oxidoreductase activity, acting on CH-OH group of donors;GO:0016491//oxidoreductase activity;GO:0003824//catalytic activity	GO:0044710//single-organism metabolic process;GO:0019752//carboxylic acid metabolic process;GO:0043436//oxoacid metabolic process;GO:0044281//small molecule metabolic process;GO:0072350//tricarboxylic acid metabolic process;GO:0005975//carbohydrate metabolic process;GO:0044763//single-organism cellular process;GO:0044699//single-organism process;GO:0071704//organic substance metabolic process;GO:…
PB.10227.1	ASNAP2	alpha-soluble NSF attachment protein [Zea mays]	-	-	-	-	-	-	-
PB.10228.1	AMSH3	mov34/MPN/PAD-1 family protein [Zea mays]	Cellular Processes	Transport and catabolism	ko04144//Endocytosis	K11866	-	-	-
PB.10229.1	RE1	H0112G12.6 [Oryza sativa Indica Group]	-	-	-	-	-	-	-
PB.1023.2	SCE1	PREDICTED: SUMO-conjugating enzyme SCE1-like [Setaria italica]	Genetic Information Processing	Folding, sorting and degradation;Translation	ko03013//RNA transport;ko04120//Ubiquitin mediated proteolysis	K10577	-	GO:0016740//transferase activity;GO:0003824//catalytic activity;GO:0019787//ubiquitin-like protein transferase activity	-
PB.10230.1	ASNAP2	alpha-soluble NSF attachment protein [Zea mays]	-	-	-	-	-	-	-
PB.10231.1	WRKY32	WRKY transcription factor 4 [Zea mays]	-	-	-	-	GO:0005622//intracellular;GO:0044464//cell part;GO:0044424//intracellular part;GO:0043226//organelle;GO:0043227//membrane-bounded organelle;GO:0043229//intracellular organelle;GO:0043231//intracellular membrane-bounded organelle;GO:0005623//cell	GO:0003676//nucleic acid binding;GO:0003677//DNA binding;GO:0097159//organic cyclic compound binding;GO:1901363//heterocyclic compound binding;GO:0001071//nucleic acid binding transcription factor activity;GO:0005488//binding	GO:0009058//biosynthetic process;GO:0008152//metabolic process;GO:0034645//cellular macromolecule biosynthetic process;GO:0044249//cellular biosynthetic process;GO:0010468//regulation of gene expression;GO:0044260//cellular macromolecule metabolic process;GO:0009987//cellular process;GO:0050789//regulation of biological process;GO:1901576//organic substance biosynthetic process;GO:0065007//biolog…
PB.10232.1	TMN9	PREDICTED: transmembrane 9 superfamily member 9-like [Setaria italica]	-	-	-	-	-	-	-
PB.10233.1	--	-	-	-	-	-	-	-	-
PB.10234.1	--	DNA-dependent protein kinase catalytic subunit [Anthurium amnicola]	-	-	-	-	-	-	-
PB.10235.1	FPG1	formamidopyrimidine-DNA glycosylase [Saccharum hybrid cultivar R570]	Genetic Information Processing	Replication and repair	ko03410//Base excision repair	K10563	-	-	-
PB.10237.1	CYP71C4	cytochrome P450 [Echinochloa phyllopogon]	Metabolism	Global and overview maps	ko01100//Metabolic pathways	K00512	-	-	-
PB.10238.1	ARF3	PREDICTED: ADP-ribosylation factor 3 isoform X2 [Setaria italica]	-	-	-	-	GO:0044464//cell part;GO:0005623//cell	GO:0097367//carbohydrate derivative binding;GO:0032549//ribonucleoside binding;GO:0097159//organic cyclic compound binding;GO:0005488//binding;GO:0001882//nucleoside binding;GO:0036094//small molecule binding;GO:1901363//heterocyclic compound binding;GO:0001883//purine nucleoside binding;GO:0032550//purine ribonucleoside binding	GO:0044763//single-organism cellular process;GO:0007154//cell communication;GO:0050896//response to stimulus;GO:0051716//cellular response to stimulus;GO:0050789//regulation of biological process;GO:0023052//signaling;GO:0007165//signal transduction;GO:0044700//single organism signaling;GO:0035556//intracellular signal transduction;GO:0009987//cellular process;GO:0044699//single-organism process;…
PB.10239.1	LSD1	PREDICTED: protein LSD1 [Setaria italica]	-	-	-	-	-	-	-
PB.1024.1	--	PLAC8 family protein [Zea mays]	-	-	-	-	-	-	-
PB.10240.1	RPN2	Dolichyl-diphosphooligosaccharide--protein glycosyltransferase subunit 2 [Zea mays]	Genetic Information Processing;Metabolism	Glycan biosynthesis and metabolism;Folding, sorting and degradation;Global and overview maps	ko01100//Metabolic pathways;ko04141//Protein processing in endoplasmic reticulum;ko00510//N-Glycan biosynthesis	K12667	GO:0016020//membrane;GO:0044425//membrane part;GO:0031224//intrinsic component of membrane	-	-
PB.10241.1	GPP1	haloacid dehalogenase-like hydrolase domain-containing protein 1A [Zea mays]	-	-	-	-	-	GO:0003824//catalytic activity	-
PB.10242.1	SSX2IP	Afadin/alpha-actinin-binding protein [Zea mays]	-	-	-	-	-	-	-
PB.10243.1	XTH8	Xyloglucan endotransglycosylase/hydrolase protein 8 [Dichanthelium oligosanthes]	-	-	-	-	GO:0005576//extracellular region;GO:0030312//external encapsulating structure;GO:0071944//cell periphery;GO:0005623//cell;GO:0044464//cell part	GO:0016740//transferase activity;GO:0016758//transferase activity, transferring hexosyl groups;GO:0016757//transferase activity, transferring glycosyl groups;GO:0003824//catalytic activity;GO:0016787//hydrolase activity	GO:0045229//external encapsulating structure organization;GO:0008152//metabolic process;GO:0071840//cellular component organization or biogenesis;GO:0005976//polysaccharide metabolic process;GO:0044238//primary metabolic process;GO:0043170//macromolecule metabolic process;GO:0009987//cellular process;GO:0016043//cellular component organization;GO:0044042//glucan metabolic process;GO:0005975//carb…
PB.10244.1	XTH8	xyloglucan endotransglucosylase/hydrolase [Saccharum hybrid cultivar ROC22]	-	-	-	-	GO:0071944//cell periphery;GO:0005623//cell;GO:0005576//extracellular region;GO:0030312//external encapsulating structure;GO:0044464//cell part	GO:0016758//transferase activity, transferring hexosyl groups;GO:0003824//catalytic activity;GO:0016757//transferase activity, transferring glycosyl groups;GO:0016787//hydrolase activity;GO:0016740//transferase activity	GO:0045229//external encapsulating structure organization;GO:0016043//cellular component organization;GO:0071704//organic substance metabolic process;GO:0005976//polysaccharide metabolic process;GO:0043170//macromolecule metabolic process;GO:0008152//metabolic process;GO:0005975//carbohydrate metabolic process;GO:0071840//cellular component organization or biogenesis;GO:0044238//primary metabolic…
PB.10245.1	At1g16860	Ubiquitin-specific protease family C19-related protein [Zea mays]	-	-	-	-	-	-	-
PB.10245.2	At1g16860	cysteine-type endopeptidase/ ubiquitin thiolesterase [Zea mays]	-	-	-	-	-	-	-
PB.10245.3	At1g16860	cysteine-type endopeptidase/ ubiquitin thiolesterase [Zea mays]	-	-	-	-	-	-	-
PB.10246.1	--	-	-	-	-	-	-	-	-
PB.10247.1	--	Os01g0516800 [Oryza sativa Japonica Group]	-	-	-	-	-	GO:0005488//binding	-
PB.10248.1	BPM1	PREDICTED: BTB/POZ and MATH domain-containing protein 1-like [Setaria italica]	-	-	-	-	-	-	-
PB.10248.2	BPM1	PREDICTED: BTB/POZ and MATH domain-containing protein 2-like [Brachypodium distachyon]	-	-	-	-	-	-	-
PB.10249.1	PECT1	Ethanolamine-phosphate cytidylyltransferase [Zea mays]	Metabolism	Metabolism of other amino acids;Global and overview maps;Lipid metabolism	ko01100//Metabolic pathways;ko00564//Glycerophospholipid metabolism;ko00440//Phosphonate and phosphinate metabolism	K00967	-	-	-
PB.10249.2	PECT1	Ethanolamine-phosphate cytidylyltransferase [Zea mays]	Metabolism	Metabolism of other amino acids;Global and overview maps;Lipid metabolism	ko01100//Metabolic pathways;ko00564//Glycerophospholipid metabolism;ko00440//Phosphonate and phosphinate metabolism	K00967	-	-	-
PB.1025.1	SlH4	PREDICTED: histone H4-like [Glycine max]	-	-	-	-	-	-	-
PB.10250.1	MPC4	PREDICTED: mitochondrial pyruvate carrier 4-like [Setaria italica]	-	-	-	-	-	-	GO:0046907//intracellular transport;GO:0044765//single-organism transport;GO:1902582//single-organism intracellular transport;GO:0044699//single-organism process;GO:0051234//establishment of localization;GO:0051641//cellular localization;GO:0051179//localization;GO:1902578//single-organism localization;GO:0006810//transport;GO:0006839//mitochondrial transport;GO:0051649//establishment of localiza…
PB.10251.1	Os04g0609600	PREDICTED: probable protein phosphatase 2C 44 [Setaria italica]	-	-	-	-	-	-	-
PB.10252.1	RPN12A	26S proteasome non-ATPase regulatory subunit 8 [Zea mays]	Genetic Information Processing	Folding, sorting and degradation	ko03050//Proteasome	K03031	GO:0005622//intracellular;GO:0032991//macromolecular complex;GO:0000502//proteasome complex;GO:0005623//cell;GO:0044464//cell part;GO:0043234//protein complex;GO:0022624//proteasome accessory complex;GO:0044424//intracellular part	-	GO:0043170//macromolecule metabolic process;GO:0019538//protein metabolic process;GO:0071704//organic substance metabolic process;GO:0044238//primary metabolic process;GO:0008152//metabolic process
PB.10253.1	CAD5	probable cinnamyl alcohol dehydrogenase 5 [Aegilops tauschii subsp. tauschii] [Aegilops tauschii]	Metabolism	Biosynthesis of other secondary metabolites;Global and overview maps	ko01100//Metabolic pathways;ko01110//Biosynthesis of secondary metabolites;ko00940//Phenylpropanoid biosynthesis	K00083	-	GO:0043167//ion binding;GO:0016616//oxidoreductase activity, acting on the CH-OH group of donors, NAD or NADP as acceptor;GO:0046914//transition metal ion binding;GO:0016614//oxidoreductase activity, acting on CH-OH group of donors;GO:0043169//cation binding;GO:0003824//catalytic activity;GO:0046872//metal ion binding;GO:0016491//oxidoreductase activity;GO:0005488//binding	GO:0044550//secondary metabolite biosynthetic process;GO:1901362//organic cyclic compound biosynthetic process;GO:0009698//phenylpropanoid metabolic process;GO:0044763//single-organism cellular process;GO:0008152//metabolic process;GO:0009699//phenylpropanoid biosynthetic process;GO:0006725//cellular aromatic compound metabolic process;GO:0019438//aromatic compound biosynthetic process;GO:1901576…
PB.10254.1	ASK20	SKP1-like protein 21 [Zea mays]	-	-	-	-	-	-	-
PB.10255.1	Os08g0205900	aminotransferase y4uB [Zea mays]	Metabolism	Carbohydrate metabolism;Amino acid metabolism;Global and overview maps	ko01100//Metabolic pathways;ko00250//Alanine, aspartate and glutamate metabolism;ko00650//Butanoate metabolism	K16871	GO:0043231//intracellular membrane-bounded organelle;GO:0005622//intracellular;GO:0043227//membrane-bounded organelle;GO:0044424//intracellular part;GO:0043226//organelle;GO:0044464//cell part;GO:0043229//intracellular organelle;GO:0005623//cell	GO:0016740//transferase activity;GO:0003824//catalytic activity;GO:0043168//anion binding;GO:0016769//transferase activity, transferring nitrogenous groups;GO:0005488//binding;GO:0043167//ion binding	-
PB.10256.1	--	PREDICTED: cysteine-rich and transmembrane domain-containing protein A-like isoform X3 [Glycine max]	-	-	-	-	-	-	-
PB.10257.1	ENT1	nucleoside transporter [Zea mays]	-	-	-	-	-	-	-
PB.10258.1	PAO	polyamine oxidase [Saccharum hybrid cultivar R570]	Metabolism	Amino acid metabolism;Global and overview maps;Metabolism of other amino acids	ko01100//Metabolic pathways;ko00330//Arginine and proline metabolism;ko00410//beta-Alanine metabolism	K13366	GO:0043226//organelle;GO:0044424//intracellular part;GO:0005623//cell;GO:0043231//intracellular membrane-bounded organelle;GO:0044464//cell part;GO:0005622//intracellular;GO:0043227//membrane-bounded organelle;GO:0043229//intracellular organelle	-	GO:0044710//single-organism metabolic process;GO:0008152//metabolic process;GO:0044699//single-organism process
PB.10259.1	--	Os08g0338600, partial [Oryza sativa Japonica Group]	-	-	-	-	-	-	-
PB.1026.1	MSSP2	PREDICTED: LOW QUALITY PROTEIN: monosaccharide-sensing protein 2 [Oryza sativa Japonica Group]	-	-	-	-	GO:0016020//membrane;GO:0031224//intrinsic component of membrane;GO:0044425//membrane part	GO:0022857//transmembrane transporter activity;GO:0005215//transporter activity	GO:0051234//establishment of localization;GO:0044699//single-organism process;GO:0044763//single-organism cellular process;GO:0009987//cellular process;GO:0051179//localization
PB.10260.1	At3g59040	PREDICTED: pentatricopeptide repeat-containing protein At3g59040 [Setaria italica]	-	-	-	-	-	-	-
PB.10261.1	NRPB12	DNA-directed RNA polymerases II, IV and V subunit 12 [Ananas comosus]	Metabolism;Genetic Information Processing	Transcription;Nucleotide metabolism;Global and overview maps	ko01100//Metabolic pathways;ko00230//Purine metabolism;ko00240//Pyrimidine metabolism;ko03020//RNA polymerase	K03009	-	GO:0016740//transferase activity;GO:0034062//RNA polymerase activity;GO:0016779//nucleotidyltransferase activity;GO:0003824//catalytic activity;GO:0016772//transferase activity, transferring phosphorus-containing groups	GO:0044237//cellular metabolic process;GO:0009987//cellular process;GO:0043170//macromolecule metabolic process;GO:0044249//cellular biosynthetic process;GO:0044260//cellular macromolecule metabolic process;GO:0009058//biosynthetic process;GO:0071704//organic substance metabolic process;GO:0034645//cellular macromolecule biosynthetic process;GO:0008152//metabolic process;GO:1901576//organic subst…
PB.10262.1	GLYI-11	glyoxylase 1 [Saccharum hybrid cultivar]	Metabolism	Carbohydrate metabolism	ko00620//Pyruvate metabolism	K01759	-	-	-
PB.10262.2	GLYI-11	glyoxylase 1 [Saccharum hybrid cultivar]	Metabolism	Carbohydrate metabolism	ko00620//Pyruvate metabolism	K01759	-	-	-
PB.10263.1	PPO	(+)-larreatricin hydroxylase, chloroplastic [Dichanthelium oligosanthes]	Metabolism	Biosynthesis of other secondary metabolites;Amino acid metabolism;Global and overview maps	ko01100//Metabolic pathways;ko01110//Biosynthesis of secondary metabolites;ko00350//Tyrosine metabolism;ko00950//Isoquinoline alkaloid biosynthesis	K00422	-	GO:0043167//ion binding;GO:0003824//catalytic activity;GO:0005488//binding;GO:0043169//cation binding	GO:0044699//single-organism process;GO:0044710//single-organism metabolic process;GO:0008152//metabolic process
PB.10264.1	ACO3	aconitase1 [Zea mays]	Metabolism	Carbohydrate metabolism;Global and overview maps	ko01100//Metabolic pathways;ko01110//Biosynthesis of secondary metabolites;ko01200//Carbon metabolism;ko01230//Biosynthesis of amino acids;ko00630//Glyoxylate and dicarboxylate metabolism;ko00020//Citrate cycle (TCA cycle);ko01210//2-Oxocarboxylic acid metabolism	K01681	-	-	-
PB.10264.2	ACO3	aconitase1 [Zea mays]	Metabolism	Carbohydrate metabolism;Global and overview maps	ko01100//Metabolic pathways;ko01110//Biosynthesis of secondary metabolites;ko01200//Carbon metabolism;ko01230//Biosynthesis of amino acids;ko00630//Glyoxylate and dicarboxylate metabolism;ko00020//Citrate cycle (TCA cycle);ko01210//2-Oxocarboxylic acid metabolism	K01681	-	-	-
PB.10264.3	ACO3	aconitase1 [Zea mays]	Metabolism	Global and overview maps;Carbohydrate metabolism	ko01100//Metabolic pathways;ko01110//Biosynthesis of secondary metabolites;ko01200//Carbon metabolism;ko01230//Biosynthesis of amino acids;ko00630//Glyoxylate and dicarboxylate metabolism;ko00020//Citrate cycle (TCA cycle);ko01210//2-Oxocarboxylic acid metabolism	K01681	-	-	-
PB.10264.4	ACO3	aconitase1 [Zea mays]	Metabolism	Carbohydrate metabolism;Global and overview maps	ko01100//Metabolic pathways;ko01110//Biosynthesis of secondary metabolites;ko01200//Carbon metabolism;ko01230//Biosynthesis of amino acids;ko00630//Glyoxylate and dicarboxylate metabolism;ko00020//Citrate cycle (TCA cycle);ko01210//2-Oxocarboxylic acid metabolism	K01681	-	-	-
PB.10265.1	Os08g0189400	PREDICTED: germin-like protein 8-5 [Setaria italica]	-	-	-	-	-	-	-
PB.10266.1	Os12g0154800	PREDICTED: germin-like protein 8-5 [Setaria italica]	-	-	-	-	-	-	-
PB.10267.1	NFYC4	nuclear transcription factor Y subunit C-2 [Zea mays]	-	-	-	-	GO:0044446//intracellular organelle part;GO:0043229//intracellular organelle;GO:0043226//organelle;GO:0043234//protein complex;GO:0005622//intracellular;GO:0005634//nucleus;GO:0043227//membrane-bounded organelle;GO:0090575//RNA polymerase II transcription factor complex;GO:0044798//nuclear transcription factor complex;GO:0032991//macromolecular complex;GO:0044424//intracellular part;GO:0005623//c…	GO:1901363//heterocyclic compound binding;GO:0003677//DNA binding;GO:0003676//nucleic acid binding;GO:0046983//protein dimerization activity;GO:0005488//binding;GO:0097159//organic cyclic compound binding;GO:0005515//protein binding	GO:0065007//biological regulation;GO:0050789//regulation of biological process;GO:0019222//regulation of metabolic process;GO:0010468//regulation of gene expression;GO:0060255//regulation of macromolecule metabolic process
PB.10268.1	rraA	S-adenosylmethionine:2-demethylmenaquinone methyltransferase-like protein [Cleistogenes songorica]	-	-	-	-	-	GO:0005488//binding;GO:0004857//enzyme inhibitor activity;GO:0016831//carboxy-lyase activity;GO:0016833//oxo-acid-lyase activity;GO:0003824//catalytic activity;GO:0030234//enzyme regulator activity;GO:0098772//molecular function regulator;GO:0016829//lyase activity;GO:0016830//carbon-carbon lyase activity;GO:0043167//ion binding;GO:0043169//cation binding	GO:1901360//organic cyclic compound metabolic process;GO:0044237//cellular metabolic process;GO:0016070//RNA metabolic process;GO:0044260//cellular macromolecule metabolic process;GO:0006139//nucleobase-containing compound metabolic process;GO:0019222//regulation of metabolic process;GO:0034641//cellular nitrogen compound metabolic process;GO:0009892//negative regulation of metabolic process;GO:0…
PB.10268.2	rraA	S-adenosylmethionine:2-demethylmenaquinone methyltransferase-like protein [Cleistogenes songorica]	-	-	-	-	-	GO:0043167//ion binding;GO:0098772//molecular function regulator;GO:0043169//cation binding;GO:0030234//enzyme regulator activity;GO:0005488//binding;GO:0016829//lyase activity;GO:0003824//catalytic activity;GO:0004857//enzyme inhibitor activity;GO:0016831//carboxy-lyase activity;GO:0016833//oxo-acid-lyase activity;GO:0016830//carbon-carbon lyase activity	GO:0006725//cellular aromatic compound metabolic process;GO:0006807//nitrogen compound metabolic process;GO:0043170//macromolecule metabolic process;GO:0008152//metabolic process;GO:0006139//nucleobase-containing compound metabolic process;GO:1901360//organic cyclic compound metabolic process;GO:0019222//regulation of metabolic process;GO:0090304//nucleic acid metabolic process;GO:0071704//organi…
PB.10269.1	DGK5	PREDICTED: diacylglycerol kinase 5-like [Setaria italica]	Environmental Information Processing;Metabolism	Signal transduction;Global and overview maps;Lipid metabolism	ko01100//Metabolic pathways;ko01110//Biosynthesis of secondary metabolites;ko00564//Glycerophospholipid metabolism;ko00561//Glycerolipid metabolism;ko04070//Phosphatidylinositol signaling system	K00901	-	GO:0016301//kinase activity;GO:0005488//binding;GO:0032550//purine ribonucleoside binding;GO:0097159//organic cyclic compound binding;GO:0016740//transferase activity;GO:0003824//catalytic activity;GO:0036094//small molecule binding;GO:0097367//carbohydrate derivative binding;GO:1901363//heterocyclic compound binding;GO:0032549//ribonucleoside binding;GO:0016772//transferase activity, transferrin…	GO:0050789//regulation of biological process;GO:0050794//regulation of cellular process;GO:0006793//phosphorus metabolic process;GO:0009987//cellular process;GO:0044699//single-organism process;GO:0051716//cellular response to stimulus;GO:0008152//metabolic process;GO:0044763//single-organism cellular process;GO:0023052//signaling;GO:0007154//cell communication;GO:0007165//signal transduction;GO:…
PB.10269.2	DGK5	PREDICTED: LOC100127508 isoform X1 [Zea mays]	Environmental Information Processing;Metabolism	Lipid metabolism;Signal transduction;Global and overview maps	ko01100//Metabolic pathways;ko01110//Biosynthesis of secondary metabolites;ko00564//Glycerophospholipid metabolism;ko00561//Glycerolipid metabolism;ko04070//Phosphatidylinositol signaling system	K00901	-	GO:0036094//small molecule binding;GO:0016301//kinase activity;GO:0097367//carbohydrate derivative binding;GO:0032550//purine ribonucleoside binding;GO:1901363//heterocyclic compound binding;GO:0097159//organic cyclic compound binding;GO:0003824//catalytic activity;GO:0016772//transferase activity, transferring phosphorus-containing groups;GO:0001882//nucleoside binding;GO:0005488//binding;GO:000…	GO:0007165//signal transduction;GO:0007154//cell communication;GO:0050794//regulation of cellular process;GO:0008152//metabolic process;GO:0044700//single organism signaling;GO:0050896//response to stimulus;GO:0044237//cellular metabolic process;GO:0023052//signaling;GO:0044763//single-organism cellular process;GO:0044699//single-organism process;GO:0007186//G-protein coupled receptor signaling p…
PB.10270.1	Ist1	IST1-like protein [Zea mays]	Cellular Processes	Transport and catabolism	ko04144//Endocytosis	K19476	-	-	-
PB.10274.1	--	TB2/DP1/HVA22-related protein [Corchorus capsularis]	-	-	-	-	-	-	-
PB.10276.1	--	PREDICTED: translation initiation factor IF-2 isoform X1 [Oryza brachyantha]	-	-	-	-	GO:0016020//membrane;GO:0044425//membrane part;GO:0031224//intrinsic component of membrane	-	GO:0019222//regulation of metabolic process;GO:0065007//biological regulation;GO:0010468//regulation of gene expression;GO:0050789//regulation of biological process;GO:0060255//regulation of macromolecule metabolic process
PB.10276.2	--	PREDICTED: translation initiation factor IF-2 isoform X1 [Oryza brachyantha]	-	-	-	-	GO:0016020//membrane;GO:0044425//membrane part;GO:0031224//intrinsic component of membrane	-	GO:0050789//regulation of biological process;GO:0010468//regulation of gene expression;GO:0060255//regulation of macromolecule metabolic process;GO:0065007//biological regulation;GO:0019222//regulation of metabolic process
PB.10277.1	--	PREDICTED: LOC100282699 isoform X2 [Zea mays]	-	-	-	-	-	GO:0005488//binding	-
PB.10277.2	--	PREDICTED: LOC100282699 isoform X2 [Zea mays]	-	-	-	-	-	-	-
PB.10278.1	MOB1A	mps one binder kinase activator-like protein [Saccharum hybrid cultivar R570]	-	-	-	-	-	-	GO:0009987//cellular process;GO:0006796//phosphate-containing compound metabolic process;GO:0044237//cellular metabolic process;GO:0008152//metabolic process;GO:0006793//phosphorus metabolic process
PB.10278.2	MOB1A	PREDICTED: probable disease resistance protein At5g45510 [Tarenaya hassleriana]	-	-	-	-	-	-	GO:0006793//phosphorus metabolic process;GO:0006796//phosphate-containing compound metabolic process;GO:0044237//cellular metabolic process;GO:0009987//cellular process;GO:0008152//metabolic process
PB.10279.1	--	N-acetyltransferase [Zea mays]	-	-	-	-	-	GO:0003824//catalytic activity;GO:0016740//transferase activity	-
PB.1028.1	PAM68	ABC-type Co2+ transport system, permease component [Zea mays]	-	-	-	-	-	-	-
PB.10281.1	At3g03070	PREDICTED: NADH dehydrogenase [ubiquinone] iron-sulfur protein 6, mitochondrial-like [Zea mays]	Metabolism	Energy metabolism;Global and overview maps	ko01100//Metabolic pathways;ko00190//Oxidative phosphorylation	K03939	-	-	-
PB.10282.1	CSLF6	CslF6 [Sorghum bicolor]	-	-	-	-	GO:0031224//intrinsic component of membrane;GO:0044425//membrane part;GO:0016020//membrane	GO:0016740//transferase activity;GO:0016759//cellulose synthase activity;GO:0016757//transferase activity, transferring glycosyl groups;GO:0016758//transferase activity, transferring hexosyl groups;GO:0046527//glucosyltransferase activity;GO:0003824//catalytic activity	GO:0005976//polysaccharide metabolic process;GO:0044237//cellular metabolic process;GO:0044042//glucan metabolic process;GO:0008152//metabolic process;GO:0071704//organic substance metabolic process;GO:0005975//carbohydrate metabolic process;GO:0044260//cellular macromolecule metabolic process;GO:0006073//cellular glucan metabolic process;GO:0043170//macromolecule metabolic process;GO:0044262//ce…
PB.10282.2	CSLF6	CslF6 [Sorghum bicolor]	-	-	-	-	GO:0044425//membrane part;GO:0031224//intrinsic component of membrane;GO:0016020//membrane	GO:0016740//transferase activity;GO:0046527//glucosyltransferase activity;GO:0016759//cellulose synthase activity;GO:0016757//transferase activity, transferring glycosyl groups;GO:0016758//transferase activity, transferring hexosyl groups;GO:0003824//catalytic activity	GO:0071704//organic substance metabolic process;GO:0044237//cellular metabolic process;GO:0044260//cellular macromolecule metabolic process;GO:0044264//cellular polysaccharide metabolic process;GO:0043170//macromolecule metabolic process;GO:0005976//polysaccharide metabolic process;GO:0009987//cellular process;GO:0044042//glucan metabolic process;GO:0044238//primary metabolic process;GO:0006073//…
PB.10283.1	LSD1	PREDICTED: protein LSD1 [Setaria italica]	-	-	-	-	-	-	-
PB.10283.2	--	-	-	-	-	-	-	-	-
PB.10283.3	LSD1	PREDICTED: protein LSD1 [Setaria italica]	-	-	-	-	-	-	-
PB.10284.1	--	Protein NTM1-like 9 [Zea mays]	-	-	-	-	GO:0043226//organelle;GO:0043227//membrane-bounded organelle;GO:0043229//intracellular organelle;GO:0005622//intracellular;GO:0043231//intracellular membrane-bounded organelle;GO:0044464//cell part;GO:0044424//intracellular part;GO:0005623//cell	-	GO:0043170//macromolecule metabolic process;GO:0050789//regulation of biological process;GO:0071704//organic substance metabolic process;GO:0010468//regulation of gene expression;GO:0065007//biological regulation;GO:0008152//metabolic process;GO:0060255//regulation of macromolecule metabolic process;GO:0009058//biosynthetic process;GO:0044260//cellular macromolecule metabolic process;GO:0009987//…
PB.10285.1	--	RNA polymerase II large subunit family protein [Zea mays]	-	-	-	-	GO:0044464//cell part;GO:0044446//intracellular organelle part;GO:0031974//membrane-enclosed lumen;GO:0044428//nuclear part;GO:0070013//intracellular organelle lumen;GO:0005654//nucleoplasm;GO:0043233//organelle lumen;GO:0044451//nucleoplasm part;GO:0043227//membrane-bounded organelle;GO:0005623//cell;GO:0005622//intracellular;GO:0043229//intracellular organelle;GO:0005634//nucleus;GO:0044424//in…	GO:0016740//transferase activity;GO:0003824//catalytic activity;GO:0016779//nucleotidyltransferase activity;GO:0005488//binding;GO:0043169//cation binding;GO:0034062//RNA polymerase activity;GO:0043167//ion binding;GO:0016772//transferase activity, transferring phosphorus-containing groups	GO:1901576//organic substance biosynthetic process;GO:0090304//nucleic acid metabolic process;GO:0008152//metabolic process;GO:0032774//RNA biosynthetic process;GO:0044238//primary metabolic process;GO:0006139//nucleobase-containing compound metabolic process;GO:0019438//aromatic compound biosynthetic process;GO:0018130//heterocycle biosynthetic process;GO:0097659//nucleic acid-templated transcri…
PB.10286.1	COMT	caffeic acid 3-O-Methyltransferase [Saccharum officinarum]	-	-	-	-	-	GO:0005515//protein binding;GO:0016741//transferase activity, transferring one-carbon groups;GO:0003824//catalytic activity;GO:0008168//methyltransferase activity;GO:0016740//transferase activity;GO:0005488//binding	GO:0008152//metabolic process
PB.10286.2	COMT	caffeic acid 3-O-Methyltransferase [Saccharum officinarum]	-	-	-	-	-	GO:0005515//protein binding;GO:0003824//catalytic activity;GO:0016741//transferase activity, transferring one-carbon groups;GO:0005488//binding;GO:0008168//methyltransferase activity;GO:0016740//transferase activity	GO:0008152//metabolic process
PB.10286.3	COMT	caffeic acid 3-O-Methyltransferase [Saccharum officinarum]	-	-	-	-	-	GO:0016740//transferase activity;GO:0005488//binding;GO:0005515//protein binding;GO:0008168//methyltransferase activity;GO:0003824//catalytic activity;GO:0016741//transferase activity, transferring one-carbon groups	GO:0008152//metabolic process
PB.10286.4	COMT	caffeic acid 3-O-Methyltransferase [Saccharum officinarum]	-	-	-	-	-	-	-
PB.10286.5	COMT	caffeic acid 3-O-Methyltransferase [Saccharum officinarum]	-	-	-	-	-	GO:0005488//binding;GO:0008168//methyltransferase activity;GO:0003824//catalytic activity;GO:0016740//transferase activity;GO:0005515//protein binding;GO:0016741//transferase activity, transferring one-carbon groups	GO:0008152//metabolic process
PB.10286.6	COMT	caffeic acid 3-O-Methyltransferase [Saccharum officinarum]	-	-	-	-	-	GO:0016741//transferase activity, transferring one-carbon groups;GO:0008168//methyltransferase activity;GO:0003824//catalytic activity;GO:0005515//protein binding;GO:0005488//binding;GO:0016740//transferase activity	GO:0008152//metabolic process
PB.10288.1	RZ1A	PREDICTED: glycine-rich RNA-binding protein RZ1A-like [Elaeis guineensis]	Genetic Information Processing	Transcription	ko03040//Spliceosome	K12885	-	-	-
PB.10289.1	TOP1B	topoisomerase I [Zea mays]	-	-	-	-	GO:0043226//organelle;GO:0043229//intracellular organelle;GO:0005622//intracellular;GO:0043232//intracellular non-membrane-bounded organelle;GO:0005623//cell;GO:0044464//cell part;GO:0044424//intracellular part;GO:0043228//non-membrane-bounded organelle	GO:0016887//ATPase activity;GO:0016787//hydrolase activity;GO:0016817//hydrolase activity, acting on acid anhydrides;GO:0003824//catalytic activity;GO:0017111//nucleoside-triphosphatase activity;GO:0042623//ATPase activity, coupled;GO:0016462//pyrophosphatase activity;GO:0003916//DNA topoisomerase activity;GO:0008094//DNA-dependent ATPase activity;GO:0016818//hydrolase activity, acting on acid an…	GO:0009987//cellular process;GO:0034641//cellular nitrogen compound metabolic process;GO:0046483//heterocycle metabolic process;GO:0071704//organic substance metabolic process;GO:0006807//nitrogen compound metabolic process;GO:0044237//cellular metabolic process;GO:0006139//nucleobase-containing compound metabolic process;GO:0006725//cellular aromatic compound metabolic process;GO:0044260//cellul…
PB.1029.1	ssb1	PREDICTED: LOW QUALITY PROTEIN: replication protein A 70 kDa DNA-binding subunit-like [Zea mays]	Genetic Information Processing	Replication and repair	ko03420//Nucleotide excision repair;ko03030//DNA replication;ko03440//Homologous recombination;ko03430//Mismatch repair	K07466	-	-	-
PB.10290.1	LSM2	PREDICTED: sm-like protein LSM2 [Brachypodium distachyon]	Genetic Information Processing	Transcription;Folding, sorting and degradation	ko03040//Spliceosome;ko03018//RNA degradation	K12621	-	-	-
PB.10291.1	tal	Transaldolase [Dichanthelium oligosanthes]	Metabolism	Carbohydrate metabolism;Global and overview maps	ko01100//Metabolic pathways;ko01110//Biosynthesis of secondary metabolites;ko01200//Carbon metabolism;ko01230//Biosynthesis of amino acids;ko00030//Pentose phosphate pathway	K00616	-	-	GO:0008152//metabolic process;GO:0044238//primary metabolic process
PB.10292.1	--	DNAJ heat shock N-terminal domain-containing protein [Zea mays]	-	-	-	-	-	-	-
PB.10292.2	Dnajb5	DNAJ heat shock N-terminal domain-containing protein [Zea mays]	-	-	-	-	-	-	-
PB.10293.1	LCBK1	PREDICTED: sphingoid long-chain bases kinase 1-like [Zea mays]	Metabolism	Lipid metabolism	ko00600//Sphingolipid metabolism	K04715	-	-	-
PB.10294.1	EDR2L	PREDICTED: LOC100282891 isoform X1 [Zea mays]	-	-	-	-	-	-	-
PB.10295.1	--	Protein MEF2BNB [Anthurium amnicola]	-	-	-	-	-	-	-
PB.10296.1	--	Os08g0473300 [Oryza sativa Japonica Group]	-	-	-	-	-	-	-
PB.10297.1	SALT	JRL [Saccharum hybrid cultivar ROC22]	-	-	-	-	-	-	-
PB.10298.1	MYB86	ScMYB7 protein [Saccharum hybrid cultivar Co 86032]	Organismal Systems	Environmental adaptation	ko04626//Plant-pathogen interaction	K09422	-	-	-
PB.10299.1	--	Small nuclear ribonucleoprotein E [Glycine soja]	-	-	-	-	-	-	-
PB.103.1	ALD1	PREDICTED: aminotransferase ALD1 homolog [Zea mays]	Metabolism	Global and overview maps;Amino acid metabolism	ko01100//Metabolic pathways;ko01110//Biosynthesis of secondary metabolites;ko01230//Biosynthesis of amino acids;ko00300//Lysine biosynthesis	K10206	-	-	-
PB.1030.1	LSI3	silicon transporter [Hordeum vulgare]	-	-	-	-	-	-	GO:0044699//single-organism process;GO:0044763//single-organism cellular process;GO:0009987//cellular process
PB.10300.1	MDAR5	Monodehydroascorbate reductase 5 mitochondrial [Zea mays]	Metabolism	Carbohydrate metabolism;Global and overview maps	ko01100//Metabolic pathways;ko00053//Ascorbate and aldarate metabolism	K08232	GO:0044435//plastid part;GO:0044424//intracellular part;GO:0005622//intracellular;GO:0044444//cytoplasmic part;GO:0044464//cell part;GO:0044422//organelle part;GO:0009526//plastid envelope;GO:0043231//intracellular membrane-bounded organelle;GO:0044446//intracellular organelle part;GO:0031975//envelope;GO:0031967//organelle envelope;GO:0005623//cell;GO:0009536//plastid;GO:0009532//plastid stroma;…	GO:1901363//heterocyclic compound binding;GO:0016655//oxidoreductase activity, acting on NAD(P)H, quinone or similar compound as acceptor;GO:0005488//binding;GO:0000166//nucleotide binding;GO:0036094//small molecule binding;GO:0003824//catalytic activity;GO:1901265//nucleoside phosphate binding;GO:0097159//organic cyclic compound binding;GO:0016651//oxidoreductase activity, acting on NAD(P)H;GO:0…	GO:0072593//reactive oxygen species metabolic process;GO:0009987//cellular process;GO:0044710//single-organism metabolic process;GO:0042743//hydrogen peroxide metabolic process;GO:0044699//single-organism process;GO:0044237//cellular metabolic process;GO:0008152//metabolic process
PB.10300.2	MDAR5	Monodehydroascorbate reductase 5 mitochondrial [Zea mays]	Metabolism	Global and overview maps;Carbohydrate metabolism	ko01100//Metabolic pathways;ko00053//Ascorbate and aldarate metabolism	K08232	GO:0009532//plastid stroma;GO:0031975//envelope;GO:0005623//cell;GO:0044464//cell part;GO:0044422//organelle part;GO:0043227//membrane-bounded organelle;GO:0005737//cytoplasm;GO:0044435//plastid part;GO:0043229//intracellular organelle;GO:0044446//intracellular organelle part;GO:0043226//organelle;GO:0005622//intracellular;GO:0044444//cytoplasmic part;GO:0044424//intracellular part;GO:0009526//pl…	GO:0016651//oxidoreductase activity, acting on NAD(P)H;GO:0003824//catalytic activity;GO:0016491//oxidoreductase activity;GO:1901363//heterocyclic compound binding;GO:0097159//organic cyclic compound binding;GO:1901265//nucleoside phosphate binding;GO:0005488//binding;GO:0036094//small molecule binding;GO:0000166//nucleotide binding;GO:0016655//oxidoreductase activity, acting on NAD(P)H, quinone …	GO:0009987//cellular process;GO:0008152//metabolic process;GO:0044710//single-organism metabolic process;GO:0042743//hydrogen peroxide metabolic process;GO:0072593//reactive oxygen species metabolic process;GO:0044237//cellular metabolic process;GO:0044699//single-organism process
PB.10301.1	DJA8	Chaperone protein dnaJ A6 chloroplastic [Zea mays]	-	-	-	-	-	GO:0043167//ion binding;GO:0005488//binding;GO:0043169//cation binding;GO:0005515//protein binding	GO:0044260//cellular macromolecule metabolic process;GO:0044238//primary metabolic process;GO:0044267//cellular protein metabolic process;GO:0050896//response to stimulus;GO:0009987//cellular process;GO:0006950//response to stress;GO:0008152//metabolic process;GO:0019538//protein metabolic process;GO:0043170//macromolecule metabolic process;GO:0044237//cellular metabolic process;GO:0071704//organ…
PB.10302.1	LECRK41	L-type lectin-domain containing receptor kinase V.9 [Zea mays]	-	-	-	-	-	GO:0003824//catalytic activity;GO:0097159//organic cyclic compound binding;GO:0016740//transferase activity;GO:0036094//small molecule binding;GO:0016301//kinase activity;GO:0016772//transferase activity, transferring phosphorus-containing groups;GO:0001882//nucleoside binding;GO:0001883//purine nucleoside binding;GO:1901363//heterocyclic compound binding;GO:0032549//ribonucleoside binding;GO:000…	GO:0071704//organic substance metabolic process;GO:0006464//cellular protein modification process;GO:0043170//macromolecule metabolic process;GO:0044237//cellular metabolic process;GO:0044238//primary metabolic process;GO:0019538//protein metabolic process;GO:0043412//macromolecule modification;GO:0008152//metabolic process;GO:0009987//cellular process;GO:0036211//protein modification process;GO:…
PB.10303.1	--	hypothetical protein SORBI_007G037200 [Sorghum bicolor]	-	-	-	-	-	-	-
PB.10304.1	CRLK1	PREDICTED: probable leucine-rich repeat receptor-like serine/threonine-protein kinase At5g15730 isoform X1 [Setaria italica]	-	-	-	-	-	-	-
PB.10305.1	BHLH34	Transcription factor ILR3 [Zea mays]	-	-	-	-	-	GO:0005488//binding;GO:0005515//protein binding	-
PB.10306.1	--	blue copper protein precursor [Zea mays]	-	-	-	-	-	-	-
PB.10308.1	WAP	WPP domain-associated protein [Zea mays]	-	-	-	-	-	-	-
PB.10309.1	--	ATP binding protein [Zea mays]	-	-	-	-	-	-	-
PB.1031.1	MFSD14A	tetracycline transporter protein [Zea mays]	-	-	-	-	-	-	-
PB.10310.1	--	ATPase [Zea mays]	-	-	-	-	-	GO:0016772//transferase activity, transferring phosphorus-containing groups;GO:0016740//transferase activity;GO:0003824//catalytic activity	GO:0009987//cellular process;GO:0006796//phosphate-containing compound metabolic process;GO:0006793//phosphorus metabolic process;GO:0044237//cellular metabolic process;GO:0008152//metabolic process
PB.10310.2	NAGK	ATPase [Zea mays]	-	-	-	-	-	-	-
PB.10310.3	--	N-acetyl-D-glucosamine kinase-like isoform X1 [Asparagus officinalis]	-	-	-	-	-	GO:0016772//transferase activity, transferring phosphorus-containing groups;GO:0003824//catalytic activity;GO:0016740//transferase activity	GO:0006793//phosphorus metabolic process;GO:0008152//metabolic process;GO:0044237//cellular metabolic process;GO:0006796//phosphate-containing compound metabolic process;GO:0009987//cellular process
PB.10312.1	WDR26	PREDICTED: WD repeat-containing protein 26 [Setaria italica]	-	-	-	-	-	-	-
PB.10312.2	WDR26	PREDICTED: WD repeat-containing protein 26 [Setaria italica]	-	-	-	-	-	-	-
PB.10312.3	WDR26	leunig-related7 [Zea mays]	-	-	-	-	-	-	-
PB.10312.4	WDR26	PREDICTED: WD repeat-containing protein 26 [Setaria italica]	-	-	-	-	-	-	-
PB.10313.1	At4g37920	Endoribonuclease E-like protein [Zea mays]	-	-	-	-	-	-	-
PB.10313.2	At4g37920	Endoribonuclease E-like protein [Zea mays]	-	-	-	-	-	-	-
PB.10314.1	At1g22040	PREDICTED: F-box/kelch-repeat protein At1g22040 [Setaria italica]	-	-	-	-	-	-	-
PB.10314.2	At1g22040	PREDICTED: F-box/kelch-repeat protein At1g22040 [Setaria italica]	-	-	-	-	-	-	-
PB.10314.3	At1g22040	PREDICTED: F-box/kelch-repeat protein At1g22040 [Setaria italica]	-	-	-	-	-	-	-
PB.10314.4	At1g22040	kelch motif family protein [Zea mays]	-	-	-	-	-	-	-
PB.10314.5	At1g22040	PREDICTED: F-box/kelch-repeat protein At1g22040 [Setaria italica]	-	-	-	-	-	-	-
PB.10315.1	LHT1	uncharacterized LOC100273455 [Zea mays]	-	-	-	-	GO:0031224//intrinsic component of membrane;GO:0044425//membrane part;GO:0016020//membrane	-	-
PB.10316.1	GAPC1	PREDICTED: glyceraldehyde-3-phosphate dehydrogenase 1, cytosolic isoform X1 [Zea mays]	Metabolism	Global and overview maps;Energy metabolism;Carbohydrate metabolism	ko01100//Metabolic pathways;ko01110//Biosynthesis of secondary metabolites;ko01200//Carbon metabolism;ko01230//Biosynthesis of amino acids;ko00010//Glycolysis / Gluconeogenesis;ko00710//Carbon fixation in photosynthetic organisms	K00134	GO:0044464//cell part;GO:0044424//intracellular part;GO:0005623//cell;GO:0005622//intracellular	GO:1901265//nucleoside phosphate binding;GO:0016620//oxidoreductase activity, acting on the aldehyde or oxo group of donors, NAD or NADP as acceptor;GO:1901363//heterocyclic compound binding;GO:0000166//nucleotide binding;GO:0016491//oxidoreductase activity;GO:0005488//binding;GO:0016903//oxidoreductase activity, acting on the aldehyde or oxo group of donors;GO:0003824//catalytic activity;GO:0097…	GO:0043436//oxoacid metabolic process;GO:0044281//small molecule metabolic process;GO:0044763//single-organism cellular process;GO:0032787//monocarboxylic acid metabolic process;GO:0008152//metabolic process;GO:0044237//cellular metabolic process;GO:0044710//single-organism metabolic process;GO:0006090//pyruvate metabolic process;GO:0019752//carboxylic acid metabolic process;GO:0071704//organic s…
PB.10317.1	B'THETA	PREDICTED: serine/threonine protein phosphatase 2A 57 kDa regulatory subunit B' theta isoform-like [Setaria italica]	Genetic Information Processing	Translation	ko03015//mRNA surveillance pathway	K11584	-	GO:0019208//phosphatase regulator activity;GO:0030234//enzyme regulator activity;GO:0019888//protein phosphatase regulator activity;GO:0098772//molecular function regulator	GO:0065007//biological regulation;GO:0050794//regulation of cellular process;GO:0019222//regulation of metabolic process;GO:0050789//regulation of biological process
PB.10318.1	DTX42	multidrug and toxic compound extrusion1 [Zea mays]	-	-	-	-	GO:0016020//membrane;GO:0044425//membrane part;GO:0031224//intrinsic component of membrane	GO:0015291//secondary active transmembrane transporter activity;GO:0005215//transporter activity;GO:0022857//transmembrane transporter activity;GO:0022804//active transmembrane transporter activity	GO:0044249//cellular biosynthetic process;GO:0019758//glycosinolate biosynthetic process;GO:0044711//single-organism biosynthetic process;GO:0044237//cellular metabolic process;GO:0051234//establishment of localization;GO:1901137//carbohydrate derivative biosynthetic process;GO:1901135//carbohydrate derivative metabolic process;GO:0006790//sulfur compound metabolic process;GO:0071704//organic sub…
PB.10319.1	--	glycine-rich protein [Zea mays]	-	-	-	-	-	-	-
PB.10319.2	--	glycine-rich protein [Zea mays]	-	-	-	-	-	-	-
PB.1032.1	Os10g0544900	PREDICTED: probable protein phosphatase 2C 72 [Setaria italica]	-	-	-	-	-	GO:0043167//ion binding;GO:0004721//phosphoprotein phosphatase activity;GO:0016788//hydrolase activity, acting on ester bonds;GO:0003824//catalytic activity;GO:0043169//cation binding;GO:0016791//phosphatase activity;GO:0005488//binding;GO:0042578//phosphoric ester hydrolase activity;GO:0016787//hydrolase activity	GO:0044237//cellular metabolic process;GO:0006464//cellular protein modification process;GO:0019538//protein metabolic process;GO:0009987//cellular process;GO:0043412//macromolecule modification;GO:0044267//cellular protein metabolic process;GO:0044260//cellular macromolecule metabolic process;GO:0036211//protein modification process;GO:0008152//metabolic process;GO:0043170//macromolecule metabol…
PB.10320.1	CML7	calmodulin [Zea mays]	Organismal Systems	Environmental adaptation	ko04626//Plant-pathogen interaction	K13448	-	-	-
PB.10321.1	RPP1A	60S acidic ribosomal protein P1 [Saccharum hybrid cultivar]	Genetic Information Processing	Translation	ko03010//Ribosome	K02942	GO:0044444//cytoplasmic part;GO:0005623//cell;GO:0032991//macromolecular complex;GO:0044464//cell part;GO:0005840//ribosome;GO:0005737//cytoplasm;GO:0044424//intracellular part;GO:0043232//intracellular non-membrane-bounded organelle;GO:0043226//organelle;GO:1990904//ribonucleoprotein complex;GO:0030529//intracellular ribonucleoprotein complex;GO:0005622//intracellular;GO:0043229//intracellular o…	GO:0005198//structural molecule activity	GO:0009987//cellular process;GO:0010467//gene expression;GO:1901576//organic substance biosynthetic process;GO:0044237//cellular metabolic process;GO:0008152//metabolic process;GO:0044249//cellular biosynthetic process;GO:0009058//biosynthetic process;GO:0043170//macromolecule metabolic process;GO:0034645//cellular macromolecule biosynthetic process;GO:0044260//cellular macromolecule metabolic pr…
PB.10322.1	LIF2	RNA-binding (RRM/RBD/RNP motifs) family protein [Zea mays]	-	-	-	-	-	GO:0005488//binding;GO:0097159//organic cyclic compound binding	-
PB.10323.1	--	OSIGBa0158F13.3 [Oryza sativa Indica Group]	-	-	-	-	-	-	-
PB.10324.1	--	Major facilitator superfamily protein [Zea mays]	-	-	-	-	GO:0044425//membrane part;GO:0016020//membrane;GO:0031224//intrinsic component of membrane	GO:0022857//transmembrane transporter activity;GO:0005215//transporter activity;GO:0015103//inorganic anion transmembrane transporter activity;GO:0022892//substrate-specific transporter activity;GO:0008509//anion transmembrane transporter activity;GO:0015075//ion transmembrane transporter activity;GO:0022891//substrate-specific transmembrane transporter activity	GO:0006820//anion transport;GO:0006811//ion transport;GO:0006810//transport;GO:0044765//single-organism transport;GO:0015698//inorganic anion transport;GO:0051234//establishment of localization;GO:0051179//localization;GO:1902578//single-organism localization;GO:0044699//single-organism process
PB.10325.1	--	Os01g0601950 [Oryza sativa Japonica Group]	-	-	-	-	-	-	-
PB.10326.1	FRK2	Fructokinase-2, partial [Dichanthelium oligosanthes]	Metabolism	Carbohydrate metabolism;Global and overview maps	ko01100//Metabolic pathways;ko00520//Amino sugar and nucleotide sugar metabolism;ko00500//Starch and sucrose metabolism;ko00051//Fructose and mannose metabolism	K00847	-	GO:0097367//carbohydrate derivative binding;GO:0016301//kinase activity;GO:0001883//purine nucleoside binding;GO:0032550//purine ribonucleoside binding;GO:0004396//hexokinase activity;GO:0036094//small molecule binding;GO:0019200//carbohydrate kinase activity;GO:0001882//nucleoside binding;GO:1901363//heterocyclic compound binding;GO:0016773//phosphotransferase activity, alcohol group as acceptor…	GO:0005976//polysaccharide metabolic process;GO:0044238//primary metabolic process;GO:0071704//organic substance metabolic process;GO:0044042//glucan metabolic process;GO:0006796//phosphate-containing compound metabolic process;GO:0044237//cellular metabolic process;GO:0008152//metabolic process;GO:0044710//single-organism metabolic process;GO:0005982//starch metabolic process;GO:0044281//small m…
PB.10326.2	FRK2	Fructokinase-like 1 chloroplastic [Zea mays]	Metabolism	Carbohydrate metabolism;Global and overview maps	ko01100//Metabolic pathways;ko00520//Amino sugar and nucleotide sugar metabolism;ko00500//Starch and sucrose metabolism;ko00051//Fructose and mannose metabolism	K00847	-	GO:0032549//ribonucleoside binding;GO:1901363//heterocyclic compound binding;GO:0097367//carbohydrate derivative binding;GO:0019200//carbohydrate kinase activity;GO:0016773//phosphotransferase activity, alcohol group as acceptor;GO:0036094//small molecule binding;GO:0001882//nucleoside binding;GO:0001883//purine nucleoside binding;GO:0097159//organic cyclic compound binding;GO:0005488//binding;GO…	GO:0008152//metabolic process;GO:0006793//phosphorus metabolic process;GO:0044723//single-organism carbohydrate metabolic process;GO:0044042//glucan metabolic process;GO:0071704//organic substance metabolic process;GO:0044264//cellular polysaccharide metabolic process;GO:0006796//phosphate-containing compound metabolic process;GO:0006073//cellular glucan metabolic process;GO:0044237//cellular met…
PB.10327.1	OsI_26546	ribosome recycling factor [Zea mays]	-	-	-	-	-	-	-
PB.10328.1	--	PREDICTED: F-box/FBD/LRR-repeat protein At1g13570 [Oryza sativa Japonica Group]	-	-	-	-	-	-	-
PB.10329.1	smndc1	survival of motor neuron-related-splicing factor 30 [Zea mays]	Genetic Information Processing	Transcription	ko03040//Spliceosome	K12839	-	-	-
PB.1033.1	--	Methylsterol monooxygenase 1-2 [Zea mays]	Metabolism	Global and overview maps;Lipid metabolism	ko01100//Metabolic pathways;ko01110//Biosynthesis of secondary metabolites;ko00100//Steroid biosynthesis	K14423	GO:0016020//membrane;GO:0031224//intrinsic component of membrane;GO:0044425//membrane part	GO:0003824//catalytic activity	GO:0006629//lipid metabolic process;GO:0009987//cellular process;GO:0008152//metabolic process;GO:0044238//primary metabolic process;GO:0044255//cellular lipid metabolic process;GO:0019752//carboxylic acid metabolic process;GO:0044763//single-organism cellular process;GO:0071704//organic substance metabolic process;GO:0006631//fatty acid metabolic process;GO:0044699//single-organism process;GO:00…
PB.10330.1	--	-	-	-	-	-	-	-	-
PB.10331.1	Os08g0109300	PREDICTED: adenylate kinase, chloroplastic [Setaria italica]	Metabolism	Metabolism of cofactors and vitamins;Nucleotide metabolism;Global and overview maps	ko01100//Metabolic pathways;ko01110//Biosynthesis of secondary metabolites;ko00230//Purine metabolism;ko00730//Thiamine metabolism	K00939	GO:0044424//intracellular part;GO:0044444//cytoplasmic part;GO:0005623//cell;GO:0005737//cytoplasm;GO:0005622//intracellular;GO:0009536//plastid;GO:0043231//intracellular membrane-bounded organelle;GO:0043226//organelle;GO:0044464//cell part;GO:0043227//membrane-bounded organelle;GO:0043229//intracellular organelle	GO:0005488//binding;GO:0032549//ribonucleoside binding;GO:0036094//small molecule binding;GO:0016776//phosphotransferase activity, phosphate group as acceptor;GO:0097367//carbohydrate derivative binding;GO:0032550//purine ribonucleoside binding;GO:1901363//heterocyclic compound binding;GO:0003824//catalytic activity;GO:0016772//transferase activity, transferring phosphorus-containing groups;GO:00…	GO:0044710//single-organism metabolic process;GO:0046483//heterocycle metabolic process;GO:0019637//organophosphate metabolic process;GO:0009117//nucleotide metabolic process;GO:0006753//nucleoside phosphate metabolic process;GO:0044763//single-organism cellular process;GO:0044238//primary metabolic process;GO:0008152//metabolic process;GO:0044281//small molecule metabolic process;GO:0006725//cel…
PB.10332.1	TOL5	PREDICTED: TOM1-like protein 2 [Setaria italica]	-	-	-	-	-	-	GO:0008104//protein localization;GO:0015031//protein transport;GO:0033036//macromolecule localization;GO:0045184//establishment of protein localization;GO:0051179//localization;GO:0071702//organic substance transport;GO:0051234//establishment of localization;GO:0006810//transport
PB.10333.1	FAS2	chromatin assembly factor 1 subunit B [Zea mays]	-	-	-	-	GO:0043234//protein complex;GO:0043227//membrane-bounded organelle;GO:0043226//organelle;GO:0044464//cell part;GO:0005623//cell;GO:0043229//intracellular organelle;GO:0005622//intracellular;GO:0032991//macromolecular complex;GO:0044424//intracellular part;GO:0043231//intracellular membrane-bounded organelle	-	GO:1901576//organic substance biosynthetic process;GO:0016043//cellular component organization;GO:0009059//macromolecule biosynthetic process;GO:0006333//chromatin assembly or disassembly;GO:0046483//heterocycle metabolic process;GO:0006259//DNA metabolic process;GO:0050789//regulation of biological process;GO:0009987//cellular process;GO:0034728//nucleosome organization;GO:0048869//cellular deve…
PB.10334.1	MAGO2	protein mago nashi [Zea mays]	Genetic Information Processing	Transcription;Translation	ko03040//Spliceosome;ko03013//RNA transport;ko03015//mRNA surveillance pathway	K12877	-	-	-
PB.10334.2	MAGO2	protein mago nashi [Zea mays]	Genetic Information Processing	Transcription;Translation	ko03040//Spliceosome;ko03013//RNA transport;ko03015//mRNA surveillance pathway	K12877	-	-	-
PB.10335.1	sbds	PREDICTED: ribosome maturation protein SBDS [Brachypodium distachyon]	Genetic Information Processing	Translation	ko03008//Ribosome biogenesis in eukaryotes	K14574	-	-	GO:0044085//cellular component biogenesis;GO:0022613//ribonucleoprotein complex biogenesis;GO:0019222//regulation of metabolic process;GO:0071840//cellular component organization or biogenesis;GO:0060255//regulation of macromolecule metabolic process;GO:0050789//regulation of biological process;GO:0010468//regulation of gene expression;GO:0065007//biological regulation
PB.10336.1	--	Chitin synthase 2, partial [Anthurium amnicola]	-	-	-	-	-	-	-
PB.10336.2	--	Chitin synthase 2, partial [Anthurium amnicola]	-	-	-	-	-	-	-
PB.10338.1	Os03g0167500	PREDICTED: receptor homology region, transmembrane domain- and RING domain-containing protein 2-like [Setaria italica]	-	-	-	-	GO:0005737//cytoplasm;GO:0005623//cell;GO:0098805//whole membrane;GO:0016020//membrane;GO:0009705//plant-type vacuole membrane;GO:0031224//intrinsic component of membrane;GO:0005774//vacuolar membrane;GO:0044444//cytoplasmic part;GO:0012505//endomembrane system;GO:0044464//cell part;GO:0044424//intracellular part;GO:0044422//organelle part;GO:0098588//bounding membrane of organelle;GO:0031090//or…	GO:0016787//hydrolase activity;GO:0043169//cation binding;GO:0046914//transition metal ion binding;GO:0005488//binding;GO:0046872//metal ion binding;GO:0043167//ion binding;GO:0003824//catalytic activity	GO:0051179//localization;GO:0051234//establishment of localization;GO:0008104//protein localization;GO:0033036//macromolecule localization
PB.10338.2	RMR1	PREDICTED: receptor homology region, transmembrane domain- and RING domain-containing protein 2-like [Setaria italica]	-	-	-	-	GO:0005622//intracellular;GO:0009705//plant-type vacuole membrane;GO:0012505//endomembrane system;GO:0044424//intracellular part;GO:0043227//membrane-bounded organelle;GO:0044446//intracellular organelle part;GO:0098588//bounding membrane of organelle;GO:0043226//organelle;GO:0005773//vacuole;GO:0044464//cell part;GO:0005768//endosome;GO:0005774//vacuolar membrane;GO:0010008//endosome membrane;GO…	GO:0016787//hydrolase activity;GO:0046914//transition metal ion binding;GO:0043169//cation binding;GO:0003824//catalytic activity;GO:0046872//metal ion binding;GO:0043167//ion binding;GO:0005488//binding	GO:0051179//localization;GO:0033036//macromolecule localization;GO:0051234//establishment of localization;GO:0008104//protein localization
PB.10339.1	FDX1	PREDICTED: ferredoxin-like [Setaria italica]	Metabolism	Energy metabolism	ko00195//Photosynthesis	K02639	GO:0005622//intracellular;GO:0005737//cytoplasm;GO:0009536//plastid;GO:0043227//membrane-bounded organelle;GO:0044444//cytoplasmic part;GO:0043231//intracellular membrane-bounded organelle;GO:0044464//cell part;GO:0044424//intracellular part;GO:0043226//organelle;GO:0005623//cell;GO:0043229//intracellular organelle	GO:0051536//iron-sulfur cluster binding;GO:0051540//metal cluster binding;GO:0043169//cation binding;GO:0043167//ion binding;GO:0005488//binding	GO:0008152//metabolic process;GO:0006091//generation of precursor metabolites and energy;GO:0044699//single-organism process;GO:0009987//cellular process;GO:0044237//cellular metabolic process;GO:0044710//single-organism metabolic process
PB.10339.2	PETF	adrenodoxin, mitochondrial [Zea mays]	Metabolism	Energy metabolism	ko00195//Photosynthesis	K02639	GO:0043231//intracellular membrane-bounded organelle;GO:0005623//cell;GO:0009536//plastid;GO:0044424//intracellular part;GO:0044464//cell part;GO:0043229//intracellular organelle;GO:0005737//cytoplasm;GO:0043227//membrane-bounded organelle;GO:0043226//organelle;GO:0044444//cytoplasmic part;GO:0005622//intracellular	GO:0051536//iron-sulfur cluster binding;GO:0043167//ion binding;GO:0051540//metal cluster binding;GO:0043169//cation binding;GO:0005488//binding	GO:0009987//cellular process;GO:0008152//metabolic process;GO:0044699//single-organism process;GO:0044710//single-organism metabolic process;GO:0071704//organic substance metabolic process;GO:0044267//cellular protein metabolic process;GO:0006091//generation of precursor metabolites and energy;GO:0019538//protein metabolic process;GO:0044237//cellular metabolic process;GO:0044238//primary metabol…
PB.1034.2	NECAP1	PREDICTED: serine/threonine-protein kinase tricorner-like isoform X2 [Brachypodium distachyon]	-	-	-	-	-	-	-
PB.1034.3	NECAP1	PREDICTED: serine/threonine-protein kinase tricorner-like isoform X2 [Brachypodium distachyon]	-	-	-	-	-	-	-
PB.1034.4	Necap2	PREDICTED: serine/threonine-protein kinase tricorner-like isoform X2 [Brachypodium distachyon]	-	-	-	-	-	-	-
PB.10340.1	tmem18	Transmembrane protein 18 [Zea mays]	-	-	-	-	-	-	-
PB.10341.1	NAC037	secondary wall NAC master switch [Panicum virgatum]	-	-	-	-	-	-	-
PB.10342.1	At1g21780	maternal Effect Lethal family member [Zea mays]	-	-	-	-	GO:0000151//ubiquitin ligase complex;GO:0031461//cullin-RING ubiquitin ligase complex;GO:0044424//intracellular part;GO:0044464//cell part;GO:0043234//protein complex;GO:1902494//catalytic complex;GO:0005622//intracellular;GO:1990234//transferase complex;GO:0032991//macromolecular complex;GO:0005623//cell	-	GO:0006625//protein targeting to peroxisome;GO:0003006//developmental process involved in reproduction;GO:0034613//cellular protein localization;GO:0043170//macromolecule metabolic process;GO:0051234//establishment of localization;GO:0045184//establishment of protein localization;GO:0070727//cellular macromolecule localization;GO:0044765//single-organism transport;GO:0036211//protein modification…
PB.10342.2	At1g21780	maternal Effect Lethal family member [Zea mays]	-	-	-	-	GO:0032991//macromolecular complex;GO:0000151//ubiquitin ligase complex;GO:0044424//intracellular part;GO:1990234//transferase complex;GO:0044464//cell part;GO:0031461//cullin-RING ubiquitin ligase complex;GO:0005623//cell;GO:0043234//protein complex;GO:1902494//catalytic complex;GO:0005622//intracellular	-	GO:0051649//establishment of localization in cell;GO:0007275//multicellular organism development;GO:0008104//protein localization;GO:0044765//single-organism transport;GO:0044767//single-organism developmental process;GO:0043412//macromolecule modification;GO:0044763//single-organism cellular process;GO:0044267//cellular protein metabolic process;GO:0032446//protein modification by small protein …
PB.10343.1	HMGB7	PREDICTED: nucleosome/chromatin assembly factor D isoform X1 [Zea mays]	-	-	-	-	GO:0043227//membrane-bounded organelle;GO:0043226//organelle;GO:0005622//intracellular;GO:0043229//intracellular organelle;GO:0005623//cell;GO:0043231//intracellular membrane-bounded organelle;GO:0044464//cell part;GO:0044424//intracellular part	GO:0001071//nucleic acid binding transcription factor activity	GO:0050789//regulation of biological process;GO:0008152//metabolic process;GO:0046483//heterocycle metabolic process;GO:0090304//nucleic acid metabolic process;GO:1901576//organic substance biosynthetic process;GO:0009059//macromolecule biosynthetic process;GO:0010468//regulation of gene expression;GO:0044260//cellular macromolecule metabolic process;GO:0006139//nucleobase-containing compound met…
PB.10343.2	--	PREDICTED: nucleosome/chromatin assembly factor D isoform X1 [Zea mays]	-	-	-	-	-	-	-
PB.10343.3	HMGB7	PREDICTED: nucleosome/chromatin assembly factor D isoform X1 [Zea mays]	-	-	-	-	GO:0044424//intracellular part;GO:0044464//cell part;GO:0005623//cell;GO:0043231//intracellular membrane-bounded organelle;GO:0005622//intracellular;GO:0043227//membrane-bounded organelle;GO:0043226//organelle;GO:0043229//intracellular organelle	GO:0001071//nucleic acid binding transcription factor activity	GO:0006259//DNA metabolic process;GO:0009059//macromolecule biosynthetic process;GO:0044237//cellular metabolic process;GO:0043170//macromolecule metabolic process;GO:0006807//nitrogen compound metabolic process;GO:0008152//metabolic process;GO:0044260//cellular macromolecule metabolic process;GO:1901576//organic substance biosynthetic process;GO:0019222//regulation of metabolic process;GO:001046…
PB.10344.1	IDEF1	PREDICTED: B3 domain-containing protein IDEF1-like [Zea mays]	-	-	-	-	GO:0043226//organelle;GO:0044424//intracellular part;GO:0043227//membrane-bounded organelle;GO:0043231//intracellular membrane-bounded organelle;GO:0044464//cell part;GO:0005622//intracellular;GO:0043229//intracellular organelle;GO:0005623//cell	-	GO:0044249//cellular biosynthetic process;GO:0009059//macromolecule biosynthetic process;GO:0044260//cellular macromolecule metabolic process;GO:0034645//cellular macromolecule biosynthetic process;GO:0050789//regulation of biological process;GO:0008152//metabolic process;GO:0009987//cellular process;GO:0009058//biosynthetic process;GO:1901576//organic substance biosynthetic process;GO:0060255//r…
PB.10345.1	IDEF1	PREDICTED: B3 domain-containing protein IDEF1-like [Zea mays]	-	-	-	-	GO:0043231//intracellular membrane-bounded organelle;GO:0043227//membrane-bounded organelle;GO:0043229//intracellular organelle;GO:0005623//cell;GO:0044424//intracellular part;GO:0005622//intracellular;GO:0043226//organelle;GO:0044464//cell part	-	GO:0043170//macromolecule metabolic process;GO:0044260//cellular macromolecule metabolic process;GO:0060255//regulation of macromolecule metabolic process;GO:0008152//metabolic process;GO:0044237//cellular metabolic process;GO:0009987//cellular process;GO:0034645//cellular macromolecule biosynthetic process;GO:0009058//biosynthetic process;GO:0019222//regulation of metabolic process;GO:0044249//c…
PB.10345.2	IDEF1	PREDICTED: B3 domain-containing protein IDEF1-like [Zea mays]	-	-	-	-	GO:0005623//cell;GO:0043226//organelle;GO:0044464//cell part;GO:0043227//membrane-bounded organelle;GO:0044424//intracellular part;GO:0043231//intracellular membrane-bounded organelle;GO:0005622//intracellular;GO:0043229//intracellular organelle	-	GO:0071704//organic substance metabolic process;GO:0044237//cellular metabolic process;GO:0019222//regulation of metabolic process;GO:0043170//macromolecule metabolic process;GO:0008152//metabolic process;GO:0050789//regulation of biological process;GO:0044260//cellular macromolecule metabolic process;GO:0009058//biosynthetic process;GO:0009987//cellular process;GO:0065007//biological regulation;…
PB.10345.3	IDEF1	PREDICTED: B3 domain-containing protein IDEF1-like [Zea mays]	-	-	-	-	GO:0044424//intracellular part;GO:0043226//organelle;GO:0043229//intracellular organelle;GO:0005623//cell;GO:0043227//membrane-bounded organelle;GO:0043231//intracellular membrane-bounded organelle;GO:0044464//cell part;GO:0005622//intracellular	-	GO:0043170//macromolecule metabolic process;GO:0071704//organic substance metabolic process;GO:0009059//macromolecule biosynthetic process;GO:0034645//cellular macromolecule biosynthetic process;GO:0009058//biosynthetic process;GO:0044249//cellular biosynthetic process;GO:0050789//regulation of biological process;GO:0008152//metabolic process;GO:0044237//cellular metabolic process;GO:0065007//bio…
PB.10346.1	SAHH	Adenosylhomocysteinase [Saccharum hybrid cultivar R570]	Metabolism	Global and overview maps;Amino acid metabolism	ko01100//Metabolic pathways;ko00270//Cysteine and methionine metabolism	K01251	-	-	-
PB.10347.1	SHM4	glycine1 [Zea mays]	Metabolism	Metabolism of other amino acids;Global and overview maps;Amino acid metabolism;Carbohydrate metabolism;Metabolism of cofactors and vitamins	ko01100//Metabolic pathways;ko01110//Biosynthesis of secondary metabolites;ko01200//Carbon metabolism;ko01230//Biosynthesis of amino acids;ko00630//Glyoxylate and dicarboxylate metabolism;ko00460//Cyanoamino acid metabolism;ko00260//Glycine, serine and threonine metabolism;ko00670//One carbon pool by folate	K00600	-	GO:0016740//transferase activity;GO:0043168//anion binding;GO:0016742//hydroxymethyl-, formyl- and related transferase activity;GO:0016741//transferase activity, transferring one-carbon groups;GO:0043167//ion binding;GO:0005488//binding;GO:0003824//catalytic activity	GO:0044710//single-organism metabolic process;GO:0071704//organic substance metabolic process;GO:0006520//cellular amino acid metabolic process;GO:0008152//metabolic process;GO:0044281//small molecule metabolic process;GO:0043436//oxoacid metabolic process;GO:0006807//nitrogen compound metabolic process;GO:0006730//one-carbon metabolic process;GO:0009069//serine family amino acid metabolic proces…
PB.10347.2	SHM4	glycine1 [Zea mays]	Metabolism	Amino acid metabolism;Global and overview maps;Metabolism of other amino acids;Carbohydrate metabolism;Metabolism of cofactors and vitamins	ko01100//Metabolic pathways;ko01110//Biosynthesis of secondary metabolites;ko01200//Carbon metabolism;ko01230//Biosynthesis of amino acids;ko00630//Glyoxylate and dicarboxylate metabolism;ko00460//Cyanoamino acid metabolism;ko00260//Glycine, serine and threonine metabolism;ko00670//One carbon pool by folate	K00600	-	GO:0043168//anion binding;GO:0003824//catalytic activity;GO:0005488//binding;GO:0016742//hydroxymethyl-, formyl- and related transferase activity;GO:0016740//transferase activity;GO:0016741//transferase activity, transferring one-carbon groups;GO:0043167//ion binding	GO:0044699//single-organism process;GO:0009069//serine family amino acid metabolic process;GO:0006730//one-carbon metabolic process;GO:0019752//carboxylic acid metabolic process;GO:1901564//organonitrogen compound metabolic process;GO:0006520//cellular amino acid metabolic process;GO:0008152//metabolic process;GO:0071704//organic substance metabolic process;GO:0044238//primary metabolic process;G…
PB.10347.3	SHM4	glycine1 [Zea mays]	Metabolism	Carbohydrate metabolism;Metabolism of cofactors and vitamins;Metabolism of other amino acids;Amino acid metabolism;Global and overview maps	ko01100//Metabolic pathways;ko01110//Biosynthesis of secondary metabolites;ko01200//Carbon metabolism;ko01230//Biosynthesis of amino acids;ko00630//Glyoxylate and dicarboxylate metabolism;ko00460//Cyanoamino acid metabolism;ko00260//Glycine, serine and threonine metabolism;ko00670//One carbon pool by folate	K00600	-	GO:0043167//ion binding;GO:0003824//catalytic activity;GO:0016742//hydroxymethyl-, formyl- and related transferase activity;GO:0016740//transferase activity;GO:0005488//binding;GO:0043168//anion binding;GO:0016741//transferase activity, transferring one-carbon groups	GO:0006082//organic acid metabolic process;GO:0006730//one-carbon metabolic process;GO:0071704//organic substance metabolic process;GO:1901564//organonitrogen compound metabolic process;GO:0044710//single-organism metabolic process;GO:0009069//serine family amino acid metabolic process;GO:0008152//metabolic process;GO:0019752//carboxylic acid metabolic process;GO:0044281//small molecule metabolic…
PB.10348.1	--	DNA binding protein [Zea mays]	-	-	-	-	-	-	-
PB.10349.1	SORBIDRAFT_0019s002010	PREDICTED: probable bifunctional methylthioribulose-1-phosphate dehydratase/enolase-phosphatase E1 isoform X1 [Setaria italica]	Metabolism	Amino acid metabolism;Global and overview maps	ko01100//Metabolic pathways;ko00270//Cysteine and methionine metabolism	K16054	GO:0005622//intracellular;GO:0005623//cell;GO:0044464//cell part;GO:0044424//intracellular part	GO:0046914//transition metal ion binding;GO:0016829//lyase activity;GO:0043169//cation binding;GO:0016788//hydrolase activity, acting on ester bonds;GO:0016835//carbon-oxygen lyase activity;GO:0016853//isomerase activity;GO:0003824//catalytic activity;GO:0005488//binding;GO:0042578//phosphoric ester hydrolase activity;GO:0043167//ion binding;GO:0016860//intramolecular oxidoreductase activity;GO:0…	GO:0046483//heterocycle metabolic process;GO:0044249//cellular biosynthetic process;GO:0009119//ribonucleoside metabolic process;GO:0006807//nitrogen compound metabolic process;GO:0044711//single-organism biosynthetic process;GO:0044272//sulfur compound biosynthetic process;GO:0009086//methionine biosynthetic process;GO:0006555//methionine metabolic process;GO:0043436//oxoacid metabolic process;G…
PB.1035.1	BCAT2	PREDICTED: branched-chain-amino-acid aminotransferase 5, chloroplastic-like [Setaria italica]	Metabolism	Amino acid metabolism;Global and overview maps;Metabolism of cofactors and vitamins;Biosynthesis of other secondary metabolites	ko01100//Metabolic pathways;ko01110//Biosynthesis of secondary metabolites;ko01230//Biosynthesis of amino acids;ko00270//Cysteine and methionine metabolism;ko01210//2-Oxocarboxylic acid metabolism;ko00280//Valine, leucine and isoleucine degradation;ko00770//Pantothenate and CoA biosynthesis;ko00290//Valine, leucine and isoleucine biosynthesis;ko00966//Glucosinolate biosynthesis	K00826	-	GO:0016740//transferase activity;GO:0016769//transferase activity, transferring nitrogenous groups;GO:0008483//transaminase activity;GO:0003824//catalytic activity;GO:0004084//branched-chain-amino-acid transaminase activity	GO:1901564//organonitrogen compound metabolic process;GO:0044281//small molecule metabolic process;GO:0044238//primary metabolic process;GO:0044699//single-organism process;GO:0044237//cellular metabolic process;GO:0006082//organic acid metabolic process;GO:0043436//oxoacid metabolic process;GO:0008152//metabolic process;GO:0009987//cellular process;GO:0044763//single-organism cellular process;GO…
PB.1035.2	BCAT2	Branched-chain-amino-acid aminotransferase [Zea mays]	Metabolism	Metabolism of cofactors and vitamins;Biosynthesis of other secondary metabolites;Amino acid metabolism;Global and overview maps	ko01100//Metabolic pathways;ko01110//Biosynthesis of secondary metabolites;ko01230//Biosynthesis of amino acids;ko00270//Cysteine and methionine metabolism;ko01210//2-Oxocarboxylic acid metabolism;ko00280//Valine, leucine and isoleucine degradation;ko00770//Pantothenate and CoA biosynthesis;ko00290//Valine, leucine and isoleucine biosynthesis;ko00966//Glucosinolate biosynthesis	K00826	-	GO:0004084//branched-chain-amino-acid transaminase activity;GO:0016769//transferase activity, transferring nitrogenous groups;GO:0016740//transferase activity;GO:0008483//transaminase activity;GO:0003824//catalytic activity	GO:0044763//single-organism cellular process;GO:0006082//organic acid metabolic process;GO:0019752//carboxylic acid metabolic process;GO:0006807//nitrogen compound metabolic process;GO:1901564//organonitrogen compound metabolic process;GO:0009987//cellular process;GO:0044238//primary metabolic process;GO:0044699//single-organism process;GO:0044281//small molecule metabolic process;GO:0043436//oxo…
PB.1035.3	PUB36	PREDICTED: U-box domain-containing protein 33-like [Zea mays]	-	-	-	-	-	-	-
PB.10350.1	ostc	DC2 protein [Zea mays]	-	-	-	-	-	-	-
PB.10350.2	ostc	PREDICTED: oligosaccharyltransferase complex subunit ostc-like [Zea mays]	-	-	-	-	-	-	-
PB.10351.1	--	expressed protein [Oryza sativa Japonica Group]	-	-	-	-	GO:0005623//cell;GO:0043227//membrane-bounded organelle;GO:0044424//intracellular part;GO:0005622//intracellular;GO:0043231//intracellular membrane-bounded organelle;GO:0043226//organelle;GO:0043229//intracellular organelle;GO:0044464//cell part	-	-
PB.10352.1	--	Lipase/lipooxygenase PLAT/LH2 family protein [Zea mays]	-	-	-	-	-	-	GO:0019752//carboxylic acid metabolic process;GO:0044237//cellular metabolic process;GO:0006950//response to stress;GO:0044281//small molecule metabolic process;GO:0050896//response to stimulus;GO:0009694//jasmonic acid metabolic process;GO:0009987//cellular process;GO:0032787//monocarboxylic acid metabolic process;GO:0006082//organic acid metabolic process;GO:0008152//metabolic process;GO:004469…
PB.10353.1	--	hypothetical protein SORBIDRAFT_05g017190 [Sorghum bicolor]	-	-	-	-	-	-	-
PB.10354.1	CYP94C1	cytochrome P450 94C1-like [Aegilops tauschii subsp. tauschii] [Aegilops tauschii]	-	-	-	-	-	GO:0043169//cation binding;GO:0046872//metal ion binding;GO:0003824//catalytic activity;GO:0043167//ion binding;GO:0005488//binding;GO:0016491//oxidoreductase activity	-
PB.10355.1	Os01g0518400	zinc finger BED domain-containing protein RICESLEEPER 2-like [Aegilops tauschii subsp. tauschii] [Aegilops tauschii]	-	-	-	-	-	-	-
PB.10356.1	znf511	zinc finger protein 511 [Zea mays]	-	-	-	-	-	-	-
PB.10357.1	HSD1	11-beta-hydroxysteroid dehydrogenase 1B [Dichanthelium oligosanthes]	-	-	-	-	-	-	-
PB.10357.2	HSD1	PREDICTED: 11-beta-hydroxysteroid dehydrogenase 1B-like [Setaria italica]	-	-	-	-	-	-	-
PB.10358.1	Os11g0515500	transport inhibitor response 1 protein [Zea mays]	-	-	-	-	-	-	GO:0044763//single-organism cellular process;GO:0065007//biological regulation;GO:0071495//cellular response to endogenous stimulus;GO:0007154//cell communication;GO:0009987//cellular process;GO:0051716//cellular response to stimulus;GO:0071310//cellular response to organic substance;GO:0044699//single-organism process;GO:0009725//response to hormone;GO:0007165//signal transduction;GO:0023052//si…
PB.10358.2	Os11g0515500	transport inhibitor response 1 protein [Zea mays]	-	-	-	-	-	-	GO:0071310//cellular response to organic substance;GO:0010033//response to organic substance;GO:0065007//biological regulation;GO:0009719//response to endogenous stimulus;GO:0007154//cell communication;GO:0009987//cellular process;GO:0070887//cellular response to chemical stimulus;GO:0044699//single-organism process;GO:0009755//hormone-mediated signaling pathway;GO:0050896//response to stimulus;G…
PB.10358.3	Os11g0515500	transport inhibitor response 1 protein [Zea mays]	-	-	-	-	-	-	GO:0009755//hormone-mediated signaling pathway;GO:0070887//cellular response to chemical stimulus;GO:0023052//signaling;GO:0044763//single-organism cellular process;GO:0007165//signal transduction;GO:0009987//cellular process;GO:0032870//cellular response to hormone stimulus;GO:0071495//cellular response to endogenous stimulus;GO:0050789//regulation of biological process;GO:0009719//response to e…
PB.10358.4	Os11g0515500	transport inhibitor response 1 protein [Zea mays]	-	-	-	-	-	-	GO:0007154//cell communication;GO:0007165//signal transduction;GO:0009987//cellular process;GO:0071495//cellular response to endogenous stimulus;GO:0044700//single organism signaling;GO:0009725//response to hormone;GO:0042221//response to chemical;GO:0051716//cellular response to stimulus;GO:0044699//single-organism process;GO:0023052//signaling;GO:0009719//response to endogenous stimulus;GO:0050…
PB.10359.1	Os11g0516000	PREDICTED: long chain base biosynthesis protein 2a [Setaria italica]	Metabolism	Lipid metabolism;Global and overview maps	ko01100//Metabolic pathways;ko00600//Sphingolipid metabolism	K00654	-	GO:0003824//catalytic activity;GO:0043168//anion binding;GO:0005488//binding;GO:0043167//ion binding	GO:0008152//metabolic process
PB.1036.1	--	Os10g0553900, partial [Oryza sativa Japonica Group]	-	-	-	-	-	-	-
PB.10360.1	ACP4	acyl carrier protein 2 [Zea mays]	-	-	-	-	GO:0009526//plastid envelope;GO:0044435//plastid part;GO:0044446//intracellular organelle part;GO:0044464//cell part;GO:0043226//organelle;GO:0009536//plastid;GO:0009532//plastid stroma;GO:0005737//cytoplasm;GO:0005622//intracellular;GO:0044422//organelle part;GO:0031967//organelle envelope;GO:0043231//intracellular membrane-bounded organelle;GO:0044424//intracellular part;GO:0043229//intracellul…	GO:0051192//prosthetic group binding;GO:0048037//cofactor binding;GO:0005488//binding;GO:0044620//ACP phosphopantetheine attachment site binding	GO:0050789//regulation of biological process;GO:0043933//macromolecular complex subunit organization;GO:0006725//cellular aromatic compound metabolic process;GO:0006139//nucleobase-containing compound metabolic process;GO:0016072//rRNA metabolic process;GO:0032787//monocarboxylic acid metabolic process;GO:0009605//response to external stimulus;GO:0032879//regulation of localization;GO:0042221//re…
PB.10361.1	AAE	esterase precursor [Zea mays]	Metabolism	Global and overview maps;Biosynthesis of other secondary metabolites	ko01110//Biosynthesis of secondary metabolites;ko00901//Indole alkaloid biosynthesis	K21026	-	GO:0016787//hydrolase activity;GO:0003824//catalytic activity	-
PB.10362.1	SDHAF2	TPR repeat region family protein [Zea mays]	-	-	-	-	-	-	-
PB.10363.1	NRAMP4	PREDICTED: metal transporter Nramp4-like isoform X1 [Zea mays]	-	-	-	-	-	-	-
PB.10366.1	--	zinc knuckle family protein [Zea mays]	-	-	-	-	-	-	-
PB.10367.1	APP1	xaa-Pro aminopeptidase 1 [Zea mays]	-	-	-	-	GO:0016020//membrane;GO:0005622//intracellular;GO:0005623//cell;GO:0044464//cell part;GO:0005737//cytoplasm;GO:0044444//cytoplasmic part;GO:0044424//intracellular part	GO:0005488//binding;GO:0008144//drug binding;GO:0043167//ion binding;GO:0043169//cation binding;GO:0003824//catalytic activity	GO:1901576//organic substance biosynthetic process;GO:0006810//transport;GO:0006811//ion transport;GO:0044710//single-organism metabolic process;GO:0034613//cellular protein localization;GO:0046907//intracellular transport;GO:0009101//glycoprotein biosynthetic process;GO:0006996//organelle organization;GO:0016192//vesicle-mediated transport;GO:0009059//macromolecule biosynthetic process;GO:006500…
PB.10367.2	APP1	xaa-Pro aminopeptidase 1 [Zea mays]	-	-	-	-	GO:0044424//intracellular part;GO:0005623//cell;GO:0005737//cytoplasm;GO:0044444//cytoplasmic part;GO:0044464//cell part;GO:0005622//intracellular;GO:0016020//membrane	GO:0005488//binding;GO:0043167//ion binding;GO:0008144//drug binding;GO:0003824//catalytic activity;GO:0043169//cation binding	GO:0034645//cellular macromolecule biosynthetic process;GO:0015031//protein transport;GO:0048193//Golgi vesicle transport;GO:0008104//protein localization;GO:0071840//cellular component organization or biogenesis;GO:0043413//macromolecule glycosylation;GO:0034613//cellular protein localization;GO:1901576//organic substance biosynthetic process;GO:0051649//establishment of localization in cell;GO:…
PB.10367.3	APP1	xaa-Pro aminopeptidase 1 [Zea mays]	-	-	-	-	GO:0044444//cytoplasmic part;GO:0005737//cytoplasm;GO:0016020//membrane;GO:0005623//cell;GO:0044464//cell part;GO:0005622//intracellular;GO:0044424//intracellular part	GO:0043167//ion binding;GO:0003824//catalytic activity;GO:0043169//cation binding;GO:0008144//drug binding;GO:0005488//binding	GO:1901135//carbohydrate derivative metabolic process;GO:0033036//macromolecule localization;GO:0019538//protein metabolic process;GO:0006464//cellular protein modification process;GO:0009100//glycoprotein metabolic process;GO:0009101//glycoprotein biosynthetic process;GO:0009914//hormone transport;GO:0044765//single-organism transport;GO:0071702//organic substance transport;GO:0034645//cellular …
PB.10368.1	tamm41	PREDICTED: phosphatidate cytidylyltransferase, mitochondrial isoform X1 [Setaria italica]	-	-	-	-	-	-	-
PB.10369.1	PAP3	purple acid phosphatase 3-like [Aegilops tauschii subsp. tauschii] [Aegilops tauschii]	Metabolism	Metabolism of cofactors and vitamins;Global and overview maps	ko01100//Metabolic pathways;ko00740//Riboflavin metabolism	K14379	-	GO:0016787//hydrolase activity;GO:0003824//catalytic activity	GO:0009987//cellular process;GO:0006796//phosphate-containing compound metabolic process;GO:0008152//metabolic process;GO:0044237//cellular metabolic process;GO:0006793//phosphorus metabolic process
PB.1037.1	NUDCD2	NudC domain-containing protein 2 [Zea mays]	-	-	-	-	-	-	-
PB.1037.2	NUDCD2	NudC domain-containing protein 2 [Zea mays]	-	-	-	-	-	-	-
PB.10370.1	--	Os08g0271600 [Oryza sativa Japonica Group]	-	-	-	-	-	-	-
PB.10371.1	At4g27745	Protein yippee-like [Dichanthelium oligosanthes]	-	-	-	-	-	-	-
PB.10372.1	--	F-box protein At4g22280-like [Aegilops tauschii subsp. tauschii] [Aegilops tauschii]	-	-	-	-	-	-	-
PB.10373.1	MYB30	Myb-related protein 306 [Dichanthelium oligosanthes]	Organismal Systems	Environmental adaptation	ko04626//Plant-pathogen interaction	K09422	-	GO:0005488//binding	GO:0009987//cellular process
PB.10374.1	--	PREDICTED: circumsporozoite protein-like [Zea mays]	-	-	-	-	-	-	-
PB.10374.2	--	PREDICTED: circumsporozoite protein-like [Zea mays]	-	-	-	-	-	-	-
PB.10374.3	--	OSJNBb0016D16.10 [Oryza sativa Japonica Group]	-	-	-	-	-	-	-
PB.10375.2	--	hypothetical protein SORBI_005G051400 [Sorghum bicolor]	-	-	-	-	-	-	-
PB.10375.3	--	PREDICTED: calponin homology domain-containing protein DDB_G0272472 [Oryza sativa Japonica Group]	-	-	-	-	-	-	-
PB.10375.4	--	PREDICTED: calponin homology domain-containing protein DDB_G0272472 [Oryza sativa Japonica Group]	-	-	-	-	-	-	-
PB.10375.5	--	-	-	-	-	-	-	-	-
PB.10377.1	CBP2	PREDICTED: P-(S)-hydroxymandelonitrile lyase-like [Setaria italica]	-	-	-	-	-	-	-
PB.10378.1	PLP1	Patatin-like protein 2 [Zea mays]	-	-	-	-	-	GO:0003824//catalytic activity	GO:0006629//lipid metabolic process;GO:0008152//metabolic process;GO:0044238//primary metabolic process;GO:0044710//single-organism metabolic process;GO:0071704//organic substance metabolic process;GO:0044699//single-organism process
PB.10379.1	PLP1	patatin T5 precursor [Zea mays]	-	-	-	-	-	-	GO:0008152//metabolic process
PB.10379.2	PLP1	patatin T5 precursor [Zea mays]	-	-	-	-	-	GO:0003824//catalytic activity	GO:0006629//lipid metabolic process;GO:0044699//single-organism process;GO:0071704//organic substance metabolic process;GO:0008152//metabolic process;GO:0044710//single-organism metabolic process;GO:0044238//primary metabolic process
PB.1038.1	--	zinc finger protein [Zea mays]	-	-	-	-	-	GO:0043169//cation binding;GO:0046872//metal ion binding;GO:0043167//ion binding;GO:0005488//binding;GO:0046914//transition metal ion binding	-
PB.1038.2	--	zinc finger protein [Zea mays]	-	-	-	-	-	-	-
PB.10380.2	SINE1	ARM repeat superfamily protein [Zea mays]	-	-	-	-	-	-	-
PB.10381.1	SBT3.5	Subtilisin-like serine endopeptidase family protein [Zea mays]	-	-	-	-	-	GO:0070011//peptidase activity, acting on L-amino acid peptides;GO:0016787//hydrolase activity;GO:0008233//peptidase activity;GO:0003824//catalytic activity	GO:0019538//protein metabolic process;GO:0071704//organic substance metabolic process;GO:0044238//primary metabolic process;GO:0008152//metabolic process;GO:0043170//macromolecule metabolic process
PB.10382.1	SOT5	flavonol sulfotransferase-like [Zea mays]	-	-	-	-	-	-	-
PB.10382.2	SOT5	flavonol sulfotransferase-like [Zea mays]	-	-	-	-	-	-	-
PB.10383.1	EOL1	ETO1-like protein 1 [Zea mays]	-	-	-	-	-	-	-
PB.10384.1	--	PREDICTED: calponin homology domain-containing protein DDB_G0272472 [Oryza sativa Japonica Group]	-	-	-	-	-	-	-
PB.10385.1	--	Os07g0121600 [Oryza sativa Japonica Group]	-	-	-	-	-	-	-
PB.10386.1	--	F11F12.5 protein [Zea mays]	Genetic Information Processing	Transcription	ko03022//Basal transcription factors	K03132	-	-	-
PB.10386.2	--	F11F12.5 protein [Zea mays]	Genetic Information Processing	Transcription	ko03022//Basal transcription factors	K03132	-	-	-
PB.10387.1	GSTT1	Glutathione S-transferase T1 [Dichanthelium oligosanthes]	Metabolism	Metabolism of other amino acids	ko00480//Glutathione metabolism	K00799	-	GO:0003824//catalytic activity	-
PB.10387.2	GSTT1	PREDICTED: glutathione S-transferase T1 [Setaria italica]	Metabolism	Metabolism of other amino acids	ko00480//Glutathione metabolism	K00799	-	GO:0003824//catalytic activity	-
PB.10387.3	GSTT1	Glutathione S-transferase T1 [Dichanthelium oligosanthes]	Metabolism	Metabolism of other amino acids	ko00480//Glutathione metabolism	K00799	-	GO:0003824//catalytic activity	-
PB.10388.1	--	RING/FYVE/PHD zinc finger superfamily protein [Zea mays]	-	-	-	-	-	-	-
PB.10388.2	--	RING/FYVE/PHD zinc finger superfamily protein [Zea mays]	-	-	-	-	-	-	-
PB.10389.1	BHLH062	PREDICTED: transcription factor bHLH121-like [Setaria italica]	-	-	-	-	-	GO:0005488//binding;GO:0005515//protein binding	-
PB.1039.1	EXPB4	PREDICTED: expansin-B4 [Setaria italica]	-	-	-	-	-	-	GO:0000003//reproduction
PB.1039.2	EXPB4	PREDICTED: expansin-B4 [Setaria italica]	-	-	-	-	-	-	GO:0000003//reproduction
PB.1039.3	EXPB4	PREDICTED: expansin-B4 [Setaria italica]	-	-	-	-	-	-	GO:0000003//reproduction
PB.10390.1	--	F-box domain containing protein [Zea mays]	-	-	-	-	-	-	-
PB.10391.1	ABCF5	ABC family 1 [Zea mays]	-	-	-	-	-	GO:0016787//hydrolase activity;GO:0016462//pyrophosphatase activity;GO:0003824//catalytic activity;GO:0005488//binding;GO:0032550//purine ribonucleoside binding;GO:0001882//nucleoside binding;GO:0016818//hydrolase activity, acting on acid anhydrides, in phosphorus-containing anhydrides;GO:0032549//ribonucleoside binding;GO:0097367//carbohydrate derivative binding;GO:0097159//organic cyclic compou…	-
PB.10392.1	SERK4	brassinosteroid insensitive1-associated receptor kinase 1 [Saccharum hybrid cultivar Yacheng05-179]	-	-	-	-	GO:0031224//intrinsic component of membrane;GO:0016020//membrane;GO:0044425//membrane part	GO:0003824//catalytic activity;GO:0097367//carbohydrate derivative binding;GO:0097159//organic cyclic compound binding;GO:0016773//phosphotransferase activity, alcohol group as acceptor;GO:0032549//ribonucleoside binding;GO:1901363//heterocyclic compound binding;GO:0016772//transferase activity, transferring phosphorus-containing groups;GO:0036094//small molecule binding;GO:0001882//nucleoside bi…	GO:0044238//primary metabolic process;GO:0043170//macromolecule metabolic process;GO:0009987//cellular process;GO:0006793//phosphorus metabolic process;GO:0044237//cellular metabolic process;GO:0008152//metabolic process;GO:0019538//protein metabolic process;GO:0006796//phosphate-containing compound metabolic process;GO:0044260//cellular macromolecule metabolic process;GO:0043412//macromolecule m…
PB.10393.1	VIT_19s0014g04930	PREDICTED: (S)-beta-bisabolene synthase-like [Setaria italica]	-	-	-	-	-	-	-
PB.10394.1	OVA7	seryl-tRNA synthetase [Zea mays]	Genetic Information Processing	Translation	ko00970//Aminoacyl-tRNA biosynthesis	K01875	-	-	-
PB.10395.1	SALT	PREDICTED: LOW QUALITY PROTEIN: jacalin-related lectin 35 [Oryza sativa Japonica Group]	-	-	-	-	-	-	-
PB.10395.2	SALT	PREDICTED: LOW QUALITY PROTEIN: jacalin-related lectin 35 [Oryza sativa Japonica Group]	-	-	-	-	-	-	-
PB.10396.1	SALT	PREDICTED: LOW QUALITY PROTEIN: jacalin-related lectin 35 [Oryza sativa Japonica Group]	-	-	-	-	-	-	-
PB.10397.1	UBP1	PREDICTED: oligouridylate-binding protein 1-like [Brachypodium distachyon]	-	-	-	-	-	-	-
PB.10398.1	EFL3	ELF4-like protein [Saccharum officinarum]	-	-	-	-	-	-	-
PB.10399.1	GRDP2	Glycine-rich domain-containing protein 1 [Zea mays]	-	-	-	-	-	-	-
PB.104.1	--	polyprotein [Anthurium amnicola]	-	-	-	-	-	-	-
PB.1040.1	EXPB3	PREDICTED: expansin-B3-like [Zea mays]	-	-	-	-	-	-	GO:0000003//reproduction
PB.10400.1	RPS29	40S ribosomal protein S29 [Zea mays]	Genetic Information Processing	Translation	ko03010//Ribosome	K02980	GO:0044464//cell part;GO:0032991//macromolecular complex;GO:0005623//cell;GO:0030529//intracellular ribonucleoprotein complex;GO:0005622//intracellular;GO:1990904//ribonucleoprotein complex;GO:0044424//intracellular part	-	GO:0071704//organic substance metabolic process;GO:0008152//metabolic process;GO:0043170//macromolecule metabolic process;GO:0010467//gene expression
PB.10401.1	--	-	-	-	-	-	-	-	-
PB.10401.2	--	-	-	-	-	-	-	-	-
PB.10401.3	--	-	-	-	-	-	-	-	-
PB.10402.1	NUP107	PREDICTED: nuclear pore complex protein Nup107-like isoform X5 [Zea mays]	Genetic Information Processing	Translation	ko03013//RNA transport	K14301	-	-	-
PB.10403.1	DIR19	PREDICTED: dirigent protein 1-like [Setaria italica]	-	-	-	-	-	-	-
PB.10404.1	NHX2	Sodium/hydrogen exchanger 2 [Zea mays]	-	-	-	-	GO:0016020//membrane	GO:0022892//substrate-specific transporter activity;GO:0015297//antiporter activity;GO:0022890//inorganic cation transmembrane transporter activity;GO:0015078//hydrogen ion transmembrane transporter activity;GO:0015298//solute:cation antiporter activity;GO:0022891//substrate-specific transmembrane transporter activity;GO:0022857//transmembrane transporter activity;GO:0005215//transporter activity…	GO:0030001//metal ion transport;GO:0065008//regulation of biological quality;GO:0050801//ion homeostasis;GO:0015672//monovalent inorganic cation transport;GO:0006814//sodium ion transport;GO:0006811//ion transport;GO:0055067//monovalent inorganic cation homeostasis;GO:0044699//single-organism process;GO:0051234//establishment of localization;GO:0044763//single-organism cellular process;GO:0055080…
PB.10405.1	SDR	tropinone reductase 2 [Zea mays]	Metabolism	Global and overview maps;Biosynthesis of other secondary metabolites	ko01100//Metabolic pathways;ko01110//Biosynthesis of secondary metabolites;ko00960//Tropane, piperidine and pyridine alkaloid biosynthesis	K08081	-	GO:0003824//catalytic activity	GO:0044710//single-organism metabolic process;GO:0008152//metabolic process;GO:0044699//single-organism process
PB.10406.1	Sb05g025800	CASP-like protein 1U3 [Dichanthelium oligosanthes]	-	-	-	-	-	-	-
PB.10407.1	At1g07440	Tropinone reductase-like protein, partial [Dichanthelium oligosanthes]	Metabolism	Biosynthesis of other secondary metabolites;Global and overview maps	ko01100//Metabolic pathways;ko01110//Biosynthesis of secondary metabolites;ko00960//Tropane, piperidine and pyridine alkaloid biosynthesis	K08081	-	GO:0003824//catalytic activity	GO:0008152//metabolic process;GO:0044699//single-organism process;GO:0044710//single-organism metabolic process
PB.10408.1	RKS1	PREDICTED: G-type lectin S-receptor-like serine/threonine-protein kinase RKS1 [Setaria italica]	-	-	-	-	-	-	-
PB.10409.1	LIP	Lipase [Zea mays]	-	-	-	-	-	GO:0003824//catalytic activity	-
PB.1041.1	EXPB3	beta-expansin 1a precursor [Zea mays]	-	-	-	-	-	-	GO:0000003//reproduction
PB.10410.1	GSVIVT00026920001	Pectin lyase-like superfamily protein [Zea mays]	-	-	-	-	-	GO:0003824//catalytic activity;GO:0016787//hydrolase activity	GO:0008152//metabolic process;GO:0044238//primary metabolic process;GO:0016043//cellular component organization;GO:0071840//cellular component organization or biogenesis;GO:0045229//external encapsulating structure organization;GO:0009987//cellular process
PB.10410.2	GSVIVT00026920001	PREDICTED: probable polygalacturonase [Setaria italica]	-	-	-	-	-	GO:0003824//catalytic activity;GO:0016787//hydrolase activity	GO:0044238//primary metabolic process;GO:0009987//cellular process;GO:0071840//cellular component organization or biogenesis;GO:0016043//cellular component organization;GO:0008152//metabolic process;GO:0045229//external encapsulating structure organization
PB.10411.1	ACBP6	PREDICTED: acyl-CoA-binding domain-containing protein 4 [Setaria italica]	-	-	-	-	-	-	-
PB.10412.1	GRXC10	PREDICTED: glutaredoxin-C10-like [Zea mays]	-	-	-	-	-	-	-
PB.10413.1	MHX1	Magnesium/proton exchanger 1 [Dichanthelium oligosanthes]	-	-	-	-	GO:0044422//organelle part;GO:0005623//cell;GO:0044425//membrane part;GO:0005622//intracellular;GO:0043226//organelle;GO:0043229//intracellular organelle;GO:0031090//organelle membrane;GO:0031224//intrinsic component of membrane;GO:0044464//cell part;GO:0016020//membrane;GO:0043231//intracellular membrane-bounded organelle;GO:0044424//intracellular part;GO:0043227//membrane-bounded organelle	-	GO:1902578//single-organism localization;GO:0044699//single-organism process;GO:0051234//establishment of localization;GO:0051179//localization;GO:0009987//cellular process;GO:0044765//single-organism transport;GO:0044763//single-organism cellular process;GO:0006810//transport
PB.10414.1	At4g12770	Auxilin-related protein 1 [Zea mays]	-	-	-	-	-	-	-
PB.10415.2	spast	AAA-type ATPase family protein [Zea mays]	-	-	-	-	-	-	-
PB.10416.1	CNR13	PREDICTED: cell number regulator 13-like [Setaria italica]	-	-	-	-	-	-	-
PB.10416.2	CNR13	PREDICTED: cell number regulator 13-like [Setaria italica]	-	-	-	-	-	-	-
PB.10417.1	--	hypothetical protein SORBI_010G140100 [Sorghum bicolor]	-	-	-	-	-	-	-
PB.1042.1	zuo1	PREDICTED: dnaJ homolog subfamily C member 2-like [Zea mays]	-	-	-	-	-	-	-
PB.10420.1	act1	Actin, partial [Noccaea caerulescens]	-	-	-	-	-	-	-
PB.10420.2	act1	Actin, partial [Noccaea caerulescens]	-	-	-	-	-	-	-
PB.10421.1	U2AF65B	Splicing factor U2AF subunit [Zea mays]	Genetic Information Processing	Transcription	ko03040//Spliceosome	K12837	GO:0005623//cell;GO:0043226//organelle;GO:0005622//intracellular;GO:0043229//intracellular organelle;GO:0044464//cell part;GO:0044424//intracellular part;GO:0043231//intracellular membrane-bounded organelle;GO:0043227//membrane-bounded organelle	GO:0005488//binding;GO:0003676//nucleic acid binding;GO:1901363//heterocyclic compound binding;GO:0097159//organic cyclic compound binding	GO:0044238//primary metabolic process;GO:0006807//nitrogen compound metabolic process;GO:0071704//organic substance metabolic process;GO:0009987//cellular process;GO:0044260//cellular macromolecule metabolic process;GO:0016070//RNA metabolic process;GO:0090304//nucleic acid metabolic process;GO:0006396//RNA processing;GO:1901360//organic cyclic compound metabolic process;GO:0006725//cellular arom…
PB.10422.1	--	Os01g0608700 [Oryza sativa Japonica Group]	-	-	-	-	-	-	-
PB.10423.1	--	Os08g0413100 [Oryza sativa Japonica Group]	-	-	-	-	-	-	-
PB.10424.1	WAK2	PREDICTED: wall-associated receptor kinase 2-like isoform X1 [Setaria italica]	-	-	-	-	-	-	-
PB.10425.1	LECRK92	L-type lectin-domain containing receptor kinase IX.1 [Dichanthelium oligosanthes]	-	-	-	-	-	GO:0016772//transferase activity, transferring phosphorus-containing groups;GO:0016740//transferase activity;GO:0003824//catalytic activity	-
PB.10426.1	SEN102	PREDICTED: thiol protease SEN102-like [Zea mays]	-	-	-	-	-	-	-
PB.10427.1	VPS2.1	charged multivesicular body protein 2a [Zea mays]	Cellular Processes	Transport and catabolism	ko04144//Endocytosis	K12191	-	-	-
PB.10428.1	SCL30	arginine/serine-rich splicing factor SCL31 [Sorghum bicolor]	Genetic Information Processing	Transcription	ko03040//Spliceosome	K12900	-	-	-
PB.10429.1	OBGM	PREDICTED: probable GTP-binding protein OBGM, mitochondrial isoform X1 [Zea mays]	-	-	-	-	-	-	-
PB.1043.1	MYBS3	ZmMybst1 [Zea mays]	-	-	-	-	-	GO:0003676//nucleic acid binding;GO:0046872//metal ion binding;GO:0005488//binding;GO:0043167//ion binding;GO:1901363//heterocyclic compound binding;GO:0046914//transition metal ion binding;GO:0097159//organic cyclic compound binding;GO:0043169//cation binding	-
PB.10430.1	ERR26	PREDICTED: metallothionein-like protein 1A [Setaria italica]	-	-	-	-	-	-	-
PB.10430.2	ERR26	metallothionein type 1 [Saccharum hybrid cultivar ROC20]	-	-	-	-	-	-	-
PB.10430.3	ERR26	metallothionein type 1 [Saccharum hybrid cultivar ROC20]	-	-	-	-	-	-	-
PB.10430.4	ERR26	metallothionein type 1 [Saccharum hybrid cultivar ROC20]	-	-	-	-	-	-	-
PB.10431.1	AXY4	PREDICTED: protein ALTERED XYLOGLUCAN 4-like [Zea mays]	-	-	-	-	-	-	-
PB.10433.1	PUMP1	mitochondrial uncoupling protein 2 [Saccharum officinarum]	-	-	-	-	GO:0031090//organelle membrane;GO:0044425//membrane part;GO:0043227//membrane-bounded organelle;GO:0031224//intrinsic component of membrane;GO:0044422//organelle part;GO:0043226//organelle;GO:0016020//membrane	-	GO:1902578//single-organism localization;GO:0051649//establishment of localization in cell;GO:0044765//single-organism transport;GO:0051234//establishment of localization;GO:1902582//single-organism intracellular transport;GO:0044699//single-organism process;GO:0006810//transport;GO:0051179//localization;GO:0051641//cellular localization;GO:0046907//intracellular transport
PB.10434.1	PUMP1	mitochondrial uncoupling protein 2 [Saccharum officinarum]	-	-	-	-	GO:0031224//intrinsic component of membrane;GO:0016020//membrane;GO:0043227//membrane-bounded organelle;GO:0043226//organelle;GO:0044425//membrane part;GO:0031090//organelle membrane;GO:0044422//organelle part	-	GO:0051179//localization;GO:0044699//single-organism process;GO:1902582//single-organism intracellular transport;GO:0044765//single-organism transport;GO:0046907//intracellular transport;GO:1902578//single-organism localization;GO:0051649//establishment of localization in cell;GO:0006810//transport;GO:0051234//establishment of localization;GO:0051641//cellular localization
PB.10435.1	RNP1	PREDICTED: heterogeneous nuclear ribonucleoprotein 1-like [Setaria italica]	Genetic Information Processing	Transcription	ko03040//Spliceosome	K12741	-	GO:0097159//organic cyclic compound binding;GO:1901363//heterocyclic compound binding;GO:0003676//nucleic acid binding;GO:0005488//binding	-
PB.10436.1	OsI_021818	Protein kinase G11A [Dichanthelium oligosanthes]	-	-	-	-	-	GO:0004672//protein kinase activity;GO:0001883//purine nucleoside binding;GO:0005488//binding;GO:0001882//nucleoside binding;GO:0097367//carbohydrate derivative binding;GO:0032550//purine ribonucleoside binding;GO:0016772//transferase activity, transferring phosphorus-containing groups;GO:0036094//small molecule binding;GO:0003824//catalytic activity;GO:0032549//ribonucleoside binding;GO:0016301/…	GO:0044238//primary metabolic process;GO:0009987//cellular process;GO:0006464//cellular protein modification process;GO:0008152//metabolic process;GO:0044267//cellular protein metabolic process;GO:0071704//organic substance metabolic process;GO:0036211//protein modification process;GO:0043412//macromolecule modification;GO:0044237//cellular metabolic process;GO:0019538//protein metabolic process;…
PB.10436.2	OsI_021818	Protein kinase G11A [Dichanthelium oligosanthes]	-	-	-	-	-	GO:0016301//kinase activity;GO:0001882//nucleoside binding;GO:0036094//small molecule binding;GO:1901363//heterocyclic compound binding;GO:0005488//binding;GO:0016740//transferase activity;GO:0016773//phosphotransferase activity, alcohol group as acceptor;GO:0004672//protein kinase activity;GO:0016772//transferase activity, transferring phosphorus-containing groups;GO:0003824//catalytic activity;…	GO:0044260//cellular macromolecule metabolic process;GO:0008152//metabolic process;GO:0006464//cellular protein modification process;GO:0043412//macromolecule modification;GO:0036211//protein modification process;GO:0044237//cellular metabolic process;GO:0071704//organic substance metabolic process;GO:0019538//protein metabolic process;GO:0044238//primary metabolic process;GO:0044267//cellular pr…
PB.10437.1	rplI	PREDICTED: 50S ribosomal protein L9, chloroplastic-like [Zea mays]	Genetic Information Processing	Translation	ko03010//Ribosome	K02939	GO:0005623//cell;GO:0044464//cell part;GO:1990904//ribonucleoprotein complex;GO:0005622//intracellular;GO:0030529//intracellular ribonucleoprotein complex;GO:0032991//macromolecular complex;GO:0044424//intracellular part	-	GO:0008152//metabolic process;GO:0071704//organic substance metabolic process;GO:0043170//macromolecule metabolic process;GO:0010467//gene expression
PB.10438.1	TMN12	uncharacterized LOC103504716 precursor [Zea mays]	-	-	-	-	-	-	-
PB.10439.1	SC35	Serine/arginine-rich splicing factor SC35 [Zea mays]	Genetic Information Processing	Transcription	ko03040//Spliceosome	K12891	-	GO:0097159//organic cyclic compound binding;GO:0005488//binding	-
PB.1044.1	TOL1	PREDICTED: TOM1-like protein 2 [Setaria italica]	-	-	-	-	-	-	-
PB.10440.2	ROMT-15	caffeoyl-CoA 3-O-methyltransferase 3 [Miscanthus x giganteus]	-	-	-	-	-	GO:0016741//transferase activity, transferring one-carbon groups;GO:0016740//transferase activity;GO:0003824//catalytic activity;GO:0008168//methyltransferase activity	GO:0008152//metabolic process
PB.10440.3	ROMT-15	caffeoyl-CoA 3-O-methyltransferase 3 [Miscanthus x giganteus]	-	-	-	-	-	GO:0003824//catalytic activity;GO:0016741//transferase activity, transferring one-carbon groups;GO:0016740//transferase activity;GO:0008168//methyltransferase activity	GO:0008152//metabolic process
PB.10441.1	SPBC2A9.03	WD-repeat protein-like [Zea mays]	-	-	-	-	-	-	-
PB.10441.2	SPBC2A9.03	WD-repeat protein-like [Zea mays]	-	-	-	-	-	-	-
PB.10441.3	SPBC2A9.03	WD-repeat protein-like [Zea mays]	-	-	-	-	-	-	-
PB.10442.1	SFH6	PREDICTED: phosphatidylinositol/phosphatidylcholine transfer protein SFH6-like [Setaria italica]	-	-	-	-	GO:0005623//cell;GO:0044464//cell part	-	GO:0051234//establishment of localization;GO:0051179//localization
PB.10443.1	CWC25	PREDICTED: pre-mRNA-splicing factor CWC25 homolog [Setaria italica]	-	-	-	-	-	-	-
PB.10443.2	CWC25	PREDICTED: pre-mRNA-splicing factor CWC25 homolog [Setaria italica]	-	-	-	-	-	-	-
PB.10444.2	--	Os01g0569200 [Oryza sativa Japonica Group]	-	-	-	-	-	-	-
PB.10445.1	HSP81-1	heat shock protein 90 [Saccharum hybrid cultivar SP80-3280]	Organismal Systems;Genetic Information Processing	Folding, sorting and degradation;Environmental adaptation	ko04141//Protein processing in endoplasmic reticulum;ko04626//Plant-pathogen interaction	K04079	-	GO:0005488//binding;GO:0005515//protein binding	GO:0009987//cellular process;GO:0071704//organic substance metabolic process;GO:0044237//cellular metabolic process;GO:0044238//primary metabolic process;GO:0044267//cellular protein metabolic process;GO:0050896//response to stimulus;GO:0019538//protein metabolic process;GO:0044260//cellular macromolecule metabolic process;GO:0043170//macromolecule metabolic process;GO:0008152//metabolic process
PB.10445.2	HSP81-1	HSP protein [Zea mays]	Organismal Systems;Genetic Information Processing	Environmental adaptation;Folding, sorting and degradation	ko04141//Protein processing in endoplasmic reticulum;ko04626//Plant-pathogen interaction	K04079	-	GO:0005488//binding;GO:0005515//protein binding	GO:0019538//protein metabolic process;GO:0043170//macromolecule metabolic process;GO:0008152//metabolic process;GO:0044238//primary metabolic process;GO:0044260//cellular macromolecule metabolic process;GO:0009987//cellular process;GO:0071704//organic substance metabolic process;GO:0050896//response to stimulus;GO:0044267//cellular protein metabolic process;GO:0044237//cellular metabolic process
PB.10445.3	HSP81-1	Heat shock protein 90-2 [Zea mays]	Organismal Systems;Genetic Information Processing	Environmental adaptation;Folding, sorting and degradation	ko04141//Protein processing in endoplasmic reticulum;ko04626//Plant-pathogen interaction	K04079	-	GO:0032549//ribonucleoside binding;GO:0032550//purine ribonucleoside binding;GO:0001882//nucleoside binding;GO:1901363//heterocyclic compound binding;GO:0097367//carbohydrate derivative binding;GO:0036094//small molecule binding;GO:0097159//organic cyclic compound binding;GO:0001883//purine nucleoside binding;GO:0005488//binding;GO:0005515//protein binding	GO:0044237//cellular metabolic process;GO:0009987//cellular process;GO:0008152//metabolic process;GO:0071704//organic substance metabolic process;GO:0044260//cellular macromolecule metabolic process;GO:0019538//protein metabolic process;GO:0050896//response to stimulus;GO:0044238//primary metabolic process;GO:0044267//cellular protein metabolic process;GO:0043170//macromolecule metabolic process
PB.10445.4	HSP81-1	heat shock protein 90 [Saccharum hybrid cultivar SP80-3280]	Genetic Information Processing;Organismal Systems	Environmental adaptation;Folding, sorting and degradation	ko04141//Protein processing in endoplasmic reticulum;ko04626//Plant-pathogen interaction	K04079	-	GO:0005488//binding;GO:0005515//protein binding	GO:0044260//cellular macromolecule metabolic process;GO:0019538//protein metabolic process;GO:0008152//metabolic process;GO:0050896//response to stimulus;GO:0009987//cellular process;GO:0043170//macromolecule metabolic process;GO:0044267//cellular protein metabolic process;GO:0044237//cellular metabolic process;GO:0044238//primary metabolic process;GO:0071704//organic substance metabolic process
PB.10446.1	--	uncharacterized LOC100383376 [Zea mays]	-	-	-	-	GO:0005623//cell;GO:0044424//intracellular part;GO:0033202//DNA helicase complex;GO:0043234//protein complex;GO:0032991//macromolecular complex;GO:1902494//catalytic complex;GO:0044464//cell part;GO:0005622//intracellular	-	-
PB.10447.1	HSP81-1	Heat Shock Protein 90, cytosolic [Ostreococcus lucimarinus CCE9901]	Organismal Systems;Genetic Information Processing	Environmental adaptation;Folding, sorting and degradation	ko04141//Protein processing in endoplasmic reticulum;ko04626//Plant-pathogen interaction	K04079	-	GO:0005515//protein binding;GO:0005488//binding	GO:0044267//cellular protein metabolic process;GO:0050896//response to stimulus;GO:0044238//primary metabolic process;GO:0009987//cellular process;GO:0044260//cellular macromolecule metabolic process;GO:0008152//metabolic process;GO:0071704//organic substance metabolic process;GO:0019538//protein metabolic process;GO:0043170//macromolecule metabolic process;GO:0044237//cellular metabolic process
PB.10448.1	--	-	-	-	-	-	-	-	-
PB.10448.2	--	-	-	-	-	-	-	-	-
PB.10448.3	--	-	-	-	-	-	-	-	-
PB.10449.1	FLA7	PREDICTED: fasciclin-like arabinogalactan protein 7 [Setaria italica]	-	-	-	-	-	-	-
PB.1045.1	RPN9B	PREDICTED: 26S proteasome non-ATPase regulatory subunit 13 homolog B [Setaria italica]	Genetic Information Processing	Folding, sorting and degradation	ko03050//Proteasome	K03039	-	-	-
PB.1045.2	RPN9B	PREDICTED: 26S proteasome non-ATPase regulatory subunit 13 homolog B [Setaria italica]	Genetic Information Processing	Folding, sorting and degradation	ko03050//Proteasome	K03039	-	-	-
PB.10450.1	AGT1	Serine--glyoxylate aminotransferase [Dichanthelium oligosanthes]	Metabolism;Cellular Processes	Carbohydrate metabolism;Amino acid metabolism;Global and overview maps;Transport and catabolism	ko01100//Metabolic pathways;ko01110//Biosynthesis of secondary metabolites;ko01200//Carbon metabolism;ko00630//Glyoxylate and dicarboxylate metabolism;ko04146//Peroxisome;ko00250//Alanine, aspartate and glutamate metabolism;ko00260//Glycine, serine and threonine metabolism	K00830	-	GO:0043167//ion binding;GO:0016740//transferase activity;GO:0043168//anion binding;GO:0016769//transferase activity, transferring nitrogenous groups;GO:0005488//binding;GO:0003824//catalytic activity	-
PB.10451.1	AATL1	PREDICTED: lysine histidine transporter-like 8 [Setaria italica]	-	-	-	-	-	-	-
PB.10452.1	SAP1	multiple stress-responsive zinc-finger protein ISAP1 [Zea mays]	-	-	-	-	-	GO:0043167//ion binding;GO:0043169//cation binding;GO:0046872//metal ion binding;GO:0005488//binding	-
PB.10452.2	SAP1	multiple stress-responsive zinc-finger protein ISAP1 [Zea mays]	-	-	-	-	-	GO:0046872//metal ion binding;GO:0043167//ion binding;GO:0005488//binding;GO:0043169//cation binding	-
PB.10453.1	--	RNA binding (RRM/RBD/RNP motifs) family protein [Zea mays]	-	-	-	-	-	GO:0005488//binding;GO:0097159//organic cyclic compound binding	GO:0046483//heterocycle metabolic process;GO:0008152//metabolic process;GO:0044238//primary metabolic process;GO:0090304//nucleic acid metabolic process;GO:0016070//RNA metabolic process;GO:0006139//nucleobase-containing compound metabolic process;GO:0044260//cellular macromolecule metabolic process;GO:0006725//cellular aromatic compound metabolic process;GO:0034641//cellular nitrogen compound me…
PB.10454.1	At3g63540	thylakoid lumenal 19 kDa protein [Zea mays]	-	-	-	-	-	-	-
PB.10455.1	--	LSG [Saccharum hybrid cultivar]	-	-	-	-	-	-	-
PB.10456.1	EIL3	ethylene-insensitive3-like protein [Zea mays]	Environmental Information Processing	Signal transduction	ko04075//Plant hormone signal transduction;ko04016//MAPK signaling pathway - plant	K14514	-	-	-
PB.10457.1	ABCC10	ABC transporter C family member 10, partial [Zea mays]	-	-	-	-	-	-	-
PB.10458.1	--	PREDICTED: myoneurin [Phoenix dactylifera]	-	-	-	-	-	-	-
PB.10459.1	EML3	ENT domain containing protein [Zea mays]	-	-	-	-	-	-	-
PB.1046.1	NDPK1	G-quadruplex binding nucleoside diphosphate kinase 1 [Zea mays subsp. mays] [Zea mays]	Environmental Information Processing;Metabolism	Signal transduction;Global and overview maps;Nucleotide metabolism	ko01100//Metabolic pathways;ko01110//Biosynthesis of secondary metabolites;ko00230//Purine metabolism;ko00240//Pyrimidine metabolism;ko04016//MAPK signaling pathway - plant	K00940	-	-	-
PB.10460.1	WAK2	Wall-associated receptor kinase 2 [Dichanthelium oligosanthes]	-	-	-	-	-	GO:0097159//organic cyclic compound binding;GO:0043169//cation binding;GO:0016740//transferase activity;GO:0001871//pattern binding;GO:0001883//purine nucleoside binding;GO:0046872//metal ion binding;GO:0016772//transferase activity, transferring phosphorus-containing groups;GO:0003824//catalytic activity;GO:0036094//small molecule binding;GO:0005488//binding;GO:0016301//kinase activity;GO:190136…	GO:0008152//metabolic process;GO:0009987//cellular process;GO:0044267//cellular protein metabolic process;GO:0044260//cellular macromolecule metabolic process;GO:0019538//protein metabolic process;GO:0006464//cellular protein modification process;GO:0043170//macromolecule metabolic process;GO:0036211//protein modification process;GO:0071704//organic substance metabolic process;GO:0044237//cellula…
PB.10461.1	RGTB1	PREDICTED: geranylgeranyl transferase type-2 subunit beta [Setaria italica]	-	-	-	-	-	GO:0016740//transferase activity;GO:0004661//protein geranylgeranyltransferase activity;GO:0008318//protein prenyltransferase activity;GO:0016765//transferase activity, transferring alkyl or aryl (other than methyl) groups;GO:0003824//catalytic activity;GO:0004659//prenyltransferase activity	GO:0097354//prenylation;GO:0044267//cellular protein metabolic process;GO:0036211//protein modification process;GO:0006464//cellular protein modification process;GO:0043412//macromolecule modification;GO:0008152//metabolic process;GO:0043170//macromolecule metabolic process;GO:0044238//primary metabolic process;GO:0018342//protein prenylation;GO:0019538//protein metabolic process;GO:0044260//cell…
PB.10462.1	TH2	PREDICTED: probable aminopyrimidine aminohydrolase, mitochondrial [Setaria italica]	-	-	-	-	-	-	-
PB.10463.1	SOT12	PREDICTED: cytosolic sulfotransferase 5-like [Setaria italica]	-	-	-	-	-	-	-
PB.10464.1	rpsQ	PREDICTED: 30S ribosomal protein S17-like [Setaria italica]	Genetic Information Processing	Translation	ko03010//Ribosome	K02961	GO:0044464//cell part;GO:0032991//macromolecular complex;GO:0005623//cell;GO:1990904//ribonucleoprotein complex;GO:0030529//intracellular ribonucleoprotein complex;GO:0044424//intracellular part;GO:0005622//intracellular	-	GO:0043170//macromolecule metabolic process;GO:0010467//gene expression;GO:0008152//metabolic process;GO:0071704//organic substance metabolic process
PB.10465.1	UBP1	PREDICTED: oligouridylate-binding protein 1B-like [Setaria italica]	-	-	-	-	-	GO:0005488//binding;GO:0097159//organic cyclic compound binding	-
PB.10466.1	PLD1	Os08g0401800 [Oryza sativa Japonica Group]	Cellular Processes;Metabolism	Lipid metabolism;Global and overview maps;Transport and catabolism	ko01100//Metabolic pathways;ko01110//Biosynthesis of secondary metabolites;ko04144//Endocytosis;ko00564//Glycerophospholipid metabolism;ko00565//Ether lipid metabolism	K01115	-	-	-
PB.10467.1	NADP-ME2	NADP-dependent malic enzyme6 [Zea mays]	Metabolism	Energy metabolism;Carbohydrate metabolism;Global and overview maps	ko01100//Metabolic pathways;ko01200//Carbon metabolism;ko00710//Carbon fixation in photosynthetic organisms;ko00620//Pyruvate metabolism	K00029	-	-	-
PB.10468.1	RHM1	PREDICTED: trifunctional UDP-glucose 4,6-dehydratase/UDP-4-keto-6-deoxy-D-glucose 3,5-epimerase/UDP-4-keto-L-rhamnose-reductase RHM3 [Oryza brachyantha]	Metabolism	Carbohydrate metabolism	ko00520//Amino sugar and nucleotide sugar metabolism	K12450	-	GO:0048037//cofactor binding;GO:0003824//catalytic activity;GO:0016829//lyase activity;GO:0005488//binding;GO:0016836//hydro-lyase activity;GO:0016835//carbon-oxygen lyase activity	GO:0044699//single-organism process;GO:0044238//primary metabolic process;GO:0006793//phosphorus metabolic process;GO:0034641//cellular nitrogen compound metabolic process;GO:0019637//organophosphate metabolic process;GO:0009987//cellular process;GO:0071704//organic substance metabolic process;GO:0055086//nucleobase-containing small molecule metabolic process;GO:0046483//heterocycle metabolic pro…
PB.10469.1	RPL32A	Os08g0524600, partial [Oryza sativa Japonica Group]	Genetic Information Processing	Translation	ko03010//Ribosome	K02912	GO:0044464//cell part;GO:1990904//ribonucleoprotein complex;GO:0005622//intracellular;GO:0030529//intracellular ribonucleoprotein complex;GO:0032991//macromolecular complex;GO:0044424//intracellular part;GO:0005623//cell	-	GO:0043170//macromolecule metabolic process;GO:0071704//organic substance metabolic process;GO:0008152//metabolic process;GO:0010467//gene expression
PB.1047.1	nmd3	PREDICTED: 60S ribosomal export protein NMD3 [Setaria italica]	Genetic Information Processing	Translation	ko03013//RNA transport;ko03008//Ribosome biogenesis in eukaryotes	K07562	-	-	-
PB.10470.1	--	PREDICTED: mucin-22-like isoform X4 [Zea mays]	-	-	-	-	-	-	-
PB.10471.1	FHA2	transcriptional activator FHA1 [Zea mays]	-	-	-	-	-	-	-
PB.10472.1	RPL17	60S ribosomal protein L17 [Zea mays]	Genetic Information Processing	Translation	ko03010//Ribosome	K02880	GO:0044391//ribosomal subunit;GO:0005623//cell;GO:0030529//intracellular ribonucleoprotein complex;GO:0043226//organelle;GO:0005622//intracellular;GO:0005840//ribosome;GO:0032991//macromolecular complex;GO:0044422//organelle part;GO:0043232//intracellular non-membrane-bounded organelle;GO:0044464//cell part;GO:0043229//intracellular organelle;GO:0044444//cytoplasmic part;GO:0044446//intracellular…	-	GO:0008152//metabolic process;GO:0043170//macromolecule metabolic process;GO:0010467//gene expression;GO:0071704//organic substance metabolic process
PB.10472.2	RPL17	60S ribosomal protein L17 [Zea mays]	Genetic Information Processing	Translation	ko03010//Ribosome	K02880	GO:0044391//ribosomal subunit;GO:0044464//cell part;GO:0043232//intracellular non-membrane-bounded organelle;GO:0044422//organelle part;GO:1990904//ribonucleoprotein complex;GO:0030529//intracellular ribonucleoprotein complex;GO:0044444//cytoplasmic part;GO:0043229//intracellular organelle;GO:0043226//organelle;GO:0005737//cytoplasm;GO:0044446//intracellular organelle part;GO:0005840//ribosome;GO…	-	GO:0010467//gene expression;GO:0071704//organic substance metabolic process;GO:0008152//metabolic process;GO:0043170//macromolecule metabolic process
PB.10473.1	RPL17	60S ribosomal protein L17 [Zea mays]	Genetic Information Processing	Translation	ko03010//Ribosome	K02880	GO:0043226//organelle;GO:0043228//non-membrane-bounded organelle;GO:0044424//intracellular part;GO:0044446//intracellular organelle part;GO:0005622//intracellular;GO:1990904//ribonucleoprotein complex;GO:0044464//cell part;GO:0032991//macromolecular complex;GO:0030529//intracellular ribonucleoprotein complex;GO:0005737//cytoplasm;GO:0043229//intracellular organelle;GO:0005623//cell;GO:0005840//ri…	-	GO:0010467//gene expression;GO:0008152//metabolic process;GO:0043170//macromolecule metabolic process;GO:0071704//organic substance metabolic process
PB.10473.2	RPL17	60S ribosomal protein L17 [Zea mays]	Genetic Information Processing	Translation	ko03010//Ribosome	K02880	GO:0044464//cell part;GO:0030529//intracellular ribonucleoprotein complex;GO:0044446//intracellular organelle part;GO:1990904//ribonucleoprotein complex;GO:0044424//intracellular part;GO:0043232//intracellular non-membrane-bounded organelle;GO:0005622//intracellular;GO:0032991//macromolecular complex;GO:0044422//organelle part;GO:0044444//cytoplasmic part;GO:0044391//ribosomal subunit;GO:0005840/…	-	GO:0008152//metabolic process;GO:0043170//macromolecule metabolic process;GO:0071704//organic substance metabolic process;GO:0010467//gene expression
PB.10473.3	RPL17	60S ribosomal protein L17 [Zea mays]	Genetic Information Processing	Translation	ko03010//Ribosome	K02880	GO:0005840//ribosome;GO:0005622//intracellular;GO:0032991//macromolecular complex;GO:0043226//organelle;GO:0044424//intracellular part;GO:0005737//cytoplasm;GO:1990904//ribonucleoprotein complex;GO:0043232//intracellular non-membrane-bounded organelle;GO:0044444//cytoplasmic part;GO:0044422//organelle part;GO:0030529//intracellular ribonucleoprotein complex;GO:0043228//non-membrane-bounded organe…	-	GO:0008152//metabolic process;GO:0043170//macromolecule metabolic process;GO:0010467//gene expression;GO:0071704//organic substance metabolic process
PB.10475.1	Os08g0536000	pyruvate dehydrogenase 2 [Zea mays]	Metabolism	Carbohydrate metabolism;Global and overview maps	ko01100//Metabolic pathways;ko01110//Biosynthesis of secondary metabolites;ko01200//Carbon metabolism;ko00010//Glycolysis / Gluconeogenesis;ko00620//Pyruvate metabolism;ko00020//Citrate cycle (TCA cycle)	K00162	-	GO:0016491//oxidoreductase activity;GO:0004738//pyruvate dehydrogenase activity;GO:0097159//organic cyclic compound binding;GO:1901363//heterocyclic compound binding;GO:0036094//small molecule binding;GO:0048037//cofactor binding;GO:1901265//nucleoside phosphate binding;GO:0005488//binding;GO:0016616//oxidoreductase activity, acting on the CH-OH group of donors, NAD or NADP as acceptor;GO:0003824…	GO:0035384//thioester biosynthetic process;GO:0008152//metabolic process;GO:0072524//pyridine-containing compound metabolic process;GO:0006807//nitrogen compound metabolic process;GO:0046496//nicotinamide nucleotide metabolic process;GO:0006732//coenzyme metabolic process;GO:0019362//pyridine nucleotide metabolic process;GO:1901564//organonitrogen compound metabolic process;GO:0006637//acyl-CoA m…
PB.10476.1	--	mtN19-like protein [Zea mays]	-	-	-	-	-	-	-
PB.10477.1	REV7	PREDICTED: DNA polymerase zeta processivity subunit [Setaria italica]	-	-	-	-	-	-	-
PB.10479.1	MAP2B	PREDICTED: methionine aminopeptidase 2B-like [Setaria italica]	-	-	-	-	GO:0044424//intracellular part;GO:0005623//cell;GO:0044464//cell part;GO:0005622//intracellular	GO:0043167//ion binding;GO:0005488//binding;GO:0003824//catalytic activity;GO:0008233//peptidase activity;GO:0004177//aminopeptidase activity;GO:0008238//exopeptidase activity;GO:0016787//hydrolase activity;GO:0043169//cation binding;GO:0008237//metallopeptidase activity;GO:0070011//peptidase activity, acting on L-amino acid peptides	GO:0044267//cellular protein metabolic process;GO:0043412//macromolecule modification;GO:0043170//macromolecule metabolic process;GO:0044238//primary metabolic process;GO:0009987//cellular process;GO:0044260//cellular macromolecule metabolic process;GO:0071704//organic substance metabolic process;GO:0008152//metabolic process;GO:0044237//cellular metabolic process;GO:0036211//protein modification…
PB.1048.1	--	PLATZ transcription factor family protein [Medicago truncatula]	-	-	-	-	-	-	-
PB.10480.1	At5g02620	Ankyrin repeat-containing protein [Dichanthelium oligosanthes]	-	-	-	-	-	-	-
PB.10481.1	At3g62120	Proline--tRNA ligase cytoplasmic [Zea mays]	Genetic Information Processing	Translation	ko00970//Aminoacyl-tRNA biosynthesis	K01881	GO:0005623//cell;GO:0044424//intracellular part;GO:0044464//cell part;GO:0005622//intracellular	GO:0097367//carbohydrate derivative binding;GO:1901363//heterocyclic compound binding;GO:0001882//nucleoside binding;GO:0016876//ligase activity, forming aminoacyl-tRNA and related compounds;GO:0003824//catalytic activity;GO:0004812//aminoacyl-tRNA ligase activity;GO:0016874//ligase activity;GO:0032549//ribonucleoside binding;GO:0097159//organic cyclic compound binding;GO:0005488//binding;GO:0001…	GO:0016070//RNA metabolic process;GO:0006082//organic acid metabolic process;GO:0071704//organic substance metabolic process;GO:0006399//tRNA metabolic process;GO:0044281//small molecule metabolic process;GO:0043436//oxoacid metabolic process;GO:0044271//cellular nitrogen compound biosynthetic process;GO:0019752//carboxylic acid metabolic process;GO:0044699//single-organism process;GO:1901566//or…
PB.10481.2	At3g62120	Proline--tRNA ligase cytoplasmic [Zea mays]	Genetic Information Processing	Translation	ko00970//Aminoacyl-tRNA biosynthesis	K01881	GO:0044464//cell part;GO:0005622//intracellular;GO:0005623//cell;GO:0044424//intracellular part	GO:0016876//ligase activity, forming aminoacyl-tRNA and related compounds;GO:0097159//organic cyclic compound binding;GO:0001883//purine nucleoside binding;GO:0097367//carbohydrate derivative binding;GO:0036094//small molecule binding;GO:0001882//nucleoside binding;GO:0004812//aminoacyl-tRNA ligase activity;GO:0032549//ribonucleoside binding;GO:1901363//heterocyclic compound binding;GO:0016874//l…	GO:0043039//tRNA aminoacylation;GO:0006520//cellular amino acid metabolic process;GO:0006418//tRNA aminoacylation for protein translation;GO:0043170//macromolecule metabolic process;GO:0006399//tRNA metabolic process;GO:1901564//organonitrogen compound metabolic process;GO:0071704//organic substance metabolic process;GO:0008152//metabolic process;GO:0006518//peptide metabolic process;GO:0044238//…
PB.10482.1	CYP78A9	cytochrome P450 CYP78A54 [Zea mays]	-	-	-	-	-	GO:0046906//tetrapyrrole binding;GO:0016491//oxidoreductase activity;GO:0003824//catalytic activity;GO:1901363//heterocyclic compound binding;GO:0043169//cation binding;GO:0043167//ion binding;GO:0046872//metal ion binding;GO:0005488//binding;GO:0097159//organic cyclic compound binding;GO:0046914//transition metal ion binding	GO:0044710//single-organism metabolic process;GO:0044699//single-organism process;GO:0008152//metabolic process
PB.10483.1	KIN7H	PREDICTED: kinesin-like protein NACK2 isoform X2 [Setaria italica]	-	-	-	-	GO:0043234//protein complex;GO:0044464//cell part;GO:0043226//organelle;GO:0043232//intracellular non-membrane-bounded organelle;GO:0043229//intracellular organelle;GO:0032991//macromolecular complex;GO:0044422//organelle part;GO:0015630//microtubule cytoskeleton;GO:0044430//cytoskeletal part;GO:0005623//cell;GO:0044446//intracellular organelle part;GO:0005856//cytoskeleton;GO:0005622//intracellu…	GO:0005488//binding;GO:1901363//heterocyclic compound binding;GO:0097159//organic cyclic compound binding;GO:0036094//small molecule binding	-
PB.10484.1	OsI_029135	PREDICTED: proteasome subunit alpha type-7-A [Setaria italica]	Genetic Information Processing	Folding, sorting and degradation	ko03050//Proteasome	K02731	GO:0043231//intracellular membrane-bounded organelle;GO:0032991//macromolecular complex;GO:0044464//cell part;GO:0043226//organelle;GO:0043234//protein complex;GO:0044424//intracellular part;GO:0005623//cell;GO:0005622//intracellular;GO:0043227//membrane-bounded organelle;GO:0043229//intracellular organelle	GO:0070011//peptidase activity, acting on L-amino acid peptides;GO:0003824//catalytic activity;GO:0004175//endopeptidase activity;GO:0016787//hydrolase activity;GO:0008233//peptidase activity	GO:0006508//proteolysis;GO:0009987//cellular process;GO:0044238//primary metabolic process;GO:1901575//organic substance catabolic process;GO:0009056//catabolic process;GO:0019538//protein metabolic process;GO:0044260//cellular macromolecule metabolic process;GO:0044248//cellular catabolic process;GO:0043632//modification-dependent macromolecule catabolic process;GO:0044267//cellular protein meta…
PB.10485.1	21D7	PREDICTED: probable 26S proteasome non-ATPase regulatory subunit 3 [Setaria italica]	Genetic Information Processing	Folding, sorting and degradation	ko03050//Proteasome	K03033	-	-	GO:0019222//regulation of metabolic process;GO:0009894//regulation of catabolic process;GO:0050789//regulation of biological process;GO:0065007//biological regulation
PB.10486.1	DTX30	PREDICTED: protein DETOXIFICATION 33-like [Setaria italica]	-	-	-	-	GO:0044425//membrane part;GO:0031224//intrinsic component of membrane;GO:0016020//membrane	GO:0015291//secondary active transmembrane transporter activity;GO:0022804//active transmembrane transporter activity;GO:0005215//transporter activity;GO:0022857//transmembrane transporter activity	GO:0044765//single-organism transport;GO:0050896//response to stimulus;GO:0051234//establishment of localization;GO:0051179//localization;GO:0044763//single-organism cellular process;GO:0042221//response to chemical;GO:0044699//single-organism process;GO:0042493//response to drug;GO:0006810//transport;GO:0009987//cellular process;GO:0015893//drug transport;GO:1902578//single-organism localization
PB.10486.2	DTX33	PREDICTED: protein DETOXIFICATION 33-like [Setaria italica]	-	-	-	-	GO:0016020//membrane;GO:0044425//membrane part;GO:0031224//intrinsic component of membrane	GO:0005215//transporter activity;GO:0022804//active transmembrane transporter activity;GO:0015291//secondary active transmembrane transporter activity;GO:0022857//transmembrane transporter activity	GO:0044765//single-organism transport;GO:1902578//single-organism localization;GO:0042493//response to drug;GO:0051234//establishment of localization;GO:0044699//single-organism process;GO:0042221//response to chemical;GO:0050896//response to stimulus;GO:0006810//transport;GO:0044763//single-organism cellular process;GO:0015893//drug transport;GO:0051179//localization;GO:0009987//cellular process
PB.10487.1	--	Heat shock protein DnaJ with tetratricopeptide repeat [Zea mays]	-	-	-	-	-	-	-
PB.10488.1	IDD4	INDETERMINATE-related protein 1 [Zea mays]	-	-	-	-	-	GO:0043167//ion binding;GO:0043169//cation binding;GO:0005488//binding	-
PB.10488.2	IDD4	INDETERMINATE-related protein 1 [Zea mays]	-	-	-	-	-	GO:0043167//ion binding;GO:0005488//binding;GO:0043169//cation binding	-
PB.10489.1	TMN9	PREDICTED: transmembrane 9 superfamily member 4-like [Zea mays]	-	-	-	-	-	-	-
PB.10489.2	TMN9	Transmembrane 9 superfamily member 9 [Zea mays]	-	-	-	-	-	-	-
PB.1049.1	AGD8	ADP-ribosylation factor GTPase-activating protein AGD10 [Zea mays]	Cellular Processes	Transport and catabolism	ko04144//Endocytosis	K12493	-	-	-
PB.10491.1	FAR1	PREDICTED: fatty acyl-CoA reductase 3-like [Setaria italica]	Metabolism;Cellular Processes	Transport and catabolism;Lipid metabolism	ko04146//Peroxisome;ko00073//Cutin, suberine and wax biosynthesis	K13356	GO:0044424//intracellular part;GO:0043227//membrane-bounded organelle;GO:0043229//intracellular organelle;GO:0005737//cytoplasm;GO:0005623//cell;GO:0043231//intracellular membrane-bounded organelle;GO:0005622//intracellular;GO:0044464//cell part;GO:0009536//plastid;GO:0044444//cytoplasmic part;GO:0043226//organelle	GO:0097159//organic cyclic compound binding;GO:0003676//nucleic acid binding;GO:0005488//binding;GO:0032549//ribonucleoside binding;GO:0003677//DNA binding;GO:0001883//purine nucleoside binding;GO:0001882//nucleoside binding;GO:0003690//double-stranded DNA binding;GO:0003824//catalytic activity;GO:0032550//purine ribonucleoside binding;GO:0036094//small molecule binding;GO:0016620//oxidoreductase…	GO:0044710//single-organism metabolic process;GO:0007049//cell cycle;GO:0006325//chromatin organization;GO:0006950//response to stress;GO:0043412//macromolecule modification;GO:0071704//organic substance metabolic process;GO:0036211//protein modification process;GO:0008152//metabolic process;GO:0065007//biological regulation;GO:0043414//macromolecule methylation;GO:0016043//cellular component org…
PB.10492.1	RPL10A	60S ribosomal protein L10a-1 [Zea mays]	Genetic Information Processing	Translation	ko03010//Ribosome	K02865	-	-	-
PB.10493.1	VAMP727	Vesicle-associated membrane protein 727 [Dichanthelium oligosanthes]	-	-	-	-	GO:0032991//macromolecular complex;GO:0044425//membrane part;GO:0031224//intrinsic component of membrane;GO:0043234//protein complex;GO:0016020//membrane	-	GO:0008104//protein localization;GO:0051641//cellular localization;GO:1902578//single-organism localization;GO:0044699//single-organism process;GO:0051649//establishment of localization in cell;GO:0051234//establishment of localization;GO:0033036//macromolecule localization;GO:0009987//cellular process;GO:0045184//establishment of protein localization;GO:0044765//single-organism transport;GO:1902…
PB.10494.1	CYP18-2	PREDICTED: peptidyl-prolyl cis-trans isomerase-like 1 [Zea mays]	Genetic Information Processing	Transcription	ko03040//Spliceosome	K12733	-	-	-
PB.10495.1	WAT1	nodulin-like protein 5NG4 [Zea mays]	-	-	-	-	GO:0031224//intrinsic component of membrane;GO:0016020//membrane;GO:0044425//membrane part	GO:0005215//transporter activity	GO:0044699//single-organism process;GO:0009987//cellular process;GO:0044763//single-organism cellular process
PB.10496.1	UFC	PREDICTED: serine/arginine repetitive matrix protein 1-like isoform X1 [Oryza brachyantha]	-	-	-	-	-	-	-
PB.10497.1	ABCF1	PREDICTED: ABC transporter F family member 1 [Jatropha curcas]	-	-	-	-	-	-	-
PB.10498.1	GRXS10	Grx_S12 - glutaredoxin subgroup I [Zea mays]	-	-	-	-	-	GO:0016491//oxidoreductase activity;GO:0003824//catalytic activity;GO:0015036//disulfide oxidoreductase activity;GO:0016787//hydrolase activity;GO:0016667//oxidoreductase activity, acting on a sulfur group of donors	GO:0044763//single-organism cellular process;GO:0044699//single-organism process;GO:0044238//primary metabolic process;GO:0065007//biological regulation;GO:0008152//metabolic process;GO:0044710//single-organism metabolic process;GO:0065008//regulation of biological quality;GO:0042592//homeostatic process;GO:0009987//cellular process;GO:0019725//cellular homeostasis
PB.105.1	RPS10	PREDICTED: 30S ribosomal protein S10, chloroplastic-like [Zea mays]	Genetic Information Processing	Translation	ko03010//Ribosome	K02946	GO:0032991//macromolecular complex;GO:0005622//intracellular;GO:1990904//ribonucleoprotein complex;GO:0005623//cell;GO:0030529//intracellular ribonucleoprotein complex;GO:0044464//cell part;GO:0044424//intracellular part	GO:0005198//structural molecule activity	GO:0043170//macromolecule metabolic process;GO:0071704//organic substance metabolic process;GO:0010467//gene expression;GO:0008152//metabolic process
PB.1050.1	--	histone H1 [Zea mays]	-	-	-	-	GO:0005622//intracellular;GO:0043231//intracellular membrane-bounded organelle;GO:0043228//non-membrane-bounded organelle;GO:0043229//intracellular organelle;GO:0043226//organelle;GO:0044464//cell part;GO:0043227//membrane-bounded organelle;GO:0044424//intracellular part;GO:0043232//intracellular non-membrane-bounded organelle;GO:0005623//cell	GO:0097159//organic cyclic compound binding;GO:0003676//nucleic acid binding;GO:0005488//binding;GO:1901363//heterocyclic compound binding	GO:0006996//organelle organization;GO:0006325//chromatin organization;GO:0071824//protein-DNA complex subunit organization;GO:0043933//macromolecular complex subunit organization;GO:0034728//nucleosome organization;GO:0071822//protein complex subunit organization;GO:0071840//cellular component organization or biogenesis;GO:0016043//cellular component organization;GO:0009987//cellular process;GO:0…
PB.10500.1	PGR5	Protein PROTON GRADIENT REGULATION 5 chloroplastic [Zea mays]	-	-	-	-	-	-	-
PB.10501.1	--	PMP [Zea mays]	-	-	-	-	GO:0005622//intracellular;GO:0043229//intracellular organelle;GO:0016020//membrane;GO:0044424//intracellular part;GO:0044422//organelle part;GO:0044464//cell part;GO:0031224//intrinsic component of membrane;GO:0031090//organelle membrane;GO:0043227//membrane-bounded organelle;GO:0043231//intracellular membrane-bounded organelle;GO:0005623//cell;GO:0044425//membrane part;GO:0043226//organelle	-	GO:0032502//developmental process;GO:0070727//cellular macromolecule localization;GO:1902582//single-organism intracellular transport;GO:0051179//localization;GO:0006996//organelle organization;GO:0006812//cation transport;GO:0006811//ion transport;GO:0040007//growth;GO:0006605//protein targeting;GO:0051649//establishment of localization in cell;GO:0044699//single-organism process;GO:0044763//sin…
PB.10501.2	--	type 1 membrane protein -like [Oryza sativa Japonica Group]	-	-	-	-	GO:0031090//organelle membrane;GO:0016020//membrane;GO:0005622//intracellular;GO:0043227//membrane-bounded organelle;GO:0044422//organelle part;GO:0043231//intracellular membrane-bounded organelle;GO:0044425//membrane part;GO:0043226//organelle;GO:0044464//cell part;GO:0043229//intracellular organelle;GO:0044424//intracellular part;GO:0005623//cell;GO:0031224//intrinsic component of membrane	-	GO:0071702//organic substance transport;GO:0016192//vesicle-mediated transport;GO:0046907//intracellular transport;GO:0015031//protein transport;GO:0048869//cellular developmental process;GO:0044765//single-organism transport;GO:0009628//response to abiotic stimulus;GO:0006996//organelle organization;GO:0048856//anatomical structure development;GO:0008104//protein localization;GO:0040007//growth;…
PB.10502.1	PLP2	PREDICTED: patatin-like protein 2 [Zea mays]	-	-	-	-	-	GO:0003824//catalytic activity	GO:0006629//lipid metabolic process;GO:0044238//primary metabolic process;GO:0008152//metabolic process;GO:0044699//single-organism process;GO:0071704//organic substance metabolic process;GO:0044710//single-organism metabolic process
PB.10503.1	PLP2	PREDICTED: patatin-like protein 2 [Zea mays]	-	-	-	-	-	GO:0003824//catalytic activity	GO:0006629//lipid metabolic process;GO:0071704//organic substance metabolic process;GO:0044710//single-organism metabolic process;GO:0044238//primary metabolic process;GO:0044699//single-organism process;GO:0008152//metabolic process
PB.10504.1	TIC62	3-beta hydroxysteroid dehydrogenase/isomerase [Zea mays]	-	-	-	-	-	-	-
PB.10505.1	nep1	aspartic proteinase nepenthesin-2 precursor [Zea mays]	-	-	-	-	-	GO:0003824//catalytic activity;GO:0016787//hydrolase activity	GO:0044238//primary metabolic process;GO:0043170//macromolecule metabolic process;GO:0008152//metabolic process;GO:0071704//organic substance metabolic process;GO:0019538//protein metabolic process
PB.10506.1	GAD	glutamate decarboxylase [Zea mays]	Metabolism	Global and overview maps;Amino acid metabolism;Metabolism of other amino acids;Carbohydrate metabolism	ko01100//Metabolic pathways;ko01110//Biosynthesis of secondary metabolites;ko00250//Alanine, aspartate and glutamate metabolism;ko00410//beta-Alanine metabolism;ko00650//Butanoate metabolism;ko00430//Taurine and hypotaurine metabolism	K01580	-	-	-
PB.10506.2	GAD	Glutamate decarboxylase [Dichanthelium oligosanthes]	Metabolism	Carbohydrate metabolism;Metabolism of other amino acids;Global and overview maps;Amino acid metabolism	ko01100//Metabolic pathways;ko01110//Biosynthesis of secondary metabolites;ko00250//Alanine, aspartate and glutamate metabolism;ko00410//beta-Alanine metabolism;ko00650//Butanoate metabolism;ko00430//Taurine and hypotaurine metabolism	K01580	-	-	-
PB.10506.3	GAD1	glutamate decarboxylase [Zea mays]	Metabolism	Metabolism of other amino acids;Amino acid metabolism;Global and overview maps;Carbohydrate metabolism	ko01100//Metabolic pathways;ko01110//Biosynthesis of secondary metabolites;ko00250//Alanine, aspartate and glutamate metabolism;ko00410//beta-Alanine metabolism;ko00650//Butanoate metabolism;ko00430//Taurine and hypotaurine metabolism	K01580	-	-	-
PB.10506.4	GAD	glutamate decarboxylase [Zea mays]	Metabolism	Carbohydrate metabolism;Metabolism of other amino acids;Global and overview maps;Amino acid metabolism	ko01100//Metabolic pathways;ko01110//Biosynthesis of secondary metabolites;ko00250//Alanine, aspartate and glutamate metabolism;ko00410//beta-Alanine metabolism;ko00650//Butanoate metabolism;ko00430//Taurine and hypotaurine metabolism	K01580	-	-	-
PB.10506.5	GAD1	glutamate decarboxylase [Zea mays]	Metabolism	Carbohydrate metabolism;Amino acid metabolism;Global and overview maps;Metabolism of other amino acids	ko01100//Metabolic pathways;ko01110//Biosynthesis of secondary metabolites;ko00250//Alanine, aspartate and glutamate metabolism;ko00410//beta-Alanine metabolism;ko00650//Butanoate metabolism;ko00430//Taurine and hypotaurine metabolism	K01580	-	GO:0003824//catalytic activity;GO:0043167//ion binding;GO:0005488//binding;GO:0016830//carbon-carbon lyase activity;GO:0016829//lyase activity;GO:0043168//anion binding;GO:0016831//carboxy-lyase activity	GO:0044763//single-organism cellular process;GO:0006807//nitrogen compound metabolic process;GO:0043436//oxoacid metabolic process;GO:0008152//metabolic process;GO:0019752//carboxylic acid metabolic process;GO:0006520//cellular amino acid metabolic process;GO:0044710//single-organism metabolic process;GO:0009987//cellular process;GO:1901605//alpha-amino acid metabolic process;GO:0044237//cellular…
PB.10506.6	GAD	glutamate decarboxylase [Zea mays]	Metabolism	Carbohydrate metabolism;Metabolism of other amino acids;Global and overview maps;Amino acid metabolism	ko01100//Metabolic pathways;ko01110//Biosynthesis of secondary metabolites;ko00250//Alanine, aspartate and glutamate metabolism;ko00410//beta-Alanine metabolism;ko00650//Butanoate metabolism;ko00430//Taurine and hypotaurine metabolism	K01580	-	-	-
PB.10507.1	EIF6-2	eukaryotic translation initiation factor 6 [Zea mays]	Genetic Information Processing	Translation	ko03008//Ribosome biogenesis in eukaryotes	K03264	GO:0043231//intracellular membrane-bounded organelle;GO:0044464//cell part;GO:0005623//cell;GO:0005622//intracellular;GO:0043226//organelle;GO:0043228//non-membrane-bounded organelle;GO:0043227//membrane-bounded organelle;GO:0043229//intracellular organelle;GO:0043232//intracellular non-membrane-bounded organelle;GO:0044424//intracellular part	GO:1901363//heterocyclic compound binding;GO:0003723//RNA binding;GO:0008135//translation factor activity, RNA binding;GO:0005488//binding;GO:0003676//nucleic acid binding;GO:0044877//macromolecular complex binding;GO:0043021//ribonucleoprotein complex binding;GO:0097159//organic cyclic compound binding	GO:0044238//primary metabolic process;GO:0044267//cellular protein metabolic process;GO:0071704//organic substance metabolic process;GO:0006518//peptide metabolic process;GO:0008152//metabolic process;GO:0009059//macromolecule biosynthetic process;GO:0043604//amide biosynthetic process;GO:0010467//gene expression;GO:0022613//ribonucleoprotein complex biogenesis;GO:0043170//macromolecule metabolic…
PB.10508.2	OPR7	12-oxo-phytodienoic acid reductase 8 [Zea mays]	Metabolism	Global and overview maps;Lipid metabolism	ko01100//Metabolic pathways;ko01110//Biosynthesis of secondary metabolites;ko00592//alpha-Linolenic acid metabolism	K05894	-	GO:0005488//binding;GO:0097367//carbohydrate derivative binding;GO:0032553//ribonucleotide binding;GO:0097159//organic cyclic compound binding;GO:0003824//catalytic activity;GO:0000166//nucleotide binding;GO:1901265//nucleoside phosphate binding;GO:1901363//heterocyclic compound binding;GO:0036094//small molecule binding	GO:0008152//metabolic process;GO:0044710//single-organism metabolic process;GO:0044699//single-organism process
PB.10510.1	RIPK	PREDICTED: serine/threonine-protein kinase At5g01020-like [Setaria italica]	-	-	-	-	-	-	-
PB.10511.1	H2B.5	histone H2B.2 [Zea mays]	-	-	-	-	GO:0043226//organelle;GO:0044424//intracellular part;GO:0044464//cell part;GO:0005694//chromosome;GO:0032991//macromolecular complex;GO:0044427//chromosomal part;GO:0043228//non-membrane-bounded organelle;GO:0043231//intracellular membrane-bounded organelle;GO:0000785//chromatin;GO:0044446//intracellular organelle part;GO:0043227//membrane-bounded organelle;GO:0043232//intracellular non-membrane-…	GO:0005488//binding;GO:0005515//protein binding;GO:0003676//nucleic acid binding;GO:0097159//organic cyclic compound binding;GO:0046983//protein dimerization activity;GO:1901363//heterocyclic compound binding	-
PB.10512.1	CDKC-1	cell division cycle 2-related protein kinase 7 [Zea mays]	-	-	-	-	-	GO:0032549//ribonucleoside binding;GO:0001883//purine nucleoside binding;GO:0036094//small molecule binding;GO:0016301//kinase activity;GO:0004672//protein kinase activity;GO:1901363//heterocyclic compound binding;GO:0004674//protein serine/threonine kinase activity;GO:0003824//catalytic activity;GO:0016773//phosphotransferase activity, alcohol group as acceptor;GO:0032550//purine ribonucleoside …	GO:0043412//macromolecule modification;GO:0019538//protein metabolic process;GO:0044767//single-organism developmental process;GO:0044763//single-organism cellular process;GO:0009987//cellular process;GO:0036211//protein modification process;GO:0044238//primary metabolic process;GO:0032501//multicellular organismal process;GO:0048856//anatomical structure development;GO:0007275//multicellular org…
PB.10513.1	--	PREDICTED: F-box protein At2g14290 [Setaria italica]	-	-	-	-	-	-	-
PB.10514.1	At5g65490	Protein ecdysoneless-like protein [Dichanthelium oligosanthes]	-	-	-	-	-	-	-
PB.10516.1	--	OSJNBa0085H03.2 [Oryza sativa Japonica Group]	-	-	-	-	-	-	-
PB.10517.1	FAD6	omega-6 fatty acid desaturase, chloroplastic [Zea mays]	-	-	-	-	-	-	-
PB.10518.1	--	cytochrome c oxidase assembly factor 6 homolog isoform X2 [Asparagus officinalis]	-	-	-	-	GO:0005623//cell;GO:0044464//cell part;GO:0044424//intracellular part;GO:0043227//membrane-bounded organelle;GO:0043231//intracellular membrane-bounded organelle;GO:0005622//intracellular;GO:0043229//intracellular organelle;GO:0043226//organelle	-	GO:0006810//transport;GO:0015992//proton transport;GO:0044699//single-organism process;GO:0044765//single-organism transport;GO:0051234//establishment of localization;GO:0015672//monovalent inorganic cation transport;GO:1902578//single-organism localization;GO:0006811//ion transport;GO:0051179//localization;GO:0006812//cation transport;GO:0006818//hydrogen transport
PB.10519.1	PFK5	PREDICTED: ATP-dependent 6-phosphofructokinase 5, chloroplastic-like [Setaria italica]	Metabolism;Genetic Information Processing	Folding, sorting and degradation;Carbohydrate metabolism;Global and overview maps	ko01100//Metabolic pathways;ko01110//Biosynthesis of secondary metabolites;ko01200//Carbon metabolism;ko01230//Biosynthesis of amino acids;ko00010//Glycolysis / Gluconeogenesis;ko00030//Pentose phosphate pathway;ko00051//Fructose and mannose metabolism;ko03018//RNA degradation;ko00052//Galactose metabolism	K00850	-	GO:0032550//purine ribonucleoside binding;GO:1901363//heterocyclic compound binding;GO:0001883//purine nucleoside binding;GO:0005488//binding;GO:0032549//ribonucleoside binding;GO:0097159//organic cyclic compound binding;GO:0001882//nucleoside binding;GO:0097367//carbohydrate derivative binding;GO:0036094//small molecule binding	GO:0044699//single-organism process;GO:0006793//phosphorus metabolic process;GO:0044281//small molecule metabolic process;GO:0008152//metabolic process;GO:0043436//oxoacid metabolic process;GO:0019752//carboxylic acid metabolic process;GO:0044237//cellular metabolic process;GO:0044763//single-organism cellular process;GO:0009987//cellular process;GO:0016310//phosphorylation;GO:0006090//pyruvate m…
PB.1052.1	ARPC2A	PREDICTED: actin-related protein 2/3 complex subunit 2A [Setaria italica]	Cellular Processes	Transport and catabolism	ko04144//Endocytosis	K05758	GO:0043226//organelle;GO:0005623//cell;GO:0043232//intracellular non-membrane-bounded organelle;GO:0044424//intracellular part;GO:0032991//macromolecular complex;GO:0043229//intracellular organelle;GO:0005622//intracellular;GO:0005856//cytoskeleton;GO:0043234//protein complex;GO:0043227//membrane-bounded organelle;GO:0044464//cell part;GO:0043231//intracellular membrane-bounded organelle;GO:00432…	GO:0032550//purine ribonucleoside binding;GO:0097367//carbohydrate derivative binding;GO:0001883//purine nucleoside binding;GO:0004386//helicase activity;GO:0001882//nucleoside binding;GO:0097159//organic cyclic compound binding;GO:0016817//hydrolase activity, acting on acid anhydrides;GO:0043566//structure-specific DNA binding;GO:0005488//binding;GO:0036094//small molecule binding;GO:0016787//hy…	GO:0000726//non-recombinational repair;GO:0043170//macromolecule metabolic process;GO:0050794//regulation of cellular process;GO:0065007//biological regulation;GO:0044710//single-organism metabolic process;GO:0044699//single-organism process;GO:0016043//cellular component organization;GO:0071840//cellular component organization or biogenesis;GO:0050789//regulation of biological process;GO:0033043…
PB.1052.2	ARPC2A	PREDICTED: actin-related protein 2/3 complex subunit 2A [Setaria italica]	Cellular Processes	Transport and catabolism	ko04144//Endocytosis	K05758	GO:0044424//intracellular part;GO:0044464//cell part;GO:0005856//cytoskeleton;GO:0043231//intracellular membrane-bounded organelle;GO:0005623//cell;GO:0043234//protein complex;GO:0043232//intracellular non-membrane-bounded organelle;GO:0043226//organelle;GO:0005622//intracellular;GO:0043229//intracellular organelle;GO:0032991//macromolecular complex;GO:0043227//membrane-bounded organelle;GO:00432…	GO:0043565//sequence-specific DNA binding;GO:0097367//carbohydrate derivative binding;GO:0036094//small molecule binding;GO:0016462//pyrophosphatase activity;GO:0016787//hydrolase activity;GO:0017111//nucleoside-triphosphatase activity;GO:0004386//helicase activity;GO:0032549//ribonucleoside binding;GO:0032550//purine ribonucleoside binding;GO:0097159//organic cyclic compound binding;GO:0043566//…	GO:0051128//regulation of cellular component organization;GO:0050794//regulation of cellular process;GO:0032392//DNA geometric change;GO:0032956//regulation of actin cytoskeleton organization;GO:0034641//cellular nitrogen compound metabolic process;GO:0051276//chromosome organization;GO:0010638//positive regulation of organelle organization;GO:0031334//positive regulation of protein complex assem…
PB.10520.1	At3g47520	PREDICTED: malate dehydrogenase isoform 1 isoform X2 [Zea mays]	Metabolism	Amino acid metabolism;Global and overview maps;Energy metabolism;Carbohydrate metabolism	ko01100//Metabolic pathways;ko01110//Biosynthesis of secondary metabolites;ko01200//Carbon metabolism;ko00710//Carbon fixation in photosynthetic organisms;ko00270//Cysteine and methionine metabolism;ko00620//Pyruvate metabolism;ko00630//Glyoxylate and dicarboxylate metabolism;ko00020//Citrate cycle (TCA cycle)	K00026	GO:0005623//cell;GO:0043226//organelle;GO:0043227//membrane-bounded organelle;GO:0005622//intracellular;GO:0043229//intracellular organelle;GO:0044464//cell part;GO:0044424//intracellular part;GO:0043231//intracellular membrane-bounded organelle	GO:0016491//oxidoreductase activity;GO:0003824//catalytic activity;GO:0016615//malate dehydrogenase activity;GO:0016614//oxidoreductase activity, acting on CH-OH group of donors	GO:0044238//primary metabolic process;GO:0044281//small molecule metabolic process;GO:0006101//citrate metabolic process;GO:0043648//dicarboxylic acid metabolic process;GO:0043436//oxoacid metabolic process;GO:0072350//tricarboxylic acid metabolic process;GO:0044699//single-organism process;GO:0044710//single-organism metabolic process;GO:0009987//cellular process;GO:0019752//carboxylic acid meta…
PB.10521.1	LHCA4	PREDICTED: chlorophyll a-b binding protein P4, chloroplastic [Setaria italica]	Metabolism	Energy metabolism	ko00196//Photosynthesis - antenna proteins	K08910	GO:0005623//cell;GO:0044464//cell part;GO:0034357//photosynthetic membrane;GO:0005622//intracellular;GO:0009521//photosystem;GO:0031224//intrinsic component of membrane;GO:0016020//membrane;GO:0009579//thylakoid;GO:0098796//membrane protein complex;GO:0044436//thylakoid part;GO:0043234//protein complex;GO:0044424//intracellular part;GO:0032991//macromolecular complex;GO:0044425//membrane part	GO:0046906//tetrapyrrole binding;GO:0097159//organic cyclic compound binding;GO:1901363//heterocyclic compound binding;GO:0043167//ion binding;GO:0005488//binding;GO:0043169//cation binding	GO:0006464//cellular protein modification process;GO:0008152//metabolic process;GO:0044267//cellular protein metabolic process;GO:0044260//cellular macromolecule metabolic process;GO:0043412//macromolecule modification;GO:0071704//organic substance metabolic process;GO:0044237//cellular metabolic process;GO:0044238//primary metabolic process;GO:0019538//protein metabolic process;GO:0043170//macro…
PB.10522.1	PTB	PREDICTED: polypyrimidine tract-binding protein homolog 1-like isoform X2 [Zea mays]	-	-	-	-	-	GO:0097159//organic cyclic compound binding;GO:0005488//binding	-
PB.10522.2	PTB	PREDICTED: polypyrimidine tract-binding protein homolog 1-like isoform X1 [Zea mays]	-	-	-	-	-	GO:0005488//binding;GO:0097159//organic cyclic compound binding	-
PB.10523.1	--	fold protein [Arabidopsis thaliana]	-	-	-	-	-	-	-
PB.10523.2	--	2-isopropylmalate synthase, partial [Anthurium amnicola]	-	-	-	-	-	-	-
PB.10524.1	GF14C	14-3-3-like protein [Saccharum hybrid cultivar CP65-357]	-	-	-	-	-	-	-
PB.10524.2	GF14C	14-3-3-like protein [Saccharum hybrid cultivar CP65-357]	-	-	-	-	-	-	-
PB.10524.3	GF14C	14-3-3-like protein [Saccharum hybrid cultivar CP65-357]	-	-	-	-	-	-	-
PB.10525.1	CYP71A2	PREDICTED: LOW QUALITY PROTEIN: cytochrome P450 71A1-like [Setaria italica]	Metabolism	Amino acid metabolism	ko00380//Tryptophan metabolism	K07410	-	-	-
PB.10526.1	TIFY6A	PREDICTED: protein TIFY 6A-like [Setaria italica]	Environmental Information Processing	Signal transduction	ko04075//Plant hormone signal transduction	K13464	-	-	-
PB.10526.2	TIFY6A	PREDICTED: protein TIFY 6A-like [Setaria italica]	Environmental Information Processing	Signal transduction	ko04075//Plant hormone signal transduction	K13464	-	-	-
PB.10527.1	CCZ1	PREDICTED: vacuolar fusion protein CCZ1 homolog isoform X2 [Setaria italica]	-	-	-	-	-	-	-
PB.10528.1	Rbm25	PREDICTED: RNA-binding protein 25-like isoform X3 [Zea mays]	Genetic Information Processing	Transcription	ko03040//Spliceosome	K12822	-	-	-
PB.10529.1	HOX5	PREDICTED: homeobox-leucine zipper protein HOX5-like [Setaria italica]	-	-	-	-	-	-	-
PB.10529.2	HOX5	homeodomain leucine zipper protein CPHB-5 [Zea mays]	-	-	-	-	-	-	-
PB.10529.3	HOX5	homeodomain leucine zipper protein CPHB-5 [Zea mays]	-	-	-	-	-	-	-
PB.1053.1	--	hypothetical protein SORBI_001G291200 [Sorghum bicolor]	-	-	-	-	-	-	-
PB.10530.1	YLS8	PREDICTED: thioredoxin-like protein YLS8 isoform X1 [Setaria italica]	Genetic Information Processing	Transcription	ko03040//Spliceosome	K12859	GO:0043226//organelle;GO:0032991//macromolecular complex;GO:0044423//virion part;GO:0044464//cell part;GO:0044424//intracellular part;GO:0043227//membrane-bounded organelle;GO:0005622//intracellular;GO:0043231//intracellular membrane-bounded organelle;GO:0005623//cell;GO:0019012//virion;GO:0043229//intracellular organelle	-	GO:0016043//cellular component organization;GO:0032502//developmental process;GO:0008104//protein localization;GO:0051641//cellular localization;GO:0051179//localization;GO:0046907//intracellular transport;GO:0044765//single-organism transport;GO:0044699//single-organism process;GO:0071840//cellular component organization or biogenesis;GO:0009653//anatomical structure morphogenesis;GO:0034613//ce…
PB.10531.1	CPP1	PREDICTED: protein CHAPERONE-LIKE PROTEIN OF POR1, chloroplastic-like [Setaria italica]	-	-	-	-	-	-	-
PB.10532.1	FAB1B	1-phosphatidylinositol-3-phosphate 5-kinase fab1 [Triticum urartu]	Metabolism;Environmental Information Processing;Cellular Processes	Carbohydrate metabolism;Signal transduction;Global and overview maps;Transport and catabolism	ko01100//Metabolic pathways;ko04145//Phagosome;ko00562//Inositol phosphate metabolism;ko04070//Phosphatidylinositol signaling system	K00921	-	-	-
PB.10533.1	SPBC2A9.03	PREDICTED: uncharacterized WD repeat-containing protein C2A9.03 [Setaria italica]	-	-	-	-	-	-	-
PB.10534.1	HTH	Protein HOTHEAD [Dichanthelium oligosanthes]	Metabolism	Lipid metabolism	ko00073//Cutin, suberine and wax biosynthesis	K15403	-	-	-
PB.10535.1	VPS45	PREDICTED: vacuolar protein sorting-associated protein 45 homolog [Setaria italica]	Cellular Processes	Transport and catabolism	ko04144//Endocytosis	K12479	GO:0016020//membrane;GO:0098588//bounding membrane of organelle;GO:0043231//intracellular membrane-bounded organelle;GO:0044422//organelle part;GO:0005774//vacuolar membrane;GO:0005623//cell;GO:0044464//cell part;GO:0098805//whole membrane;GO:0043229//intracellular organelle;GO:0044444//cytoplasmic part;GO:0031090//organelle membrane;GO:0005737//cytoplasm;GO:0043226//organelle;GO:0043227//membran…	-	GO:0048278//vesicle docking;GO:0055080//cation homeostasis;GO:0043207//response to external biotic stimulus;GO:1902578//single-organism localization;GO:0051704//multi-organism process;GO:0030003//cellular cation homeostasis;GO:0030001//metal ion transport;GO:0044699//single-organism process;GO:0050794//regulation of cellular process;GO:0006810//transport;GO:0055082//cellular chemical homeostasis;…
PB.10536.1	HIR1	hypersensitive induced reaction 1 [Zea mays]	-	-	-	-	-	-	-
PB.10537.1	At2g19790	AP-4 complex subunit sigma [Triticum urartu]	-	-	-	-	GO:0044425//membrane part;GO:0016020//membrane	GO:0005215//transporter activity;GO:0022892//substrate-specific transporter activity	GO:0090304//nucleic acid metabolic process;GO:0051179//localization;GO:0033554//cellular response to stress;GO:0044238//primary metabolic process;GO:0006974//cellular response to DNA damage stimulus;GO:0006281//DNA repair;GO:0034641//cellular nitrogen compound metabolic process;GO:0006950//response to stress;GO:0008152//metabolic process;GO:0051716//cellular response to stimulus;GO:0044763//singl…
PB.10538.1	CYB561B	cytochrome b561 [Zea mays]	-	-	-	-	GO:0016020//membrane;GO:0044425//membrane part;GO:0031224//intrinsic component of membrane	GO:0005488//binding;GO:0003824//catalytic activity;GO:0043167//ion binding;GO:0043169//cation binding	GO:0034284//response to monosaccharide;GO:0042221//response to chemical;GO:0044699//single-organism process;GO:1901700//response to oxygen-containing compound;GO:0009746//response to hexose;GO:0034285//response to disaccharide;GO:0009743//response to carbohydrate;GO:0008152//metabolic process;GO:0010033//response to organic substance;GO:0050896//response to stimulus;GO:0044710//single-organism me…
PB.10539.1	DR1	Protein Dr1-like protein [Zea mays]	-	-	-	-	GO:0043226//organelle;GO:0005622//intracellular;GO:0044424//intracellular part;GO:0005623//cell;GO:0043231//intracellular membrane-bounded organelle;GO:0043229//intracellular organelle;GO:0043227//membrane-bounded organelle;GO:0044464//cell part	GO:0005515//protein binding;GO:1901363//heterocyclic compound binding;GO:0046983//protein dimerization activity;GO:0003677//DNA binding;GO:0003676//nucleic acid binding;GO:0005488//binding;GO:0097159//organic cyclic compound binding	-
PB.10539.2	DR1	repressor protein [Zea mays]	-	-	-	-	GO:0044424//intracellular part;GO:0005623//cell;GO:0043231//intracellular membrane-bounded organelle;GO:0044464//cell part;GO:0043227//membrane-bounded organelle;GO:0043229//intracellular organelle;GO:0043226//organelle;GO:0005622//intracellular	GO:0005488//binding;GO:0046983//protein dimerization activity;GO:0005515//protein binding;GO:0003677//DNA binding;GO:0003676//nucleic acid binding;GO:1901363//heterocyclic compound binding;GO:0097159//organic cyclic compound binding	-
PB.10540.1	UGE-2	UDP-glucose 4-epimerase 4 [Zea mays]	Metabolism	Global and overview maps;Carbohydrate metabolism	ko01100//Metabolic pathways;ko00520//Amino sugar and nucleotide sugar metabolism;ko00052//Galactose metabolism	K01784	-	-	-
PB.10540.2	UGE-2	UDP-glucose 4-epimerase 4 [Zea mays]	Metabolism	Global and overview maps;Carbohydrate metabolism	ko01100//Metabolic pathways;ko00520//Amino sugar and nucleotide sugar metabolism;ko00052//Galactose metabolism	K01784	-	GO:0048037//cofactor binding;GO:0005488//binding;GO:0016854//racemase and epimerase activity;GO:0003824//catalytic activity;GO:0016853//isomerase activity;GO:0016857//racemase and epimerase activity, acting on carbohydrates and derivatives	GO:0005975//carbohydrate metabolic process;GO:0044281//small molecule metabolic process;GO:0044238//primary metabolic process;GO:0044723//single-organism carbohydrate metabolic process;GO:0071704//organic substance metabolic process;GO:0005996//monosaccharide metabolic process;GO:0044699//single-organism process;GO:0044710//single-organism metabolic process;GO:0008152//metabolic process;GO:001931…
PB.10542.1	NAT2	PREDICTED: nucleobase-ascorbate transporter 2-like [Zea mays]	-	-	-	-	-	-	GO:0009987//cellular process;GO:0044699//single-organism process;GO:0051234//establishment of localization;GO:0051179//localization;GO:0044763//single-organism cellular process
PB.10543.1	MBF1A	PREDICTED: multiprotein-bridging factor 1a-like [Oryza brachyantha]	-	-	-	-	-	GO:0003676//nucleic acid binding;GO:0005488//binding;GO:0003677//DNA binding;GO:1901363//heterocyclic compound binding;GO:0097159//organic cyclic compound binding	-
PB.10544.3	LPP2	Lipid phosphate phosphatase 2 [Zea mays]	Metabolism	Lipid metabolism;Global and overview maps	ko01110//Biosynthesis of secondary metabolites;ko00564//Glycerophospholipid metabolism;ko00561//Glycerolipid metabolism	K18693	-	-	-
PB.10545.1	wos2	co-chaperone protein SBA1 [Zea mays]	-	-	-	-	GO:0044464//cell part;GO:0005623//cell	-	-
PB.10546.1	PFP-ALPHA	PREDICTED: pyrophosphate--fructose 6-phosphate 1-phosphotransferase subunit alpha-like [Setaria italica]	Metabolism	Global and overview maps;Carbohydrate metabolism	ko01100//Metabolic pathways;ko01110//Biosynthesis of secondary metabolites;ko00010//Glycolysis / Gluconeogenesis;ko00030//Pentose phosphate pathway;ko00051//Fructose and mannose metabolism	K00895	-	GO:0032549//ribonucleoside binding;GO:0097159//organic cyclic compound binding;GO:0005488//binding;GO:1901363//heterocyclic compound binding;GO:0001882//nucleoside binding;GO:0036094//small molecule binding;GO:0003824//catalytic activity;GO:0019200//carbohydrate kinase activity;GO:0016740//transferase activity;GO:0008443//phosphofructokinase activity;GO:0016773//phosphotransferase activity, alcoh…	GO:0044699//single-organism process;GO:0044237//cellular metabolic process;GO:0071704//organic substance metabolic process;GO:0019752//carboxylic acid metabolic process;GO:0043436//oxoacid metabolic process;GO:0044281//small molecule metabolic process;GO:0008152//metabolic process;GO:0044763//single-organism cellular process;GO:0006090//pyruvate metabolic process;GO:0009987//cellular process;GO:0…
PB.10546.2	PFP-ALPHA	PREDICTED: pyrophosphate--fructose 6-phosphate 1-phosphotransferase subunit alpha-like [Setaria italica]	Metabolism	Global and overview maps;Carbohydrate metabolism	ko01100//Metabolic pathways;ko01110//Biosynthesis of secondary metabolites;ko00010//Glycolysis / Gluconeogenesis;ko00030//Pentose phosphate pathway;ko00051//Fructose and mannose metabolism	K00895	-	GO:0016301//kinase activity;GO:0032549//ribonucleoside binding;GO:0001882//nucleoside binding;GO:0032550//purine ribonucleoside binding;GO:0005488//binding;GO:0003824//catalytic activity;GO:0016773//phosphotransferase activity, alcohol group as acceptor;GO:0097367//carbohydrate derivative binding;GO:0016772//transferase activity, transferring phosphorus-containing groups;GO:0001883//purine nucleo…	GO:0044281//small molecule metabolic process;GO:0044237//cellular metabolic process;GO:0044763//single-organism cellular process;GO:0016310//phosphorylation;GO:0006796//phosphate-containing compound metabolic process;GO:0044699//single-organism process;GO:0009987//cellular process;GO:0006090//pyruvate metabolic process;GO:0071704//organic substance metabolic process;GO:0006082//organic acid metab…
PB.10547.1	PNSB1	PREDICTED: photosynthetic NDH subunit of subcomplex B 1, chloroplastic [Setaria italica]	-	-	-	-	-	-	-
PB.10547.2	PNSB1	PREDICTED: photosynthetic NDH subunit of subcomplex B 1, chloroplastic [Setaria italica]	-	-	-	-	-	-	-
PB.10548.1	Os09g0247700	Auxin transport protein BIG [Zea mays]	-	-	-	-	-	-	-
PB.1055.1	ITPK1	inositol-tetrakisphosphate 1-kinase 1 [Zea mays]	Metabolism;Environmental Information Processing	Carbohydrate metabolism;Global and overview maps;Signal transduction	ko01100//Metabolic pathways;ko00562//Inositol phosphate metabolism;ko04070//Phosphatidylinositol signaling system	K00913	-	-	-
PB.10550.1	RhGT1	PREDICTED: anthocyanidin 5,3-O-glucosyltransferase-like [Setaria italica]	Metabolism	Biosynthesis of other secondary metabolites;Global and overview maps	ko01110//Biosynthesis of secondary metabolites;ko00941//Flavonoid biosynthesis	K22845	-	GO:0016757//transferase activity, transferring glycosyl groups;GO:0003824//catalytic activity;GO:0016740//transferase activity	-
PB.10551.1	--	F-box domain containing protein [Zea mays]	-	-	-	-	-	-	-
PB.10552.1	SKIP1	F-box protein SKIP1 [Dichanthelium oligosanthes]	-	-	-	-	-	-	-
PB.10553.1	CSTLP2	PREDICTED: CMP-sialic acid transporter 2 isoform X1 [Setaria italica]	-	-	-	-	GO:0044464//cell part;GO:0031984//organelle subcompartment;GO:0005622//intracellular;GO:0016020//membrane;GO:0043231//intracellular membrane-bounded organelle;GO:0044425//membrane part;GO:0044424//intracellular part;GO:0043227//membrane-bounded organelle;GO:0044422//organelle part;GO:0044446//intracellular organelle part;GO:0043226//organelle;GO:0031090//organelle membrane;GO:0043229//intracellul…	GO:0015144//carbohydrate transmembrane transporter activity;GO:0015075//ion transmembrane transporter activity;GO:0022804//active transmembrane transporter activity;GO:1901677//phosphate transmembrane transporter activity;GO:0008509//anion transmembrane transporter activity;GO:0005402//cation:sugar symporter activity;GO:0015291//secondary active transmembrane transporter activity;GO:0008324//cati…	GO:0019318//hexose metabolic process;GO:0071704//organic substance metabolic process;GO:0006820//anion transport;GO:0005996//monosaccharide metabolic process;GO:0006811//ion transport;GO:0015748//organophosphate ester transport;GO:0044281//small molecule metabolic process;GO:1902578//single-organism localization;GO:0006006//glucose metabolic process;GO:0046942//carboxylic acid transport;GO:004469…
PB.10553.2	CSTLP2	PREDICTED: CMP-sialic acid transporter 2 isoform X1 [Setaria italica]	-	-	-	-	GO:0043229//intracellular organelle;GO:0044424//intracellular part;GO:0016020//membrane;GO:0031224//intrinsic component of membrane;GO:0005622//intracellular;GO:0044446//intracellular organelle part;GO:0043231//intracellular membrane-bounded organelle;GO:0044464//cell part;GO:0044422//organelle part;GO:0005623//cell;GO:0031984//organelle subcompartment;GO:0043226//organelle;GO:0031090//organelle …	GO:0015144//carbohydrate transmembrane transporter activity;GO:0008509//anion transmembrane transporter activity;GO:0005342//organic acid transmembrane transporter activity;GO:0015075//ion transmembrane transporter activity;GO:0046943//carboxylic acid transmembrane transporter activity;GO:0022804//active transmembrane transporter activity;GO:0005402//cation:sugar symporter activity;GO:0015605//or…	GO:0071704//organic substance metabolic process;GO:0051234//establishment of localization;GO:0044238//primary metabolic process;GO:0006810//transport;GO:0006006//glucose metabolic process;GO:0044699//single-organism process;GO:0005975//carbohydrate metabolic process;GO:0015849//organic acid transport;GO:0006818//hydrogen transport;GO:0051179//localization;GO:0071702//organic substance transport;G…
PB.10554.1	--	Pollen Ole e 1 allergen and extensin family protein [Zea mays]	-	-	-	-	-	-	-
PB.10554.2	--	Pollen Ole e 1 allergen and extensin family protein [Zea mays]	-	-	-	-	-	-	-
PB.10555.1	XTH8	xyloglucan endotransglucosylase/hydrolase [Saccharum hybrid cultivar ROC22]	-	-	-	-	GO:0005623//cell;GO:0005576//extracellular region;GO:0044464//cell part;GO:0030312//external encapsulating structure;GO:0071944//cell periphery	GO:0003824//catalytic activity;GO:0016757//transferase activity, transferring glycosyl groups;GO:0016787//hydrolase activity;GO:0016740//transferase activity;GO:0016758//transferase activity, transferring hexosyl groups	GO:0005976//polysaccharide metabolic process;GO:0044238//primary metabolic process;GO:0005975//carbohydrate metabolic process;GO:0045229//external encapsulating structure organization;GO:0071704//organic substance metabolic process;GO:0071840//cellular component organization or biogenesis;GO:0008152//metabolic process;GO:0044042//glucan metabolic process;GO:0043170//macromolecule metabolic proces…
PB.10557.1	AGO4B	argonaute104 [Zea mays]	-	-	-	-	-	-	-
PB.10558.1	ARF3	PREDICTED: ADP-ribosylation factor 3 isoform X2 [Setaria italica]	-	-	-	-	GO:0005623//cell;GO:0044464//cell part	GO:0097367//carbohydrate derivative binding;GO:0032549//ribonucleoside binding;GO:1901363//heterocyclic compound binding;GO:0005488//binding;GO:0036094//small molecule binding;GO:0032550//purine ribonucleoside binding;GO:0001882//nucleoside binding;GO:0097159//organic cyclic compound binding;GO:0001883//purine nucleoside binding	GO:0007154//cell communication;GO:0050789//regulation of biological process;GO:0044700//single organism signaling;GO:0050896//response to stimulus;GO:0023052//signaling;GO:0065007//biological regulation;GO:0035556//intracellular signal transduction;GO:0007165//signal transduction;GO:0050794//regulation of cellular process;GO:0044763//single-organism cellular process;GO:0044699//single-organism pr…
PB.10559.1	At2g18990	Thioredoxin domain-containing protein 9-like protein [Dichanthelium oligosanthes]	-	-	-	-	-	-	-
PB.1056.1	PLGG1	LrgB-like family protein [Zea mays]	-	-	-	-	-	-	-
PB.10560.1	SECY	preprotein translocase subunit SECY, chloroplastic [Zea mays]	Cellular Processes;Genetic Information Processing	Transport and catabolism;Folding, sorting and degradation	ko04141//Protein processing in endoplasmic reticulum;ko04145//Phagosome;ko03060//Protein export	K10956	GO:0044424//intracellular part;GO:0005623//cell;GO:0009536//plastid;GO:0044446//intracellular organelle part;GO:0043227//membrane-bounded organelle;GO:0005737//cytoplasm;GO:0031224//intrinsic component of membrane;GO:0043229//intracellular organelle;GO:0044435//plastid part;GO:0009507//chloroplast;GO:0044422//organelle part;GO:0044464//cell part;GO:0043231//intracellular membrane-bounded organell…	-	GO:0009668//plastid membrane organization;GO:0051234//establishment of localization;GO:0008104//protein localization;GO:0009657//plastid organization;GO:0061024//membrane organization;GO:0044699//single-organism process;GO:0044802//single-organism membrane organization;GO:0033036//macromolecule localization;GO:0009987//cellular process;GO:0044763//single-organism cellular process;GO:0071840//cell…
PB.10561.1	--	PREDICTED: F-BAR domain only protein 1-like [Elaeis guineensis]	-	-	-	-	GO:0048475//coated membrane;GO:0043229//intracellular organelle;GO:0030117//membrane coat;GO:0043226//organelle;GO:0044424//intracellular part;GO:0043234//protein complex;GO:0044464//cell part;GO:0005623//cell;GO:0009536//plastid;GO:0044425//membrane part;GO:0005622//intracellular;GO:0005737//cytoplasm;GO:0043227//membrane-bounded organelle;GO:0044444//cytoplasmic part;GO:0043231//intracellular m…	-	GO:0071702//organic substance transport;GO:0008104//protein localization;GO:0051234//establishment of localization;GO:0015031//protein transport;GO:0033036//macromolecule localization;GO:0045184//establishment of protein localization;GO:0006810//transport;GO:0051179//localization
PB.10561.2	--	PREDICTED: F-BAR domain only protein 1-like [Phoenix dactylifera]	-	-	-	-	GO:0016020//membrane;GO:0009536//plastid;GO:0030117//membrane coat;GO:0005623//cell;GO:0044444//cytoplasmic part;GO:0043229//intracellular organelle;GO:0005622//intracellular;GO:0043231//intracellular membrane-bounded organelle;GO:0030119//AP-type membrane coat adaptor complex;GO:0043226//organelle;GO:0043227//membrane-bounded organelle;GO:0044425//membrane part;GO:0032991//macromolecular complex…	-	GO:0045184//establishment of protein localization;GO:0051179//localization;GO:0033036//macromolecule localization;GO:0051234//establishment of localization;GO:0015031//protein transport;GO:0008104//protein localization;GO:0071702//organic substance transport;GO:0006810//transport
PB.10562.1	--	Syntaxin/t-SNARE family protein [Zea mays]	-	-	-	-	-	-	-
PB.10562.2	--	Syntaxin/t-SNARE family protein [Zea mays]	-	-	-	-	-	-	GO:0051179//localization;GO:0051234//establishment of localization;GO:0006810//transport;GO:0016192//vesicle-mediated transport
PB.10562.3	--	Syntaxin/t-SNARE family protein [Zea mays]	-	-	-	-	-	-	GO:0016192//vesicle-mediated transport;GO:0006810//transport;GO:0051179//localization;GO:0051234//establishment of localization
PB.10563.1	ssx2ip-a	Afadin/alpha-actinin-binding protein [Zea mays]	-	-	-	-	-	-	-
PB.10565.1	XTH8	Xyloglucan endotransglycosylase/hydrolase protein 8 [Dichanthelium oligosanthes]	-	-	-	-	GO:0044464//cell part;GO:0005623//cell;GO:0030312//external encapsulating structure;GO:0005576//extracellular region;GO:0071944//cell periphery	GO:0016740//transferase activity;GO:0016787//hydrolase activity;GO:0016757//transferase activity, transferring glycosyl groups;GO:0003824//catalytic activity;GO:0016758//transferase activity, transferring hexosyl groups	GO:0005975//carbohydrate metabolic process;GO:0071840//cellular component organization or biogenesis;GO:0044238//primary metabolic process;GO:0016043//cellular component organization;GO:0044042//glucan metabolic process;GO:0005976//polysaccharide metabolic process;GO:0045229//external encapsulating structure organization;GO:0043170//macromolecule metabolic process;GO:0008152//metabolic process;GO…
PB.10565.2	XTH8	Xyloglucan endotransglycosylase/hydrolase protein 8 [Dichanthelium oligosanthes]	-	-	-	-	GO:0071944//cell periphery;GO:0005623//cell;GO:0030312//external encapsulating structure;GO:0005576//extracellular region;GO:0044464//cell part	GO:0016758//transferase activity, transferring hexosyl groups;GO:0016740//transferase activity;GO:0016787//hydrolase activity;GO:0016757//transferase activity, transferring glycosyl groups;GO:0003824//catalytic activity	GO:0005976//polysaccharide metabolic process;GO:0005975//carbohydrate metabolic process;GO:0044238//primary metabolic process;GO:0071840//cellular component organization or biogenesis;GO:0016043//cellular component organization;GO:0009987//cellular process;GO:0045229//external encapsulating structure organization;GO:0044042//glucan metabolic process;GO:0071704//organic substance metabolic process…
PB.10566.1	Cmbl	PREDICTED: endo-1,3;1,4-beta-D-glucanase-like [Setaria italica]	-	-	-	-	-	-	-
PB.10567.1	At1g16860	cysteine-type endopeptidase/ ubiquitin thiolesterase [Zea mays]	-	-	-	-	-	-	-
PB.10567.2	At1g16860	cysteine-type endopeptidase/ ubiquitin thiolesterase [Zea mays]	-	-	-	-	-	-	-
PB.10568.1	PECT1	Ethanolamine-phosphate cytidylyltransferase [Zea mays]	Metabolism	Lipid metabolism;Metabolism of other amino acids;Global and overview maps	ko01100//Metabolic pathways;ko00564//Glycerophospholipid metabolism;ko00440//Phosphonate and phosphinate metabolism	K00967	-	-	-
PB.10568.2	PECT1	Ethanolamine-phosphate cytidylyltransferase [Zea mays]	Metabolism	Global and overview maps;Metabolism of other amino acids;Lipid metabolism	ko01100//Metabolic pathways;ko00564//Glycerophospholipid metabolism;ko00440//Phosphonate and phosphinate metabolism	K00967	-	-	-
PB.10569.1	RPN2A	26S proteasome non-ATPase regulatory subunit 1 homolog B [Zea mays]	Genetic Information Processing	Folding, sorting and degradation	ko03050//Proteasome	K03032	-	-	GO:0019222//regulation of metabolic process;GO:0065007//biological regulation;GO:0050789//regulation of biological process;GO:0009894//regulation of catabolic process
PB.1057.1	CCT2	choline-phosphate cytidylyltransferase B [Zea mays]	Metabolism	Global and overview maps;Metabolism of other amino acids;Lipid metabolism	ko01100//Metabolic pathways;ko00564//Glycerophospholipid metabolism;ko00440//Phosphonate and phosphinate metabolism	K00968	-	GO:0003824//catalytic activity;GO:0016740//transferase activity;GO:0016772//transferase activity, transferring phosphorus-containing groups	GO:0008152//metabolic process
PB.10570.1	RPN2A	26S proteasome non-ATPase regulatory subunit 1 homolog B [Zea mays]	Genetic Information Processing	Folding, sorting and degradation	ko03050//Proteasome	K03032	-	-	-
PB.10571.1	Ythdf1	evolutionarily conserved C-terminal region 10 [Zea mays]	-	-	-	-	-	-	-
PB.10572.1	Os04g0609600	PREDICTED: probable protein phosphatase 2C 44 [Setaria italica]	-	-	-	-	-	-	-
PB.10573.1	PAO	polyamine oxidase [Saccharum hybrid cultivar R570]	Metabolism	Metabolism of other amino acids;Global and overview maps;Amino acid metabolism	ko01100//Metabolic pathways;ko00330//Arginine and proline metabolism;ko00410//beta-Alanine metabolism	K13366	GO:0044464//cell part;GO:0044424//intracellular part;GO:0043231//intracellular membrane-bounded organelle;GO:0043229//intracellular organelle;GO:0005622//intracellular;GO:0043226//organelle;GO:0043227//membrane-bounded organelle;GO:0005623//cell	-	GO:0008152//metabolic process;GO:0044710//single-organism metabolic process;GO:0044699//single-organism process
PB.10573.2	PAO	polyamine oxidase [Saccharum hybrid cultivar R570]	Metabolism	Metabolism of other amino acids;Global and overview maps;Amino acid metabolism	ko01100//Metabolic pathways;ko00330//Arginine and proline metabolism;ko00410//beta-Alanine metabolism	K13366	GO:0005623//cell;GO:0043229//intracellular organelle;GO:0044424//intracellular part;GO:0043231//intracellular membrane-bounded organelle;GO:0043227//membrane-bounded organelle;GO:0005622//intracellular;GO:0043226//organelle;GO:0044464//cell part	-	GO:0008152//metabolic process;GO:0044699//single-organism process;GO:0044710//single-organism metabolic process
PB.10574.1	NRAMP3	nramp aluminum transporter1 [Zea mays]	-	-	-	-	-	-	-
PB.10575.1	At3g59040	PREDICTED: pentatricopeptide repeat-containing protein At3g59040 [Setaria italica]	-	-	-	-	-	-	-
PB.10576.1	GLYI-11	glyoxylase 1 [Saccharum hybrid cultivar]	Metabolism	Carbohydrate metabolism	ko00620//Pyruvate metabolism	K01759	-	-	-
PB.10576.2	GLYI-11	glyoxylase 1 [Saccharum hybrid cultivar]	Metabolism	Carbohydrate metabolism	ko00620//Pyruvate metabolism	K01759	-	-	-
PB.10577.1	ATG8C	PREDICTED: autophagy-related protein 8C [Brachypodium distachyon]	Cellular Processes	Transport and catabolism	ko04136//Autophagy - other eukaryotes	K08341	GO:0043231//intracellular membrane-bounded organelle;GO:0044433//cytoplasmic vesicle part;GO:0015630//microtubule cytoskeleton;GO:0043226//organelle;GO:0044437//vacuolar part;GO:0031988//membrane-bounded vesicle;GO:0031090//organelle membrane;GO:0030659//cytoplasmic vesicle membrane;GO:0098588//bounding membrane of organelle;GO:0043227//membrane-bounded organelle;GO:0043228//non-membrane-bounded …	-	GO:0033036//macromolecule localization;GO:0051234//establishment of localization;GO:0051179//localization;GO:0008104//protein localization
PB.10578.1	PPO	polyphenol oxidase [Saccharum hybrid cultivar]	Metabolism	Biosynthesis of other secondary metabolites;Amino acid metabolism;Global and overview maps	ko01100//Metabolic pathways;ko01110//Biosynthesis of secondary metabolites;ko00350//Tyrosine metabolism;ko00950//Isoquinoline alkaloid biosynthesis	K00422	-	-	-
PB.10578.2	PPO	polyphenol oxidase [Saccharum hybrid cultivar]	Metabolism	Amino acid metabolism;Global and overview maps;Biosynthesis of other secondary metabolites	ko01100//Metabolic pathways;ko01110//Biosynthesis of secondary metabolites;ko00350//Tyrosine metabolism;ko00950//Isoquinoline alkaloid biosynthesis	K00422	-	-	-
PB.10579.1	ACO3	aconitase1 [Zea mays]	Metabolism	Global and overview maps;Carbohydrate metabolism	ko01100//Metabolic pathways;ko01110//Biosynthesis of secondary metabolites;ko01200//Carbon metabolism;ko01230//Biosynthesis of amino acids;ko00630//Glyoxylate and dicarboxylate metabolism;ko00020//Citrate cycle (TCA cycle);ko01210//2-Oxocarboxylic acid metabolism	K01681	-	GO:0051540//metal cluster binding;GO:0005488//binding;GO:0016835//carbon-oxygen lyase activity;GO:0051536//iron-sulfur cluster binding;GO:0016836//hydro-lyase activity;GO:0003824//catalytic activity;GO:0016829//lyase activity	-
PB.1058.1	SKL2	PREDICTED: probable inactive shikimate kinase like 2, chloroplastic [Setaria italica]	-	-	-	-	-	-	-
PB.10580.1	rraA	S-adenosylmethionine:2-demethylmenaquinone methyltransferase-like protein [Cleistogenes songorica]	-	-	-	-	-	GO:0043167//ion binding;GO:0043169//cation binding;GO:0030234//enzyme regulator activity;GO:0016831//carboxy-lyase activity;GO:0098772//molecular function regulator;GO:0016830//carbon-carbon lyase activity;GO:0003824//catalytic activity;GO:0016829//lyase activity;GO:0005488//binding;GO:0016833//oxo-acid-lyase activity;GO:0004857//enzyme inhibitor activity	GO:0071704//organic substance metabolic process;GO:0065007//biological regulation;GO:1901360//organic cyclic compound metabolic process;GO:0016070//RNA metabolic process;GO:0044238//primary metabolic process;GO:0044237//cellular metabolic process;GO:0006807//nitrogen compound metabolic process;GO:0044260//cellular macromolecule metabolic process;GO:0090304//nucleic acid metabolic process;GO:00192…
PB.10581.1	DGK5	PREDICTED: diacylglycerol kinase 5 [Oryza sativa Japonica Group]	Metabolism;Environmental Information Processing	Signal transduction;Global and overview maps;Lipid metabolism	ko01100//Metabolic pathways;ko01110//Biosynthesis of secondary metabolites;ko00564//Glycerophospholipid metabolism;ko00561//Glycerolipid metabolism;ko04070//Phosphatidylinositol signaling system	K00901	-	GO:0016301//kinase activity;GO:0016740//transferase activity;GO:0016772//transferase activity, transferring phosphorus-containing groups;GO:0003824//catalytic activity	GO:0009987//cellular process;GO:0008152//metabolic process
PB.10581.2	DGK5	PREDICTED: diacylglycerol kinase 5-like [Setaria italica]	Metabolism;Environmental Information Processing	Lipid metabolism;Global and overview maps;Signal transduction	ko01100//Metabolic pathways;ko01110//Biosynthesis of secondary metabolites;ko00564//Glycerophospholipid metabolism;ko00561//Glycerolipid metabolism;ko04070//Phosphatidylinositol signaling system	K00901	-	GO:0097367//carbohydrate derivative binding;GO:0097159//organic cyclic compound binding;GO:0032550//purine ribonucleoside binding;GO:0032549//ribonucleoside binding;GO:0016772//transferase activity, transferring phosphorus-containing groups;GO:0001883//purine nucleoside binding;GO:0001882//nucleoside binding;GO:0005488//binding;GO:1901363//heterocyclic compound binding;GO:0016301//kinase activity…	GO:0006796//phosphate-containing compound metabolic process;GO:0050896//response to stimulus;GO:0050789//regulation of biological process;GO:0007165//signal transduction;GO:0050794//regulation of cellular process;GO:0009987//cellular process;GO:0044699//single-organism process;GO:0044763//single-organism cellular process;GO:0051716//cellular response to stimulus;GO:0007186//G-protein coupled rece…
PB.10581.3	DGK5	PREDICTED: diacylglycerol kinase 5-like [Setaria italica]	Environmental Information Processing;Metabolism	Lipid metabolism;Signal transduction;Global and overview maps	ko01100//Metabolic pathways;ko01110//Biosynthesis of secondary metabolites;ko00564//Glycerophospholipid metabolism;ko00561//Glycerolipid metabolism;ko04070//Phosphatidylinositol signaling system	K00901	-	GO:0036094//small molecule binding;GO:0016772//transferase activity, transferring phosphorus-containing groups;GO:0016301//kinase activity;GO:0097367//carbohydrate derivative binding;GO:0005488//binding;GO:0001882//nucleoside binding;GO:0003824//catalytic activity;GO:0001883//purine nucleoside binding;GO:1901363//heterocyclic compound binding;GO:0097159//organic cyclic compound binding;GO:0016740…	GO:0006796//phosphate-containing compound metabolic process;GO:0050794//regulation of cellular process;GO:0044237//cellular metabolic process;GO:0007186//G-protein coupled receptor signaling pathway;GO:0023052//signaling;GO:0050896//response to stimulus;GO:0008152//metabolic process;GO:0006793//phosphorus metabolic process;GO:0044699//single-organism process;GO:0051716//cellular response to stimu…
PB.10582.1	--	BnaA07g31640D [Brassica napus]	-	-	-	-	-	-	-
PB.10584.1	TPS4	terpene synthase 4 [Zea mays]	-	-	-	-	GO:0005622//intracellular;GO:0044464//cell part;GO:0044424//intracellular part;GO:0005623//cell	GO:0043167//ion binding;GO:0046872//metal ion binding;GO:0005488//binding;GO:0016829//lyase activity;GO:0003824//catalytic activity;GO:0043169//cation binding;GO:0016835//carbon-oxygen lyase activity;GO:0016838//carbon-oxygen lyase activity, acting on phosphates	GO:0044699//single-organism process;GO:0050896//response to stimulus;GO:0006950//response to stress;GO:0005991//trehalose metabolic process;GO:0044763//single-organism cellular process;GO:0009311//oligosaccharide metabolic process;GO:0009987//cellular process;GO:0044237//cellular metabolic process;GO:0006629//lipid metabolic process;GO:0044255//cellular lipid metabolic process;GO:0005975//carbohy…
PB.10585.1	MOB1A	mps one binder kinase activator-like protein [Saccharum hybrid cultivar R570]	-	-	-	-	-	-	GO:0008152//metabolic process;GO:0009987//cellular process;GO:0044237//cellular metabolic process;GO:0006793//phosphorus metabolic process;GO:0006796//phosphate-containing compound metabolic process
PB.10585.2	MOB1A	mps one binder kinase activator-like protein [Saccharum hybrid cultivar R570]	-	-	-	-	-	-	GO:0008152//metabolic process;GO:0044237//cellular metabolic process;GO:0009987//cellular process;GO:0006793//phosphorus metabolic process;GO:0006796//phosphate-containing compound metabolic process
PB.10586.1	RPS3C	40S ribosomal protein S3-1 [Zea mays]	Genetic Information Processing	Translation	ko03010//Ribosome	K02985	GO:0043232//intracellular non-membrane-bounded organelle;GO:0005737//cytoplasm;GO:0005840//ribosome;GO:0044444//cytoplasmic part;GO:0044446//intracellular organelle part;GO:0043226//organelle;GO:0044422//organelle part;GO:0005622//intracellular;GO:1990904//ribonucleoprotein complex;GO:0043228//non-membrane-bounded organelle;GO:0032991//macromolecular complex;GO:0044424//intracellular part;GO:0043…	GO:0003676//nucleic acid binding;GO:0005488//binding;GO:1901363//heterocyclic compound binding;GO:0097159//organic cyclic compound binding;GO:0005198//structural molecule activity	GO:0071704//organic substance metabolic process;GO:0043170//macromolecule metabolic process;GO:0010467//gene expression;GO:0008152//metabolic process
PB.10587.1	--	N-acetyltransferase [Zea mays]	-	-	-	-	-	GO:0003824//catalytic activity;GO:0016740//transferase activity	-
PB.10588.1	CSLF6	CslF6 [Sorghum bicolor]	-	-	-	-	GO:0031224//intrinsic component of membrane;GO:0016020//membrane;GO:0044425//membrane part	GO:0016759//cellulose synthase activity;GO:0016758//transferase activity, transferring hexosyl groups;GO:0003824//catalytic activity;GO:0016740//transferase activity;GO:0016757//transferase activity, transferring glycosyl groups;GO:0046527//glucosyltransferase activity	GO:0008152//metabolic process;GO:0044237//cellular metabolic process;GO:0043170//macromolecule metabolic process;GO:0044262//cellular carbohydrate metabolic process;GO:0005975//carbohydrate metabolic process;GO:0030243//cellulose metabolic process;GO:0044264//cellular polysaccharide metabolic process;GO:0009987//cellular process;GO:0071704//organic substance metabolic process;GO:0006073//cellular…
PB.10589.1	GTPBP4	nucleolar GTP-binding protein 1 [Aegilops tauschii subsp. tauschii] [Aegilops tauschii]	Genetic Information Processing	Translation	ko03008//Ribosome biogenesis in eukaryotes	K06943	-	-	-
PB.1059.1	--	uncharacterized LOC100383709 [Zea mays]	-	-	-	-	-	-	-
PB.10590.1	CCA1	ScMYB39 protein [Saccharum hybrid cultivar Co 86032]	Organismal Systems	Environmental adaptation	ko04712//Circadian rhythm - plant	K12133	-	GO:0005488//binding	-
PB.10590.2	LHY	PREDICTED: LHY protein isoform X2 [Zea mays]	Organismal Systems	Environmental adaptation	ko04712//Circadian rhythm - plant	K12133	-	GO:0005488//binding	-
PB.10591.1	COMT	caffeic acid 3-O-methyltransferase [Saccharum hybrid cultivar]	-	-	-	-	-	GO:0005515//protein binding;GO:0005488//binding;GO:0003824//catalytic activity;GO:0016740//transferase activity;GO:0016741//transferase activity, transferring one-carbon groups;GO:0008168//methyltransferase activity	GO:0008152//metabolic process
PB.10591.3	COMT	caffeic acid 3-O-methyltransferase [Saccharum hybrid cultivar]	-	-	-	-	-	GO:0005515//protein binding;GO:0016741//transferase activity, transferring one-carbon groups;GO:0005488//binding;GO:0016740//transferase activity;GO:0003824//catalytic activity;GO:0008168//methyltransferase activity	GO:0008152//metabolic process
PB.10591.4	COMT	caffeic acid 3-O-methyltransferase [Saccharum hybrid cultivar]	-	-	-	-	-	GO:0016741//transferase activity, transferring one-carbon groups;GO:0005515//protein binding;GO:0008168//methyltransferase activity;GO:0016740//transferase activity;GO:0005488//binding;GO:0003824//catalytic activity	GO:0008152//metabolic process
PB.10591.5	COMT	caffeic acid 3-O-methyltransferase [Saccharum hybrid cultivar]	-	-	-	-	-	-	-
PB.10591.6	COMT	caffeic acid 3-O-methyltransferase [Saccharum hybrid cultivar]	-	-	-	-	-	GO:0003824//catalytic activity;GO:0016740//transferase activity;GO:0005488//binding;GO:0008168//methyltransferase activity;GO:0005515//protein binding;GO:0016741//transferase activity, transferring one-carbon groups	GO:0008152//metabolic process
PB.10591.7	COMT	caffeic acid 3-O-methyl transferase, partial [Saccharum arundinaceum]	-	-	-	-	-	GO:0016740//transferase activity;GO:0003824//catalytic activity;GO:0016741//transferase activity, transferring one-carbon groups;GO:0005515//protein binding;GO:0005488//binding;GO:0008168//methyltransferase activity	GO:0008152//metabolic process
PB.10591.8	COMT	caffeic acid 3-O-methyl transferase, partial [Saccharum arundinaceum]	-	-	-	-	-	GO:0016740//transferase activity;GO:0016741//transferase activity, transferring one-carbon groups;GO:0003824//catalytic activity;GO:0005515//protein binding;GO:0005488//binding;GO:0008168//methyltransferase activity	GO:0008152//metabolic process
PB.10592.1	At1g29970	PREDICTED: 60S ribosomal protein L18a-like protein [Zea mays]	-	-	-	-	-	-	-
PB.10593.1	--	PREDICTED: glutathione S-transferase T3-like [Oryza brachyantha]	-	-	-	-	-	-	-
PB.10594.1	EDR2L	PREDICTED: LOC100282891 isoform X1 [Zea mays]	-	-	-	-	-	-	-
PB.10595.1	KUA1	ScMYB52 protein [Saccharum hybrid cultivar Co 86032]	-	-	-	-	-	GO:0005488//binding	-
PB.10596.1	TDC1	PREDICTED: aromatic-L-amino-acid decarboxylase-like [Setaria italica]	Metabolism	Biosynthesis of other secondary metabolites;Amino acid metabolism;Global and overview maps	ko01100//Metabolic pathways;ko01110//Biosynthesis of secondary metabolites;ko00380//Tryptophan metabolism;ko00360//Phenylalanine metabolism;ko00350//Tyrosine metabolism;ko00901//Indole alkaloid biosynthesis;ko00950//Isoquinoline alkaloid biosynthesis;ko00965//Betalain biosynthesis	K01593	-	GO:0043168//anion binding;GO:0043167//ion binding;GO:0003824//catalytic activity;GO:0005488//binding;GO:0016830//carbon-carbon lyase activity;GO:0016829//lyase activity	GO:0043436//oxoacid metabolic process;GO:0009987//cellular process;GO:0044699//single-organism process;GO:0008152//metabolic process;GO:0044763//single-organism cellular process;GO:0044710//single-organism metabolic process;GO:0044281//small molecule metabolic process;GO:0019752//carboxylic acid metabolic process;GO:0044237//cellular metabolic process;GO:0071704//organic substance metabolic proce…
PB.10598.1	--	PREDICTED: L10-interacting MYB domain-containing protein-like [Setaria italica]	-	-	-	-	-	-	-
PB.10599.1	LHT1	Lysine histidine transporter 2 [Zea mays]	-	-	-	-	GO:0016020//membrane;GO:0044425//membrane part;GO:0031224//intrinsic component of membrane	-	-
PB.106.1	PBRP1	Plant-specific TFIIB-related protein 1 [Dichanthelium oligosanthes]	Genetic Information Processing	Transcription	ko03022//Basal transcription factors	K03124	-	-	-
PB.1060.1	At5g17010	D-xylose-proton symporter-like 2 [Anthurium amnicola]	-	-	-	-	-	-	-
PB.1060.2	At5g17010	PREDICTED: D-xylose-proton symporter-like 2 isoform X2 [Zea mays]	-	-	-	-	-	-	-
PB.1060.3	At5g17010	PREDICTED: D-xylose-proton symporter-like 2 isoform X2 [Zea mays]	-	-	-	-	-	-	-
PB.1060.4	At5g17010	PREDICTED: D-xylose-proton symporter-like 2 isoform X2 [Zea mays]	-	-	-	-	-	-	-
PB.10600.1	LHT1	PREDICTED: lysine histidine transporter 2-like isoform X2 [Setaria italica]	-	-	-	-	GO:0016020//membrane;GO:0044425//membrane part;GO:0031224//intrinsic component of membrane	-	-
PB.10600.2	LHT1	PREDICTED: lysine histidine transporter 2-like [Setaria italica]	-	-	-	-	GO:0016020//membrane;GO:0031224//intrinsic component of membrane;GO:0044425//membrane part	-	-
PB.10600.3	LHT1	Lysine histidine transporter 2 [Zea mays]	-	-	-	-	-	-	-
PB.10601.1	yuiD	acid phosphatase/vanadium-dependent haloperoxidase related [Zea mays]	-	-	-	-	-	-	GO:0008152//metabolic process;GO:0044699//single-organism process;GO:0044710//single-organism metabolic process
PB.10601.2	yuiD	acid phosphatase/vanadium-dependent haloperoxidase related [Zea mays]	-	-	-	-	-	-	GO:0044699//single-organism process;GO:0008152//metabolic process;GO:0044710//single-organism metabolic process
PB.10602.1	Os08g0127700	Pre-mRNA-splicing factor SLU7-A [Zea mays]	Genetic Information Processing	Transcription	ko03040//Spliceosome	K12819	-	-	-
PB.10603.1	GME-2	PREDICTED: GDP-mannose 3,5-epimerase 2 [Oryza sativa Japonica Group]	Metabolism	Global and overview maps;Carbohydrate metabolism	ko01100//Metabolic pathways;ko01110//Biosynthesis of secondary metabolites;ko00520//Amino sugar and nucleotide sugar metabolism;ko00053//Ascorbate and aldarate metabolism	K10046	GO:0043234//protein complex;GO:0032991//macromolecular complex	GO:0048037//cofactor binding;GO:0005488//binding	GO:0051252//regulation of RNA metabolic process;GO:0031323//regulation of cellular metabolic process;GO:0009889//regulation of biosynthetic process;GO:0050789//regulation of biological process;GO:0019222//regulation of metabolic process;GO:0051171//regulation of nitrogen compound metabolic process;GO:1903506//regulation of nucleic acid-templated transcription;GO:0010468//regulation of gene expres…
PB.10604.1	GAPC1	GAPDH [Zea mays]	Metabolism	Carbohydrate metabolism;Energy metabolism;Global and overview maps	ko01100//Metabolic pathways;ko01110//Biosynthesis of secondary metabolites;ko01200//Carbon metabolism;ko01230//Biosynthesis of amino acids;ko00010//Glycolysis / Gluconeogenesis;ko00710//Carbon fixation in photosynthetic organisms	K00134	GO:0044464//cell part;GO:0044424//intracellular part;GO:0005622//intracellular;GO:0005623//cell	GO:0016903//oxidoreductase activity, acting on the aldehyde or oxo group of donors;GO:0000166//nucleotide binding;GO:0016620//oxidoreductase activity, acting on the aldehyde or oxo group of donors, NAD or NADP as acceptor;GO:0036094//small molecule binding;GO:0003824//catalytic activity;GO:1901363//heterocyclic compound binding;GO:0016491//oxidoreductase activity;GO:1901265//nucleoside phosphate …	GO:0006090//pyruvate metabolic process;GO:0009987//cellular process;GO:0044281//small molecule metabolic process;GO:0032787//monocarboxylic acid metabolic process;GO:0044699//single-organism process;GO:0006082//organic acid metabolic process;GO:0008152//metabolic process;GO:0044710//single-organism metabolic process;GO:0071704//organic substance metabolic process;GO:0044237//cellular metabolic pr…
PB.10605.1	--	-	-	-	-	-	-	-	-
PB.10606.1	PDCD4	Programmed cell death protein 4, partial [Dichanthelium oligosanthes]	-	-	-	-	-	-	-
PB.10607.1	--	hypothetical protein SORBI_005G183800 [Sorghum bicolor]	-	-	-	-	-	-	-
PB.10608.1	CSN3	COP9 signalosome complex subunit 3 [Zea mays]	-	-	-	-	-	-	-
PB.10609.1	eif3g	PREDICTED: eukaryotic translation initiation factor 3 subunit G [Amborella trichopoda]	Genetic Information Processing	Translation	ko03013//RNA transport	K03248	GO:0030529//intracellular ribonucleoprotein complex;GO:0032991//macromolecular complex;GO:0044464//cell part;GO:0044444//cytoplasmic part;GO:0044424//intracellular part;GO:0005737//cytoplasm;GO:0005622//intracellular;GO:1990904//ribonucleoprotein complex;GO:0005623//cell;GO:0070993//translation preinitiation complex	GO:0097159//organic cyclic compound binding;GO:0005488//binding;GO:0003676//nucleic acid binding;GO:1901363//heterocyclic compound binding;GO:0003723//RNA binding	GO:0009987//cellular process;GO:0006518//peptide metabolic process;GO:0034645//cellular macromolecule biosynthetic process;GO:1901576//organic substance biosynthetic process;GO:0034641//cellular nitrogen compound metabolic process;GO:0010467//gene expression;GO:0043604//amide biosynthetic process;GO:0009059//macromolecule biosynthetic process;GO:1901564//organonitrogen compound metabolic process;…
PB.1061.1	--	ribosomal protein L35 containing protein precursor [Zea mays]	-	-	-	-	GO:0030529//intracellular ribonucleoprotein complex;GO:0044424//intracellular part;GO:0032991//macromolecular complex;GO:0005622//intracellular;GO:0044464//cell part;GO:1990904//ribonucleoprotein complex;GO:0005623//cell	-	GO:0010467//gene expression;GO:0008152//metabolic process;GO:0043170//macromolecule metabolic process;GO:0071704//organic substance metabolic process
PB.10610.1	DHS	deoxyhypusine synthase 1 [Zea mays]	-	-	-	-	-	GO:0016740//transferase activity;GO:0003824//catalytic activity;GO:0016765//transferase activity, transferring alkyl or aryl (other than methyl) groups	GO:0009987//cellular process;GO:0071704//organic substance metabolic process;GO:1901566//organonitrogen compound biosynthetic process;GO:0042398//cellular modified amino acid biosynthetic process;GO:1901576//organic substance biosynthetic process;GO:0008152//metabolic process;GO:0009058//biosynthetic process;GO:1901564//organonitrogen compound metabolic process;GO:0044237//cellular metabolic proc…
PB.10611.1	CML7	calmodulin [Zea mays]	Organismal Systems	Environmental adaptation	ko04626//Plant-pathogen interaction	K13448	-	-	-
PB.10611.2	CML7	calmodulin [Zea mays]	Organismal Systems	Environmental adaptation	ko04626//Plant-pathogen interaction	K13448	-	-	-
PB.10614.1	--	-	-	-	-	-	-	-	-
PB.10615.1	NAC035	PREDICTED: NAC transcription factor NAM-B1-like [Zea mays]	-	-	-	-	GO:0044464//cell part;GO:0043229//intracellular organelle;GO:0044424//intracellular part;GO:0005623//cell;GO:0043227//membrane-bounded organelle;GO:0043231//intracellular membrane-bounded organelle;GO:0043226//organelle;GO:0005622//intracellular	-	GO:0043170//macromolecule metabolic process;GO:0009987//cellular process;GO:0019222//regulation of metabolic process;GO:0008152//metabolic process;GO:0044249//cellular biosynthetic process;GO:0065007//biological regulation;GO:0050789//regulation of biological process;GO:0044260//cellular macromolecule metabolic process;GO:0060255//regulation of macromolecule metabolic process;GO:1901576//organic …
PB.10616.1	FRK2	Fructokinase-2, partial [Dichanthelium oligosanthes]	Metabolism	Carbohydrate metabolism;Global and overview maps	ko01100//Metabolic pathways;ko00520//Amino sugar and nucleotide sugar metabolism;ko00500//Starch and sucrose metabolism;ko00051//Fructose and mannose metabolism	K00847	-	GO:0004396//hexokinase activity;GO:0016301//kinase activity;GO:0036094//small molecule binding;GO:0016773//phosphotransferase activity, alcohol group as acceptor;GO:0001882//nucleoside binding;GO:0016772//transferase activity, transferring phosphorus-containing groups;GO:0097159//organic cyclic compound binding;GO:0016740//transferase activity;GO:0032550//purine ribonucleoside binding;GO:0001883/…	GO:0044237//cellular metabolic process;GO:0005975//carbohydrate metabolic process;GO:0019321//pentose metabolic process;GO:0044699//single-organism process;GO:0044281//small molecule metabolic process;GO:0016310//phosphorylation;GO:0008152//metabolic process;GO:0006793//phosphorus metabolic process;GO:0044238//primary metabolic process;GO:0044262//cellular carbohydrate metabolic process;GO:000679…
PB.10616.2	FRK2	PREDICTED: fructokinase-2 [Oryza brachyantha]	Metabolism	Carbohydrate metabolism;Global and overview maps	ko01100//Metabolic pathways;ko00520//Amino sugar and nucleotide sugar metabolism;ko00500//Starch and sucrose metabolism;ko00051//Fructose and mannose metabolism	K00847	-	GO:1901363//heterocyclic compound binding;GO:0032549//ribonucleoside binding;GO:0001883//purine nucleoside binding;GO:0016740//transferase activity;GO:0036094//small molecule binding;GO:0001882//nucleoside binding;GO:0016773//phosphotransferase activity, alcohol group as acceptor;GO:0032550//purine ribonucleoside binding;GO:0016772//transferase activity, transferring phosphorus-containing groups;…	GO:0005982//starch metabolic process;GO:0044262//cellular carbohydrate metabolic process;GO:0044723//single-organism carbohydrate metabolic process;GO:0009987//cellular process;GO:0044237//cellular metabolic process;GO:0006793//phosphorus metabolic process;GO:0006073//cellular glucan metabolic process;GO:0016310//phosphorylation;GO:0043170//macromolecule metabolic process;GO:0019321//pentose meta…
PB.10617.1	--	Zinc finger and BTB domain-containing protein 11 isoform 2, partial [Theobroma cacao]	-	-	-	-	GO:0044446//intracellular organelle part;GO:0005737//cytoplasm;GO:0043231//intracellular membrane-bounded organelle;GO:0009536//plastid;GO:0044444//cytoplasmic part;GO:0005622//intracellular;GO:0005623//cell;GO:0044434//chloroplast part;GO:0009507//chloroplast;GO:0043226//organelle;GO:0044422//organelle part;GO:0043227//membrane-bounded organelle;GO:0044464//cell part;GO:0044424//intracellular pa…	-	-
PB.10618.1	IAA25	IAA25 - auxin-responsive Aux/IAA family member [Zea mays]	Environmental Information Processing	Signal transduction	ko04075//Plant hormone signal transduction	K14484	-	-	-
PB.10619.1	SAC1	Phosphoinositide phosphatase SAC1 [Zea mays]	-	-	-	-	-	-	-
PB.1062.1	SCPL18	Serine carboxypeptidase-like 19 [Zea mays]	-	-	-	-	-	-	GO:0008152//metabolic process;GO:0044238//primary metabolic process;GO:0071704//organic substance metabolic process;GO:0043170//macromolecule metabolic process;GO:0019538//protein metabolic process
PB.10620.2	MAGO2	protein mago nashi [Zea mays]	Genetic Information Processing	Transcription;Translation	ko03040//Spliceosome;ko03013//RNA transport;ko03015//mRNA surveillance pathway	K12877	-	-	-
PB.10622.1	Ythdf1	evolutionarily conserved C-terminal region 7, partial [Zea mays]	-	-	-	-	-	-	-
PB.10622.2	ythdf2	evolutionarily conserved C-terminal region 7 [Zea mays]	-	-	-	-	-	-	-
PB.10623.1	FDX1	adrenodoxin, mitochondrial [Zea mays]	Metabolism	Energy metabolism	ko00195//Photosynthesis	K02639	GO:0043226//organelle;GO:0044464//cell part;GO:0043229//intracellular organelle;GO:0005622//intracellular;GO:0044444//cytoplasmic part;GO:0043231//intracellular membrane-bounded organelle;GO:0009536//plastid;GO:0044424//intracellular part;GO:0043227//membrane-bounded organelle;GO:0005623//cell;GO:0005737//cytoplasm	GO:0043169//cation binding;GO:0005488//binding;GO:0051540//metal cluster binding;GO:0051536//iron-sulfur cluster binding;GO:0043167//ion binding	GO:0044699//single-organism process;GO:0008152//metabolic process;GO:0009987//cellular process;GO:0006091//generation of precursor metabolites and energy;GO:0044710//single-organism metabolic process;GO:0044237//cellular metabolic process
PB.10624.1	FDX1	adrenodoxin, mitochondrial [Zea mays]	Metabolism	Energy metabolism	ko00195//Photosynthesis	K02639	GO:0005623//cell;GO:0043226//organelle;GO:0044424//intracellular part;GO:0043231//intracellular membrane-bounded organelle;GO:0043229//intracellular organelle;GO:0044444//cytoplasmic part;GO:0044464//cell part;GO:0043227//membrane-bounded organelle;GO:0005622//intracellular;GO:0005737//cytoplasm;GO:0009536//plastid	GO:0051540//metal cluster binding;GO:0043169//cation binding;GO:0005488//binding;GO:0051536//iron-sulfur cluster binding;GO:0043167//ion binding	GO:0044699//single-organism process;GO:0044237//cellular metabolic process;GO:0044710//single-organism metabolic process;GO:0009987//cellular process;GO:0008152//metabolic process;GO:0006091//generation of precursor metabolites and energy
PB.10625.1	EHD3	RING/FYVE/PHD-type zinc finger family protein [Zea mays]	-	-	-	-	-	GO:0043167//ion binding;GO:0005488//binding;GO:0043169//cation binding	-
PB.10626.1	tmem18	Transmembrane protein 18 [Zea mays]	-	-	-	-	-	-	-
PB.10627.1	STY46	serine/threonine-protein kinase CTR1 [Zea mays]	-	-	-	-	-	GO:0003824//catalytic activity;GO:0032549//ribonucleoside binding;GO:0043177//organic acid binding;GO:0043167//ion binding;GO:1901363//heterocyclic compound binding;GO:0031406//carboxylic acid binding;GO:0032550//purine ribonucleoside binding;GO:0036094//small molecule binding;GO:0001882//nucleoside binding;GO:0004672//protein kinase activity;GO:0001883//purine nucleoside binding;GO:0016772//tran…	GO:0044260//cellular macromolecule metabolic process;GO:0043412//macromolecule modification;GO:0043170//macromolecule metabolic process;GO:0044237//cellular metabolic process;GO:0006796//phosphate-containing compound metabolic process;GO:0036211//protein modification process;GO:0006793//phosphorus metabolic process;GO:0044238//primary metabolic process;GO:0009987//cellular process;GO:0006464//cel…
PB.10627.2	STY8	serine/threonine-protein kinase CTR1 [Zea mays]	-	-	-	-	-	GO:0001882//nucleoside binding;GO:0032549//ribonucleoside binding;GO:1901363//heterocyclic compound binding;GO:0031406//carboxylic acid binding;GO:0016773//phosphotransferase activity, alcohol group as acceptor;GO:0016301//kinase activity;GO:0001883//purine nucleoside binding;GO:0003824//catalytic activity;GO:0032550//purine ribonucleoside binding;GO:0005488//binding;GO:0016772//transferase activ…	GO:0009987//cellular process;GO:0044267//cellular protein metabolic process;GO:0044238//primary metabolic process;GO:0019538//protein metabolic process;GO:0008152//metabolic process;GO:0043170//macromolecule metabolic process;GO:0043412//macromolecule modification;GO:0006464//cellular protein modification process;GO:0044260//cellular macromolecule metabolic process;GO:0044237//cellular metabolic …
PB.10628.1	HIPP20	farnesylated protein 2 [Zea mays]	-	-	-	-	-	GO:0043169//cation binding;GO:0043167//ion binding;GO:0005488//binding	-
PB.10628.2	HIPP20	heavy metal-associated isoprenylated plant protein 26-like [Zea mays]	-	-	-	-	-	GO:0043169//cation binding;GO:0043167//ion binding;GO:0005488//binding	-
PB.10628.3	HIPP20	heavy metal-associated isoprenylated plant protein 26-like [Zea mays]	-	-	-	-	-	GO:0043167//ion binding;GO:0005488//binding;GO:0043169//cation binding	-
PB.10629.1	NHL1	uncharacterized LOC100284275 [Zea mays]	-	-	-	-	-	-	-
PB.10629.2	NHL1	uncharacterized LOC100284275 [Zea mays]	-	-	-	-	-	-	-
PB.10629.3	NHL1	uncharacterized LOC100284275 [Zea mays]	-	-	-	-	-	-	-
PB.10629.4	--	NDR1/HIN1-like protein 12 [Dichanthelium oligosanthes]	-	-	-	-	-	-	-
PB.10629.5	NHL1	uncharacterized LOC100284275 [Zea mays]	-	-	-	-	-	-	-
PB.1063.1	--	PREDICTED: L10-interacting MYB domain-containing protein-like [Brachypodium distachyon]	-	-	-	-	-	-	-
PB.10630.1	Ncln	Nicalin precursor [Zea mays]	-	-	-	-	GO:0044425//membrane part;GO:0031224//intrinsic component of membrane;GO:0016020//membrane	-	GO:0008152//metabolic process;GO:0019538//protein metabolic process;GO:0006508//proteolysis;GO:0044238//primary metabolic process;GO:0043170//macromolecule metabolic process;GO:0071704//organic substance metabolic process
PB.10631.1	Os02g0642300	PREDICTED: probable ascorbate-specific transmembrane electron transporter 1 [Zea mays]	-	-	-	-	-	-	-
PB.10632.1	--	oxidoreductase zinc-binding dehydrogenase family protein [Zea mays]	-	-	-	-	-	-	-
PB.10633.1	CHER1	PREDICTED: choline transporter-like protein 2 [Zea mays]	-	-	-	-	-	-	-
PB.10634.1	HMGB7	PREDICTED: nucleosome/chromatin assembly factor D isoform X1 [Zea mays]	-	-	-	-	GO:0043227//membrane-bounded organelle;GO:0005622//intracellular;GO:0044424//intracellular part;GO:0044464//cell part;GO:0005623//cell;GO:0043229//intracellular organelle;GO:0043231//intracellular membrane-bounded organelle;GO:0043226//organelle	GO:0001071//nucleic acid binding transcription factor activity	GO:0006259//DNA metabolic process;GO:0006807//nitrogen compound metabolic process;GO:1901576//organic substance biosynthetic process;GO:0006139//nucleobase-containing compound metabolic process;GO:1901360//organic cyclic compound metabolic process;GO:0090304//nucleic acid metabolic process;GO:0044237//cellular metabolic process;GO:0071704//organic substance metabolic process;GO:0009058//biosynthe…
PB.10635.1	IDEF1	PREDICTED: B3 domain-containing protein IDEF1-like [Zea mays]	-	-	-	-	GO:0043226//organelle;GO:0005623//cell;GO:0044424//intracellular part;GO:0044464//cell part;GO:0043229//intracellular organelle;GO:0005622//intracellular;GO:0043227//membrane-bounded organelle;GO:0043231//intracellular membrane-bounded organelle	-	GO:0043170//macromolecule metabolic process;GO:0034645//cellular macromolecule biosynthetic process;GO:0009059//macromolecule biosynthetic process;GO:0050789//regulation of biological process;GO:0009987//cellular process;GO:0010468//regulation of gene expression;GO:0044237//cellular metabolic process;GO:0044260//cellular macromolecule metabolic process;GO:0065007//biological regulation;GO:0008152…
PB.10636.1	--	Os04g0673000 [Oryza sativa Japonica Group]	-	-	-	-	-	-	-
PB.10637.1	SUD1	PREDICTED: probable E3 ubiquitin ligase SUD1 isoform X1 [Setaria italica]	Genetic Information Processing	Folding, sorting and degradation	ko04141//Protein processing in endoplasmic reticulum	K10661	-	-	-
PB.10638.1	KCS20	PREDICTED: 3-ketoacyl-CoA synthase 19-like [Setaria italica]	Metabolism;Organismal Systems	Lipid metabolism;Environmental adaptation;Global and overview maps	ko01100//Metabolic pathways;ko01110//Biosynthesis of secondary metabolites;ko04626//Plant-pathogen interaction;ko00062//Fatty acid elongation	K15397	GO:0043229//intracellular organelle;GO:0005622//intracellular;GO:0005623//cell;GO:0043227//membrane-bounded organelle;GO:0044424//intracellular part;GO:0043226//organelle;GO:0044464//cell part;GO:0043231//intracellular membrane-bounded organelle	GO:0016746//transferase activity, transferring acyl groups;GO:0003824//catalytic activity;GO:0016740//transferase activity	GO:0009987//cellular process;GO:0006082//organic acid metabolic process;GO:0044237//cellular metabolic process;GO:0071704//organic substance metabolic process;GO:0044699//single-organism process;GO:0044710//single-organism metabolic process;GO:0044238//primary metabolic process;GO:0006629//lipid metabolic process;GO:0044255//cellular lipid metabolic process;GO:0044281//small molecule metabolic pr…
PB.10639.1	RZ1A	PREDICTED: glycine-rich RNA-binding protein RZ1A isoform X2 [Phoenix dactylifera]	Genetic Information Processing	Transcription	ko03040//Spliceosome	K12885	-	GO:0005488//binding	-
PB.1064.1	DMT105	PREDICTED: DNA (cytosine-5)-methyltransferase 3 [Setaria italica]	Metabolism	Global and overview maps;Amino acid metabolism	ko01100//Metabolic pathways;ko00270//Cysteine and methionine metabolism	K00558	GO:0043227//membrane-bounded organelle;GO:0005623//cell;GO:0044424//intracellular part;GO:0043226//organelle;GO:0043231//intracellular membrane-bounded organelle;GO:0043229//intracellular organelle;GO:0005622//intracellular;GO:0044464//cell part	GO:0008757//S-adenosylmethionine-dependent methyltransferase activity;GO:0016740//transferase activity;GO:0003824//catalytic activity;GO:0008168//methyltransferase activity;GO:0005488//binding;GO:0016741//transferase activity, transferring one-carbon groups	GO:0032259//methylation;GO:0090304//nucleic acid metabolic process;GO:0006996//organelle organization;GO:0006305//DNA alkylation;GO:0043412//macromolecule modification;GO:0009058//biosynthetic process;GO:0032776//DNA methylation on cytosine;GO:0008152//metabolic process;GO:0034641//cellular nitrogen compound metabolic process;GO:0043170//macromolecule metabolic process;GO:0006325//chromatin organ…
PB.10641.1	GLTP2	Glycolipid transfer protein 2 [Dichanthelium oligosanthes]	-	-	-	-	-	-	-
PB.10641.2	GLTP2	Glycolipid transfer protein 2 [Dichanthelium oligosanthes]	-	-	-	-	-	-	-
PB.10642.1	LSD1	PREDICTED: protein LSD1 isoform X1 [Oryza sativa Japonica Group]	-	-	-	-	-	-	-
PB.10642.2	LSD1	PREDICTED: protein LSD1 [Setaria italica]	-	-	-	-	-	-	-
PB.10643.1	BG	PREDICTED: basic 7S globulin-like [Setaria italica]	-	-	-	-	-	-	-
PB.10644.1	PUMP1	mitochondrial uncoupling protein 2 [Saccharum officinarum]	-	-	-	-	GO:0031224//intrinsic component of membrane;GO:0031090//organelle membrane;GO:0016020//membrane;GO:0044422//organelle part;GO:0044425//membrane part;GO:0043226//organelle;GO:0043227//membrane-bounded organelle	-	GO:0006810//transport;GO:0051649//establishment of localization in cell;GO:0046907//intracellular transport;GO:0044699//single-organism process;GO:0051641//cellular localization;GO:1902578//single-organism localization;GO:0051179//localization;GO:1902582//single-organism intracellular transport;GO:0051234//establishment of localization;GO:0044765//single-organism transport
PB.10645.1	RCA1	ribulose bisphosphate carboxylase/oxygenase activase, chloroplastic precursor [Zea mays]	-	-	-	-	GO:0005622//intracellular;GO:0009532//plastid stroma;GO:0043227//membrane-bounded organelle;GO:0043231//intracellular membrane-bounded organelle;GO:0009536//plastid;GO:0005623//cell;GO:0044424//intracellular part;GO:0005737//cytoplasm;GO:0044446//intracellular organelle part;GO:0043229//intracellular organelle;GO:0043226//organelle;GO:0044435//plastid part;GO:0044422//organelle part;GO:0044444//c…	GO:0032550//purine ribonucleoside binding;GO:0005488//binding;GO:0097159//organic cyclic compound binding;GO:0001882//nucleoside binding;GO:0036094//small molecule binding;GO:0001883//purine nucleoside binding;GO:0097367//carbohydrate derivative binding;GO:1901363//heterocyclic compound binding;GO:0032549//ribonucleoside binding	-
PB.10646.1	SCL14	Scarecrow-like protein 9 [Dichanthelium oligosanthes]	-	-	-	-	-	-	-
PB.10647.1	ERR26	PREDICTED: metallothionein-like protein 1A [Setaria italica]	-	-	-	-	-	-	-
PB.10647.2	ERR26	metallothionein type 1 [Saccharum hybrid cultivar ROC20]	-	-	-	-	-	-	-
PB.10647.3	ERR26	metallothionein type 1 [Saccharum hybrid cultivar ROC20]	-	-	-	-	-	-	-
PB.10648.1	--	Os08g0473300 [Oryza sativa Japonica Group]	-	-	-	-	-	-	-
PB.10649.1	ChiC	Chitinase-3-like protein 1 [Dichanthelium oligosanthes]	Metabolism	Carbohydrate metabolism;Global and overview maps	ko01100//Metabolic pathways;ko00520//Amino sugar and nucleotide sugar metabolism	K01183	-	-	-
PB.1065.1	--	uncharacterized LOC103633237 [Zea mays]	-	-	-	-	-	-	-
PB.10650.1	HAK25	Potassium transporter 8 [Zea mays]	-	-	-	-	-	-	-
PB.10651.2	U2AF65B	Splicing factor U2AF subunit [Zea mays]	Genetic Information Processing	Transcription	ko03040//Spliceosome	K12837	GO:0044424//intracellular part;GO:0005623//cell;GO:0043231//intracellular membrane-bounded organelle;GO:0043229//intracellular organelle;GO:0044464//cell part;GO:0005622//intracellular;GO:0043227//membrane-bounded organelle;GO:0043226//organelle	GO:1901363//heterocyclic compound binding;GO:0097159//organic cyclic compound binding;GO:0005488//binding;GO:0003676//nucleic acid binding	GO:0006139//nucleobase-containing compound metabolic process;GO:0006807//nitrogen compound metabolic process;GO:0044260//cellular macromolecule metabolic process;GO:0009987//cellular process;GO:0010467//gene expression;GO:0044238//primary metabolic process;GO:0006725//cellular aromatic compound metabolic process;GO:0034641//cellular nitrogen compound metabolic process;GO:0006396//RNA processing;G…
PB.10651.3	U2AF65B	mRNA splicing factor1 [Zea mays]	Genetic Information Processing	Transcription	ko03040//Spliceosome	K12837	GO:0005622//intracellular;GO:0043231//intracellular membrane-bounded organelle;GO:0043227//membrane-bounded organelle;GO:0005623//cell;GO:0044464//cell part;GO:0044424//intracellular part;GO:0043226//organelle;GO:0043229//intracellular organelle	GO:1901363//heterocyclic compound binding;GO:0005488//binding;GO:0097159//organic cyclic compound binding;GO:0003676//nucleic acid binding	GO:1901360//organic cyclic compound metabolic process;GO:0016070//RNA metabolic process;GO:0006139//nucleobase-containing compound metabolic process;GO:0006396//RNA processing;GO:0046483//heterocycle metabolic process;GO:0006807//nitrogen compound metabolic process;GO:0044237//cellular metabolic process;GO:0043170//macromolecule metabolic process;GO:0071704//organic substance metabolic process;GO…
PB.10651.4	U2AF65B	mRNA splicing factor1 [Zea mays]	Genetic Information Processing	Transcription	ko03040//Spliceosome	K12837	GO:0044424//intracellular part;GO:0005623//cell;GO:0043226//organelle;GO:0043227//membrane-bounded organelle;GO:0044464//cell part;GO:0043231//intracellular membrane-bounded organelle;GO:0005622//intracellular;GO:0043229//intracellular organelle	GO:0003676//nucleic acid binding;GO:0005488//binding;GO:1901363//heterocyclic compound binding;GO:0097159//organic cyclic compound binding	GO:0044260//cellular macromolecule metabolic process;GO:0010467//gene expression;GO:0006139//nucleobase-containing compound metabolic process;GO:1901360//organic cyclic compound metabolic process;GO:0043170//macromolecule metabolic process;GO:0006725//cellular aromatic compound metabolic process;GO:0090304//nucleic acid metabolic process;GO:0046483//heterocycle metabolic process;GO:0008152//metab…
PB.10653.1	--	Bowman-Birk type trypsin inhibitor precursor [Zea mays]	-	-	-	-	-	-	-
PB.10653.2	--	-	-	-	-	-	-	-	-
PB.10654.1	--	-	-	-	-	-	-	-	-
PB.10655.1	PI21	PREDICTED: translation initiation factor IF-2-like [Setaria italica]	-	-	-	-	-	GO:0005488//binding;GO:0043169//cation binding;GO:0043167//ion binding	-
PB.10655.2	PI21	PREDICTED: translation initiation factor IF-2-like [Setaria italica]	-	-	-	-	-	GO:0043169//cation binding;GO:0005488//binding;GO:0043167//ion binding	-
PB.10655.3	PI21	PREDICTED: translation initiation factor IF-2-like [Setaria italica]	-	-	-	-	-	GO:0043167//ion binding;GO:0005488//binding;GO:0043169//cation binding	-
PB.10656.1	--	PREDICTED: diacylglycerol kinase 1-like [Setaria italica]	Metabolism;Environmental Information Processing	Lipid metabolism;Global and overview maps;Signal transduction	ko01100//Metabolic pathways;ko01110//Biosynthesis of secondary metabolites;ko00564//Glycerophospholipid metabolism;ko00561//Glycerolipid metabolism;ko04070//Phosphatidylinositol signaling system	K00901	-	GO:0016301//kinase activity;GO:0003824//catalytic activity;GO:0016772//transferase activity, transferring phosphorus-containing groups;GO:0016740//transferase activity	GO:0050789//regulation of biological process;GO:0051716//cellular response to stimulus;GO:0050896//response to stimulus;GO:0007165//signal transduction;GO:0007154//cell communication;GO:0044699//single-organism process;GO:0065007//biological regulation;GO:0008152//metabolic process;GO:0009987//cellular process;GO:0044700//single organism signaling;GO:0050794//regulation of cellular process;GO:002…
PB.10657.1	--	hypothetical protein SORBI_001G402800 [Sorghum bicolor]	-	-	-	-	-	-	-
PB.10658.1	--	-	-	-	-	-	-	-	-
PB.10659.1	CNR13	PREDICTED: cell number regulator 13-like [Setaria italica]	-	-	-	-	-	-	-
PB.10659.2	CNR13	PREDICTED: cell number regulator 13-like [Setaria italica]	-	-	-	-	-	-	-
PB.1066.1	--	expressed protein [Oryza sativa Japonica Group]	-	-	-	-	-	-	-
PB.10660.1	PHT1	PREDICTED: shikimate O-hydroxycinnamoyltransferase-like [Zea mays]	Metabolism	Global and overview maps;Biosynthesis of other secondary metabolites	ko01100//Metabolic pathways;ko01110//Biosynthesis of secondary metabolites;ko00940//Phenylpropanoid biosynthesis;ko00941//Flavonoid biosynthesis;ko00945//Stilbenoid, diarylheptanoid and gingerol biosynthesis	K13065	-	GO:0016740//transferase activity;GO:0003824//catalytic activity;GO:0016746//transferase activity, transferring acyl groups	-
PB.10661.1	--	PREDICTED: G-type lectin S-receptor-like serine/threonine-protein kinase At1g61480 isoform X3 [Setaria italica]	-	-	-	-	-	-	-
PB.10662.1	CYP71C4	PREDICTED: indole-2-monooxygenase-like [Setaria italica]	Metabolism	Global and overview maps	ko01100//Metabolic pathways	K00512	-	GO:0043169//cation binding;GO:0003824//catalytic activity;GO:0046872//metal ion binding;GO:0005488//binding;GO:0043167//ion binding;GO:0016491//oxidoreductase activity	-
PB.10662.2	CYP71C4	PREDICTED: indole-2-monooxygenase-like [Setaria italica]	Metabolism	Global and overview maps	ko01100//Metabolic pathways	K00512	-	GO:0046872//metal ion binding;GO:0005488//binding;GO:0016491//oxidoreductase activity;GO:0043169//cation binding;GO:0003824//catalytic activity;GO:0043167//ion binding	-
PB.10663.1	OSA15	ATA15 protein [Saccharum hybrid cultivar R570]	-	-	-	-	-	-	-
PB.10665.1	OSA15	ATA15 protein [Saccharum hybrid cultivar R570]	-	-	-	-	-	-	-
PB.10665.3	OSA15	ATA15 protein [Saccharum hybrid cultivar R570]	-	-	-	-	-	-	-
PB.10665.4	OSA15	ATA15 protein [Saccharum hybrid cultivar R570]	-	-	-	-	-	-	-
PB.10666.1	GRXC13	PREDICTED: glutaredoxin-C10-like [Zea mays]	-	-	-	-	-	-	-
PB.10667.1	--	Os03g0314500, partial [Oryza sativa Japonica Group]	-	-	-	-	-	-	-
PB.10667.2	--	Os03g0314500, partial [Oryza sativa Japonica Group]	-	-	-	-	-	-	-
PB.10667.3	--	Os03g0314500, partial [Oryza sativa Japonica Group]	-	-	-	-	-	-	-
PB.10668.1	EDA40	PREDICTED: inter-alpha-trypsin inhibitor heavy chain H3-like [Zea mays]	-	-	-	-	-	-	-
PB.10668.2	EDA40	PREDICTED: inter-alpha-trypsin inhibitor heavy chain H3-like [Zea mays]	-	-	-	-	-	-	-
PB.10669.1	At5g06060	tropinone reductase homolog At2g29290-like [Aegilops tauschii subsp. tauschii] [Aegilops tauschii]	Metabolism	Global and overview maps;Biosynthesis of other secondary metabolites	ko01100//Metabolic pathways;ko01110//Biosynthesis of secondary metabolites;ko00960//Tropane, piperidine and pyridine alkaloid biosynthesis	K08081	-	GO:0003824//catalytic activity	GO:0008152//metabolic process;GO:0044699//single-organism process;GO:0044710//single-organism metabolic process
PB.1067.1	--	ACI13 [Zea mays]	-	-	-	-	-	-	-
PB.1067.2	--	ACI13 [Zea mays]	-	-	-	-	-	-	-
PB.1067.3	--	ACI13 [Zea mays]	-	-	-	-	-	-	-
PB.10670.1	cmaA1	Cyclopropane-fatty-acyl-phospholipid synthase [Zea mays]	-	-	-	-	-	-	-
PB.10671.1	--	-	-	-	-	-	-	-	-
PB.10672.1	KIN14O	Kinesin motor domain containing protein, expressed [Oryza sativa Japonica Group]	-	-	-	-	-	-	-
PB.10672.2	KIN14O	Kinesin-like protein KIFC3 [Dichanthelium oligosanthes]	-	-	-	-	-	-	-
PB.10673.1	PLS1	1-acyl-sn-glycerol-3-phosphate acyltransferase PLS1 [Zea mays]	Metabolism	Lipid metabolism;Global and overview maps	ko01100//Metabolic pathways;ko01110//Biosynthesis of secondary metabolites;ko00564//Glycerophospholipid metabolism;ko00561//Glycerolipid metabolism	K13523	GO:0016020//membrane;GO:0031224//intrinsic component of membrane;GO:0044425//membrane part	GO:0003824//catalytic activity;GO:0016746//transferase activity, transferring acyl groups;GO:0016411//acylglycerol O-acyltransferase activity;GO:0016747//transferase activity, transferring acyl groups other than amino-acyl groups;GO:0016740//transferase activity;GO:0008374//O-acyltransferase activity	GO:0006793//phosphorus metabolic process;GO:0009987//cellular process;GO:0044255//cellular lipid metabolic process;GO:0006629//lipid metabolic process;GO:0046486//glycerolipid metabolic process;GO:0071704//organic substance metabolic process;GO:0044710//single-organism metabolic process;GO:0008152//metabolic process;GO:0006650//glycerophospholipid metabolic process;GO:0006796//phosphate-containin…
PB.10674.1	--	PREDICTED: stress-associated endoplasmic reticulum protein 2 [Brachypodium distachyon]	-	-	-	-	-	-	-
PB.10675.1	PVIP	potyvirus VPg interacting protein [Zea mays]	-	-	-	-	-	-	-
PB.10676.1	--	PREDICTED: stress-associated endoplasmic reticulum protein 2 [Brachypodium distachyon]	-	-	-	-	-	-	-
PB.10677.1	At3g02290	protein binding protein [Zea mays]	-	-	-	-	-	GO:0005488//binding;GO:0043167//ion binding;GO:0043169//cation binding	-
PB.10678.1	--	Os06g0121400 [Oryza sativa Japonica Group]	-	-	-	-	-	-	-
PB.1068.1	--	hAT dimerization domain-containing protein [Zea mays]	-	-	-	-	-	-	-
PB.10680.1	At5g10770	Aspartyl protease family protein [Dichanthelium oligosanthes]	-	-	-	-	-	-	-
PB.10681.1	PAE1	proteasome subunit alpha type 5 [Zea mays]	Genetic Information Processing	Folding, sorting and degradation	ko03050//Proteasome	K02729	GO:0043231//intracellular membrane-bounded organelle;GO:0043226//organelle;GO:0044464//cell part;GO:0043227//membrane-bounded organelle;GO:0043229//intracellular organelle;GO:0005623//cell;GO:0032991//macromolecular complex;GO:0043234//protein complex;GO:0005622//intracellular;GO:0044424//intracellular part	GO:0003824//catalytic activity;GO:0016787//hydrolase activity;GO:0008233//peptidase activity;GO:0070011//peptidase activity, acting on L-amino acid peptides	GO:0009987//cellular process;GO:0043170//macromolecule metabolic process;GO:0044267//cellular protein metabolic process;GO:0043632//modification-dependent macromolecule catabolic process;GO:0009057//macromolecule catabolic process;GO:0044260//cellular macromolecule metabolic process;GO:0006508//proteolysis;GO:1901575//organic substance catabolic process;GO:0051603//proteolysis involved in cellula…
PB.10682.1	CBP2	PREDICTED: P-(S)-hydroxymandelonitrile lyase-like [Setaria italica]	-	-	-	-	-	-	-
PB.10683.1	--	PREDICTED: uncharacterized protein LOC101783327 [Setaria italica]	-	-	-	-	-	-	-
PB.10684.1	At2g30660	PREDICTED: 3-hydroxyisobutyryl-CoA hydrolase 1-like [Setaria italica]	Metabolism	Metabolism of other amino acids;Amino acid metabolism;Global and overview maps;Carbohydrate metabolism	ko01100//Metabolic pathways;ko01200//Carbon metabolism;ko00410//beta-Alanine metabolism;ko00280//Valine, leucine and isoleucine degradation;ko00640//Propanoate metabolism	K05605	-	-	-
PB.10686.1	--	-	-	-	-	-	-	-	-
PB.10687.1	ABCF5	ABC family 1 [Zea mays]	-	-	-	-	-	GO:1901363//heterocyclic compound binding;GO:0032549//ribonucleoside binding;GO:0003824//catalytic activity;GO:0005488//binding;GO:0016818//hydrolase activity, acting on acid anhydrides, in phosphorus-containing anhydrides;GO:0032550//purine ribonucleoside binding;GO:0016462//pyrophosphatase activity;GO:0001882//nucleoside binding;GO:0036094//small molecule binding;GO:0001883//purine nucleoside b…	-
PB.10688.1	--	hypothetical protein BAE44_0011505 [Dichanthelium oligosanthes]	-	-	-	-	-	-	-
PB.10689.1	MOF	PREDICTED: F-box protein At5g03100-like [Setaria italica]	-	-	-	-	-	-	-
PB.1069.1	RNU1	PREDICTED: U1 small nuclear ribonucleoprotein 70 kDa-like [Setaria italica]	Genetic Information Processing	Transcription	ko03040//Spliceosome	K11093	GO:0044464//cell part;GO:0044424//intracellular part;GO:0032991//macromolecular complex;GO:0043226//organelle;GO:0043227//membrane-bounded organelle;GO:0005622//intracellular;GO:0043231//intracellular membrane-bounded organelle;GO:0043229//intracellular organelle;GO:0005623//cell	GO:0003676//nucleic acid binding;GO:1901363//heterocyclic compound binding;GO:0005488//binding;GO:0097159//organic cyclic compound binding	GO:1901699//cellular response to nitrogen compound;GO:0031050//dsRNA fragmentation;GO:0008380//RNA splicing;GO:0006396//RNA processing;GO:0070887//cellular response to chemical stimulus;GO:0019219//regulation of nucleobase-containing compound metabolic process;GO:0043412//macromolecule modification;GO:0071310//cellular response to organic substance;GO:0050794//regulation of cellular process;GO:00…
PB.10690.1	WDL3	Protein WVD2-like 3 [Dichanthelium oligosanthes]	-	-	-	-	-	-	-
PB.10691.1	arl5	PREDICTED: ADP-ribosylation factor-like protein 5 [Setaria italica]	-	-	-	-	GO:0044464//cell part;GO:0016020//membrane;GO:0005623//cell	GO:0097159//organic cyclic compound binding;GO:0032549//ribonucleoside binding;GO:1901363//heterocyclic compound binding;GO:0001883//purine nucleoside binding;GO:0032550//purine ribonucleoside binding;GO:0005488//binding;GO:0001882//nucleoside binding;GO:0097367//carbohydrate derivative binding;GO:0036094//small molecule binding	GO:0007165//signal transduction;GO:0009987//cellular process;GO:0051234//establishment of localization;GO:1902582//single-organism intracellular transport;GO:0034613//cellular protein localization;GO:0006886//intracellular protein transport;GO:0007154//cell communication;GO:0044699//single-organism process;GO:0071840//cellular component organization or biogenesis;GO:0051179//localization;GO:00447…
PB.10692.1	UBP12	Ubiquitin carboxyl-terminal hydrolase 12 [Glycine soja]	-	-	-	-	-	-	-
PB.10693.1	CYP51	Obtusifoliol 14-alpha demethylase [Triticum urartu]	Metabolism	Lipid metabolism;Global and overview maps	ko01100//Metabolic pathways;ko01110//Biosynthesis of secondary metabolites;ko00100//Steroid biosynthesis	K05917	-	GO:0003824//catalytic activity;GO:0016491//oxidoreductase activity	GO:0008152//metabolic process;GO:0044711//single-organism biosynthetic process;GO:1901576//organic substance biosynthetic process;GO:0009058//biosynthetic process;GO:0044238//primary metabolic process;GO:1901360//organic cyclic compound metabolic process;GO:0006629//lipid metabolic process;GO:0071704//organic substance metabolic process;GO:0044710//single-organism metabolic process;GO:0044699//si…
PB.10694.1	RHF2A	PREDICTED: E3 ubiquitin-protein ligase RHF2A isoform X1 [Brachypodium distachyon]	-	-	-	-	-	GO:0043167//ion binding;GO:0005488//binding;GO:0043169//cation binding	-
PB.10694.2	RHF2A	PREDICTED: E3 ubiquitin-protein ligase RHF2A [Setaria italica]	-	-	-	-	-	GO:0005488//binding;GO:0043167//ion binding;GO:0043169//cation binding	-
PB.10694.3	RHF2A	PREDICTED: E3 ubiquitin-protein ligase RHF2A [Setaria italica]	-	-	-	-	-	GO:0043167//ion binding;GO:0043169//cation binding;GO:0005488//binding	-
PB.10694.5	RHF2A	PREDICTED: E3 ubiquitin-protein ligase RHF2A [Setaria italica]	-	-	-	-	-	GO:0043169//cation binding;GO:0043167//ion binding;GO:0005488//binding	-
PB.10694.6	RHF2A	PREDICTED: E3 ubiquitin-protein ligase RHF2A [Setaria italica]	-	-	-	-	-	GO:0043169//cation binding;GO:0005488//binding;GO:0043167//ion binding	-
PB.10694.7	RHF2A	PREDICTED: E3 ubiquitin-protein ligase RHF2A [Setaria italica]	-	-	-	-	-	GO:0043169//cation binding;GO:0005488//binding;GO:0043167//ion binding	-
PB.10694.8	RHF2A	PREDICTED: E3 ubiquitin-protein ligase RHF2A [Setaria italica]	-	-	-	-	-	GO:0043167//ion binding;GO:0005488//binding;GO:0043169//cation binding	-
PB.10695.1	--	shikimate kinase-like protein [Triticum aestivum]	-	-	-	-	-	-	-
PB.10695.2	--	shikimate kinase-like protein [Triticum aestivum]	-	-	-	-	-	-	-
PB.10696.1	WAK3	PREDICTED: serine/threonine-protein kinase-like protein At1g28390 [Zea mays]	-	-	-	-	-	-	-
PB.10697.1	--	Os11g0201900 [Oryza sativa Japonica Group]	-	-	-	-	-	-	-
PB.10698.1	At4g27745	Protein yippee-like [Dichanthelium oligosanthes]	-	-	-	-	-	-	-
PB.10699.1	CYP76B10	Geraniol 8-hydroxylase [Dichanthelium oligosanthes]	-	-	-	-	-	-	-
PB.107.1	PLT5	Polyol transporter protein 4 [Zea mays]	-	-	-	-	GO:0016020//membrane;GO:0031224//intrinsic component of membrane;GO:0044425//membrane part	GO:0022857//transmembrane transporter activity;GO:0005215//transporter activity	GO:0044699//single-organism process;GO:0051179//localization;GO:0051234//establishment of localization;GO:0044763//single-organism cellular process;GO:0009987//cellular process
PB.107.2	PLT5	Polyol transporter protein 4 [Zea mays]	-	-	-	-	GO:0016020//membrane	GO:0005215//transporter activity;GO:0022857//transmembrane transporter activity	GO:0051234//establishment of localization;GO:0051179//localization
PB.107.3	PLT5	Polyol transporter protein 4 [Zea mays]	-	-	-	-	GO:0044425//membrane part;GO:0016020//membrane;GO:0031224//intrinsic component of membrane	GO:0005215//transporter activity;GO:0022857//transmembrane transporter activity	GO:0044699//single-organism process;GO:0051234//establishment of localization;GO:0009987//cellular process;GO:0044763//single-organism cellular process;GO:0051179//localization
PB.107.4	PLT5	polyol transporter protein 4 [Zea mays]	-	-	-	-	GO:0044425//membrane part;GO:0031224//intrinsic component of membrane;GO:0016020//membrane	GO:0005215//transporter activity;GO:0022857//transmembrane transporter activity	GO:0044699//single-organism process;GO:0051234//establishment of localization;GO:0009987//cellular process;GO:0044763//single-organism cellular process;GO:0051179//localization
PB.107.5	PLT5	Polyol transporter protein 4 [Zea mays]	-	-	-	-	GO:0031224//intrinsic component of membrane;GO:0016020//membrane;GO:0044425//membrane part	GO:0022857//transmembrane transporter activity;GO:0005215//transporter activity	GO:0009987//cellular process;GO:0044763//single-organism cellular process;GO:0051179//localization;GO:0044699//single-organism process;GO:0051234//establishment of localization
PB.1070.1	SEN1	P-loop containing nucleoside triphosphate hydrolase superfamily protein [Zea mays]	-	-	-	-	-	-	-
PB.10700.1	PAP3	PREDICTED: purple acid phosphatase 3-like [Setaria italica]	Metabolism	Metabolism of cofactors and vitamins;Global and overview maps	ko01100//Metabolic pathways;ko00740//Riboflavin metabolism	K14379	-	GO:0003824//catalytic activity;GO:0042578//phosphoric ester hydrolase activity;GO:0016788//hydrolase activity, acting on ester bonds;GO:0016787//hydrolase activity;GO:0016791//phosphatase activity	GO:0009987//cellular process;GO:0006793//phosphorus metabolic process;GO:0044237//cellular metabolic process;GO:0008152//metabolic process;GO:0006796//phosphate-containing compound metabolic process
PB.10701.1	--	PREDICTED: axoneme-associated protein mst101(2) [Zea mays]	-	-	-	-	-	-	-
PB.10702.1	drap1	PREDICTED: LOC541965 isoform X1 [Zea mays]	-	-	-	-	GO:0044424//intracellular part;GO:0043229//intracellular organelle;GO:0043231//intracellular membrane-bounded organelle;GO:0005623//cell;GO:0043227//membrane-bounded organelle;GO:0043226//organelle;GO:0005622//intracellular;GO:0044464//cell part	GO:1901363//heterocyclic compound binding;GO:0005488//binding;GO:0097159//organic cyclic compound binding;GO:0003676//nucleic acid binding;GO:0046983//protein dimerization activity;GO:0005515//protein binding;GO:0003677//DNA binding	-
PB.10702.2	drap1	CCAAT transcription factor, partial [Zea mays]	-	-	-	-	GO:0005622//intracellular;GO:0043227//membrane-bounded organelle;GO:0043229//intracellular organelle;GO:0043226//organelle;GO:0005623//cell;GO:0044424//intracellular part;GO:0043231//intracellular membrane-bounded organelle;GO:0044464//cell part	GO:0005488//binding;GO:0005515//protein binding;GO:1901363//heterocyclic compound binding;GO:0003677//DNA binding;GO:0097159//organic cyclic compound binding;GO:0003676//nucleic acid binding;GO:0046983//protein dimerization activity	-
PB.10703.1	APP1	xaa-Pro aminopeptidase 1 [Zea mays]	-	-	-	-	GO:0044444//cytoplasmic part;GO:0005623//cell;GO:0044424//intracellular part;GO:0005737//cytoplasm;GO:0016020//membrane;GO:0044464//cell part;GO:0005622//intracellular	GO:0003824//catalytic activity;GO:0043167//ion binding;GO:0005488//binding;GO:0008144//drug binding;GO:0043169//cation binding	GO:0071840//cellular component organization or biogenesis;GO:0006625//protein targeting to peroxisome;GO:0045184//establishment of protein localization;GO:0006886//intracellular protein transport;GO:0044723//single-organism carbohydrate metabolic process;GO:0070727//cellular macromolecule localization;GO:0016192//vesicle-mediated transport;GO:0044267//cellular protein metabolic process;GO:0051641…
PB.10704.11	CHS3	chalcone synthase 3 [Sorghum bicolor]	Metabolism;Organismal Systems	Global and overview maps;Biosynthesis of other secondary metabolites;Environmental adaptation	ko01100//Metabolic pathways;ko01110//Biosynthesis of secondary metabolites;ko00941//Flavonoid biosynthesis;ko04712//Circadian rhythm - plant	K00660	-	GO:0016746//transferase activity, transferring acyl groups;GO:0016740//transferase activity;GO:0003824//catalytic activity;GO:0016747//transferase activity, transferring acyl groups other than amino-acyl groups	GO:0009812//flavonoid metabolic process;GO:0008152//metabolic process;GO:0071704//organic substance metabolic process
PB.10704.5	CHS6	chalcone synthase 6 [Sorghum bicolor]	Metabolism;Organismal Systems	Global and overview maps;Biosynthesis of other secondary metabolites;Environmental adaptation	ko01100//Metabolic pathways;ko01110//Biosynthesis of secondary metabolites;ko00941//Flavonoid biosynthesis;ko04712//Circadian rhythm - plant	K00660	-	GO:0016740//transferase activity;GO:0003824//catalytic activity;GO:0016746//transferase activity, transferring acyl groups;GO:0016747//transferase activity, transferring acyl groups other than amino-acyl groups	GO:0009812//flavonoid metabolic process;GO:0008152//metabolic process;GO:0071704//organic substance metabolic process
PB.10704.6	CHS3	chalcone synthase 3 [Sorghum bicolor]	Metabolism;Organismal Systems	Global and overview maps;Biosynthesis of other secondary metabolites;Environmental adaptation	ko01100//Metabolic pathways;ko01110//Biosynthesis of secondary metabolites;ko00941//Flavonoid biosynthesis;ko04712//Circadian rhythm - plant	K00660	-	GO:0016740//transferase activity;GO:0003824//catalytic activity;GO:0016746//transferase activity, transferring acyl groups;GO:0016747//transferase activity, transferring acyl groups other than amino-acyl groups	GO:0009812//flavonoid metabolic process;GO:0071704//organic substance metabolic process;GO:0008152//metabolic process
PB.10704.7	CHS3	chalcone synthase 3 [Sorghum bicolor]	Metabolism;Organismal Systems	Biosynthesis of other secondary metabolites;Environmental adaptation;Global and overview maps	ko01100//Metabolic pathways;ko01110//Biosynthesis of secondary metabolites;ko00941//Flavonoid biosynthesis;ko04712//Circadian rhythm - plant	K00660	-	GO:0003824//catalytic activity;GO:0016746//transferase activity, transferring acyl groups;GO:0016740//transferase activity;GO:0016747//transferase activity, transferring acyl groups other than amino-acyl groups	GO:0008152//metabolic process;GO:0071704//organic substance metabolic process;GO:0009812//flavonoid metabolic process
PB.10704.8	CHS1	stilbene synthase 2 [Vitis vinifera]	Metabolism;Organismal Systems	Global and overview maps;Environmental adaptation;Biosynthesis of other secondary metabolites	ko01100//Metabolic pathways;ko01110//Biosynthesis of secondary metabolites;ko00941//Flavonoid biosynthesis;ko04712//Circadian rhythm - plant	K00660	-	-	-
PB.10704.9	CHS3	chalcone synthase 3 [Sorghum bicolor]	Organismal Systems;Metabolism	Global and overview maps;Environmental adaptation;Biosynthesis of other secondary metabolites	ko01100//Metabolic pathways;ko01110//Biosynthesis of secondary metabolites;ko00941//Flavonoid biosynthesis;ko04712//Circadian rhythm - plant	K00660	-	GO:0016740//transferase activity;GO:0016747//transferase activity, transferring acyl groups other than amino-acyl groups;GO:0003824//catalytic activity;GO:0016746//transferase activity, transferring acyl groups	GO:0008152//metabolic process;GO:0009812//flavonoid metabolic process;GO:0071704//organic substance metabolic process
PB.10705.1	PKS5	PREDICTED: bisdemethoxycurcumin synthase-like [Zea mays]	-	-	-	-	-	GO:0003824//catalytic activity;GO:0016746//transferase activity, transferring acyl groups;GO:0016740//transferase activity	GO:0008152//metabolic process
PB.10706.1	CHS7	chalcone synthase 7 [Sorghum bicolor]	Organismal Systems;Metabolism	Biosynthesis of other secondary metabolites;Environmental adaptation;Global and overview maps	ko01100//Metabolic pathways;ko01110//Biosynthesis of secondary metabolites;ko00941//Flavonoid biosynthesis;ko04712//Circadian rhythm - plant	K00660	-	GO:0003824//catalytic activity;GO:0016747//transferase activity, transferring acyl groups other than amino-acyl groups;GO:0016740//transferase activity;GO:0016746//transferase activity, transferring acyl groups	GO:0071704//organic substance metabolic process;GO:0009812//flavonoid metabolic process;GO:0008152//metabolic process
PB.10708.1	At3g26720	lysosomal alpha-mannosidase precursor [Zea mays]	Metabolism	Glycan biosynthesis and metabolism	ko00511//Other glycan degradation	K01191	-	-	-
PB.10708.2	At5g13980	lysosomal alpha-mannosidase precursor [Zea mays]	Metabolism	Glycan biosynthesis and metabolism	ko00511//Other glycan degradation	K01191	-	-	-
PB.10709.1	SCPL45	PREDICTED: serine carboxypeptidase-like 45 [Setaria italica]	-	-	-	-	-	-	-
PB.1071.1	LIP1	Ras-related small GTP-binding family protein [Zea mays]	-	-	-	-	-	-	-
PB.10710.1	SCPL45	Serine carboxypeptidase-like 46 [Zea mays]	-	-	-	-	-	-	-
PB.10711.1	ACP4	acyl carrier protein 2 [Zea mays]	-	-	-	-	GO:0005623//cell;GO:0005622//intracellular;GO:0009532//plastid stroma;GO:0044424//intracellular part;GO:0043231//intracellular membrane-bounded organelle;GO:0044444//cytoplasmic part;GO:0043229//intracellular organelle;GO:0044435//plastid part;GO:0009526//plastid envelope;GO:0031975//envelope;GO:0044446//intracellular organelle part;GO:0044422//organelle part;GO:0044464//cell part;GO:0031967//org…	GO:0044620//ACP phosphopantetheine attachment site binding;GO:0005488//binding;GO:0051192//prosthetic group binding;GO:0048037//cofactor binding	GO:0009743//response to carbohydrate;GO:0006139//nucleobase-containing compound metabolic process;GO:0006725//cellular aromatic compound metabolic process;GO:0044767//single-organism developmental process;GO:0090304//nucleic acid metabolic process;GO:0006996//organelle organization;GO:0044763//single-organism cellular process;GO:0009642//response to light intensity;GO:0043933//macromolecular comp…
PB.10713.1	Os11g0516000	PREDICTED: long chain base biosynthesis protein 2a [Setaria italica]	Metabolism	Global and overview maps;Lipid metabolism	ko01100//Metabolic pathways;ko00600//Sphingolipid metabolism	K00654	-	GO:0003824//catalytic activity;GO:0043168//anion binding;GO:0043167//ion binding;GO:0005488//binding	GO:0008152//metabolic process
PB.10714.1	Os11g0515500	transport inhibitor response 1 protein [Zea mays]	-	-	-	-	-	-	GO:0010033//response to organic substance;GO:0009987//cellular process;GO:0007165//signal transduction;GO:0044699//single-organism process;GO:0023052//signaling;GO:0042221//response to chemical;GO:0009755//hormone-mediated signaling pathway;GO:0050789//regulation of biological process;GO:0032870//cellular response to hormone stimulus;GO:0044700//single organism signaling;GO:0009719//response to e…
PB.10714.2	Os11g0515500	transport inhibitor response 1 protein [Zea mays]	-	-	-	-	-	-	GO:0071310//cellular response to organic substance;GO:0032870//cellular response to hormone stimulus;GO:0050794//regulation of cellular process;GO:0023052//signaling;GO:0042221//response to chemical;GO:0071495//cellular response to endogenous stimulus;GO:0050896//response to stimulus;GO:0009987//cellular process;GO:0007165//signal transduction;GO:0044699//single-organism process;GO:0050789//regul…
PB.10715.1	GF14D	14-3-3-like protein [Saccharum hybrid cultivar R570]	-	-	-	-	-	-	-
PB.10716.1	SWEET14	PREDICTED: bidirectional sugar transporter SWEET14-like [Setaria italica]	-	-	-	-	GO:0044425//membrane part;GO:0031224//intrinsic component of membrane;GO:0044424//intracellular part;GO:0005622//intracellular;GO:0044464//cell part;GO:0043226//organelle;GO:0016020//membrane;GO:0016021//integral component of membrane;GO:0043227//membrane-bounded organelle;GO:0043231//intracellular membrane-bounded organelle;GO:0005623//cell;GO:0043229//intracellular organelle	GO:0015144//carbohydrate transmembrane transporter activity;GO:1901476//carbohydrate transporter activity;GO:0022891//substrate-specific transmembrane transporter activity;GO:0022857//transmembrane transporter activity;GO:0005215//transporter activity;GO:0022892//substrate-specific transporter activity	GO:0008643//carbohydrate transport;GO:1902578//single-organism localization;GO:0044699//single-organism process;GO:0006810//transport;GO:0051179//localization;GO:0071702//organic substance transport;GO:0044765//single-organism transport;GO:0051234//establishment of localization
PB.10717.1	RhGT1	PREDICTED: anthocyanidin 5,3-O-glucosyltransferase-like [Setaria italica]	-	-	-	-	-	-	-
PB.10718.1	DRTS	Bifunctional dihydrofolate reductase-thymidylate synthase [Zea mays]	Metabolism	Global and overview maps;Nucleotide metabolism;Metabolism of cofactors and vitamins	ko01100//Metabolic pathways;ko00240//Pyrimidine metabolism;ko00790//Folate biosynthesis;ko00670//One carbon pool by folate	K13998	-	GO:0016741//transferase activity, transferring one-carbon groups;GO:0042083//5,10-methylenetetrahydrofolate-dependent methyltransferase activity;GO:0005488//binding;GO:0097159//organic cyclic compound binding;GO:0008168//methyltransferase activity;GO:1901363//heterocyclic compound binding;GO:0000166//nucleotide binding;GO:0016740//transferase activity;GO:1901265//nucleoside phosphate binding;GO:0…	GO:0006520//cellular amino acid metabolic process;GO:0009058//biosynthetic process;GO:0009108//coenzyme biosynthetic process;GO:0055086//nucleobase-containing small molecule metabolic process;GO:0019637//organophosphate metabolic process;GO:0043604//amide biosynthetic process;GO:0016053//organic acid biosynthetic process;GO:0009129//pyrimidine nucleoside monophosphate metabolic process;GO:0044710…
PB.10718.2	DRTS	PREDICTED: LOC100286018 isoform X2 [Zea mays]	Metabolism	Nucleotide metabolism;Global and overview maps;Metabolism of cofactors and vitamins	ko01100//Metabolic pathways;ko00240//Pyrimidine metabolism;ko00790//Folate biosynthesis;ko00670//One carbon pool by folate	K13998	-	GO:1901363//heterocyclic compound binding;GO:0000166//nucleotide binding;GO:0005488//binding;GO:0042083//5,10-methylenetetrahydrofolate-dependent methyltransferase activity;GO:0036094//small molecule binding;GO:0016740//transferase activity;GO:0008168//methyltransferase activity;GO:0097159//organic cyclic compound binding;GO:1901265//nucleoside phosphate binding;GO:0003824//catalytic activity;GO:…	GO:0051188//cofactor biosynthetic process;GO:1901605//alpha-amino acid metabolic process;GO:0019752//carboxylic acid metabolic process;GO:0006793//phosphorus metabolic process;GO:0009058//biosynthetic process;GO:0046483//heterocycle metabolic process;GO:0071704//organic substance metabolic process;GO:0034641//cellular nitrogen compound metabolic process;GO:0009123//nucleoside monophosphate metabo…
PB.10718.3	DRTS	PREDICTED: LOC100286018 isoform X2 [Zea mays]	Metabolism	Nucleotide metabolism;Global and overview maps;Metabolism of cofactors and vitamins	ko01100//Metabolic pathways;ko00240//Pyrimidine metabolism;ko00790//Folate biosynthesis;ko00670//One carbon pool by folate	K13998	-	GO:0097159//organic cyclic compound binding;GO:0005488//binding;GO:0016740//transferase activity;GO:1901363//heterocyclic compound binding;GO:0003824//catalytic activity;GO:0036094//small molecule binding;GO:0042083//5,10-methylenetetrahydrofolate-dependent methyltransferase activity;GO:0008168//methyltransferase activity;GO:0000166//nucleotide binding;GO:0016741//transferase activity, transferri…	GO:0006760//folic acid-containing compound metabolic process;GO:0055086//nucleobase-containing small molecule metabolic process;GO:0051186//cofactor metabolic process;GO:1901360//organic cyclic compound metabolic process;GO:0044237//cellular metabolic process;GO:0009130//pyrimidine nucleoside monophosphate biosynthetic process;GO:1901605//alpha-amino acid metabolic process;GO:0006544//glycine met…
PB.10719.1	SORBIDRAFT_0019s002010	PREDICTED: probable bifunctional methylthioribulose-1-phosphate dehydratase/enolase-phosphatase E1 isoform X1 [Setaria italica]	Metabolism	Global and overview maps;Amino acid metabolism	ko01100//Metabolic pathways;ko00270//Cysteine and methionine metabolism	K16054	GO:0005623//cell;GO:0044424//intracellular part;GO:0005622//intracellular;GO:0044464//cell part	GO:0046872//metal ion binding;GO:0043167//ion binding;GO:0043169//cation binding;GO:0016835//carbon-oxygen lyase activity;GO:0016860//intramolecular oxidoreductase activity;GO:0016836//hydro-lyase activity;GO:0046914//transition metal ion binding;GO:0005488//binding;GO:0003824//catalytic activity;GO:0016829//lyase activity;GO:0016853//isomerase activity;GO:0042578//phosphoric ester hydrolase acti…	GO:1901135//carbohydrate derivative metabolic process;GO:1901360//organic cyclic compound metabolic process;GO:0046483//heterocycle metabolic process;GO:0009086//methionine biosynthetic process;GO:1901564//organonitrogen compound metabolic process;GO:0043094//cellular metabolic compound salvage;GO:0044272//sulfur compound biosynthetic process;GO:0009067//aspartate family amino acid biosynthetic p…
PB.1072.1	SAPK3	SnRK2.3 isoform 2 [Zea mays]	Environmental Information Processing	Signal transduction	ko04075//Plant hormone signal transduction;ko04016//MAPK signaling pathway - plant	K14498	-	GO:0001882//nucleoside binding;GO:0016773//phosphotransferase activity, alcohol group as acceptor;GO:0004672//protein kinase activity;GO:0097159//organic cyclic compound binding;GO:0001883//purine nucleoside binding;GO:0016772//transferase activity, transferring phosphorus-containing groups;GO:0016301//kinase activity;GO:0003824//catalytic activity;GO:0016740//transferase activity;GO:0005488//bin…	GO:0008152//metabolic process;GO:0044260//cellular macromolecule metabolic process;GO:0019538//protein metabolic process;GO:0043412//macromolecule modification;GO:0044238//primary metabolic process;GO:0009987//cellular process;GO:0043170//macromolecule metabolic process;GO:0044267//cellular protein metabolic process;GO:0071704//organic substance metabolic process;GO:0006464//cellular protein modi…
PB.10720.1	PCMP-H40	pentatricopeptide repeat protein [Saccharum hybrid cultivar R570]	-	-	-	-	-	-	-
PB.10721.1	SAHH	Adenosylhomocysteinase [Saccharum hybrid cultivar R570]	Metabolism	Amino acid metabolism;Global and overview maps	ko01100//Metabolic pathways;ko00270//Cysteine and methionine metabolism	K01251	-	-	-
PB.10721.2	SAHH	Adenosylhomocysteinase [Saccharum hybrid cultivar R570]	Metabolism	Amino acid metabolism;Global and overview maps	ko01100//Metabolic pathways;ko00270//Cysteine and methionine metabolism	K01251	-	-	-
PB.10722.1	SEC23	Sec23/Sec24 protein transport family protein [Zea mays]	Genetic Information Processing	Folding, sorting and degradation	ko04141//Protein processing in endoplasmic reticulum	K14006	GO:0044425//membrane part;GO:0016020//membrane;GO:0098588//bounding membrane of organelle;GO:0032991//macromolecular complex;GO:0030117//membrane coat;GO:0031988//membrane-bounded vesicle;GO:0044444//cytoplasmic part;GO:0016023//cytoplasmic, membrane-bounded vesicle;GO:0005623//cell;GO:0098805//whole membrane;GO:0044433//cytoplasmic vesicle part;GO:0044446//intracellular organelle part;GO:0043231…	-	GO:0051641//cellular localization;GO:0051234//establishment of localization;GO:0006810//transport;GO:0051649//establishment of localization in cell;GO:0016482//cytoplasmic transport;GO:0046907//intracellular transport;GO:0051179//localization
PB.10723.1	SKP1	SKP1-like protein [Saccharum sinense]	Genetic Information Processing	Folding, sorting and degradation	ko04141//Protein processing in endoplasmic reticulum;ko04120//Ubiquitin mediated proteolysis	K03094	-	-	-
PB.10723.2	SKP1	SKP1-like protein [Saccharum sinense]	Genetic Information Processing	Folding, sorting and degradation	ko04141//Protein processing in endoplasmic reticulum;ko04120//Ubiquitin mediated proteolysis	K03094	-	-	-
PB.10724.1	--	octicosapeptide/Phox/Bem1p [Zea mays]	-	-	-	-	-	-	-
PB.10725.1	ARF23	auxin response factor [Zea mays]	-	-	-	-	-	GO:0003676//nucleic acid binding;GO:0097159//organic cyclic compound binding;GO:0005488//binding;GO:1901363//heterocyclic compound binding;GO:0005515//protein binding	GO:0050794//regulation of cellular process;GO:0050896//response to stimulus;GO:0009725//response to hormone;GO:0009755//hormone-mediated signaling pathway;GO:0009987//cellular process;GO:0060255//regulation of macromolecule metabolic process;GO:0050789//regulation of biological process;GO:0009059//macromolecule biosynthetic process;GO:0019222//regulation of metabolic process;GO:0044699//single-or…
PB.10726.1	SAP11	multiple stress-responsive zinc-finger protein ISAP1 [Zea mays]	-	-	-	-	-	GO:0043167//ion binding;GO:0046872//metal ion binding;GO:0046914//transition metal ion binding;GO:0043169//cation binding;GO:0005488//binding	GO:0071704//organic substance metabolic process;GO:0044238//primary metabolic process;GO:0008152//metabolic process
PB.10727.1	RFS1	PREDICTED: probable galactinol--sucrose galactosyltransferase 1 [Setaria italica]	Metabolism	Carbohydrate metabolism	ko00052//Galactose metabolism	K06617	-	-	-
PB.10728.1	SPCC1442.07c	Wall-associated receptor kinase 1 [Zea mays]	-	-	-	-	-	-	-
PB.10729.1	HSP81-1	heat shock protein 90 [Saccharum hybrid cultivar SP80-3280]	Genetic Information Processing;Organismal Systems	Folding, sorting and degradation;Environmental adaptation	ko04141//Protein processing in endoplasmic reticulum;ko04626//Plant-pathogen interaction	K04079	-	GO:0005488//binding;GO:0005515//protein binding	GO:0043170//macromolecule metabolic process;GO:0044267//cellular protein metabolic process;GO:0071704//organic substance metabolic process;GO:0009987//cellular process;GO:0050896//response to stimulus;GO:0044237//cellular metabolic process;GO:0044238//primary metabolic process;GO:0008152//metabolic process;GO:0019538//protein metabolic process;GO:0044260//cellular macromolecule metabolic process
PB.10729.2	HSP81-1	Heat shock protein 90-2 [Zea mays]	Organismal Systems;Genetic Information Processing	Folding, sorting and degradation;Environmental adaptation	ko04141//Protein processing in endoplasmic reticulum;ko04626//Plant-pathogen interaction	K04079	-	GO:0005515//protein binding;GO:0005488//binding	GO:0009987//cellular process;GO:0044267//cellular protein metabolic process;GO:0050896//response to stimulus;GO:0044260//cellular macromolecule metabolic process;GO:0043170//macromolecule metabolic process;GO:0044238//primary metabolic process;GO:0019538//protein metabolic process;GO:0008152//metabolic process;GO:0044237//cellular metabolic process;GO:0071704//organic substance metabolic process
PB.10729.3	HSP81-1	heat shock protein 90 [Saccharum hybrid cultivar SP80-3280]	Organismal Systems;Genetic Information Processing	Folding, sorting and degradation;Environmental adaptation	ko04141//Protein processing in endoplasmic reticulum;ko04626//Plant-pathogen interaction	K04079	-	GO:0005488//binding;GO:0005515//protein binding	GO:0043170//macromolecule metabolic process;GO:0044237//cellular metabolic process;GO:0009987//cellular process;GO:0044260//cellular macromolecule metabolic process;GO:0071704//organic substance metabolic process;GO:0044238//primary metabolic process;GO:0044267//cellular protein metabolic process;GO:0019538//protein metabolic process;GO:0008152//metabolic process;GO:0050896//response to stimulus
PB.10729.4	HSP81-1	PREDICTED: heat shock protein 81-1 [Setaria italica]	Genetic Information Processing;Organismal Systems	Environmental adaptation;Folding, sorting and degradation	ko04141//Protein processing in endoplasmic reticulum;ko04626//Plant-pathogen interaction	K04079	-	GO:0005515//protein binding;GO:0005488//binding	GO:0050896//response to stimulus;GO:0008152//metabolic process;GO:0009987//cellular process;GO:0044237//cellular metabolic process;GO:0044238//primary metabolic process;GO:0019538//protein metabolic process;GO:0071704//organic substance metabolic process;GO:0044267//cellular protein metabolic process;GO:0043170//macromolecule metabolic process;GO:0044260//cellular macromolecule metabolic process
PB.10729.5	HSP81-1	Heat shock protein 90-2 [Zea mays]	Genetic Information Processing;Organismal Systems	Environmental adaptation;Folding, sorting and degradation	ko04141//Protein processing in endoplasmic reticulum;ko04626//Plant-pathogen interaction	K04079	-	GO:0005515//protein binding;GO:0005488//binding	GO:0019538//protein metabolic process;GO:0008152//metabolic process;GO:0043170//macromolecule metabolic process;GO:0044237//cellular metabolic process;GO:0071704//organic substance metabolic process;GO:0044260//cellular macromolecule metabolic process;GO:0044267//cellular protein metabolic process;GO:0009987//cellular process;GO:0050896//response to stimulus;GO:0044238//primary metabolic process
PB.10729.6	HSP81-1	heat shock protein 90 [Saccharum hybrid cultivar SP80-3280]	Genetic Information Processing;Organismal Systems	Folding, sorting and degradation;Environmental adaptation	ko04141//Protein processing in endoplasmic reticulum;ko04626//Plant-pathogen interaction	K04079	-	GO:0005515//protein binding;GO:0005488//binding	GO:0071704//organic substance metabolic process;GO:0044237//cellular metabolic process;GO:0008152//metabolic process;GO:0050896//response to stimulus;GO:0044267//cellular protein metabolic process;GO:0019538//protein metabolic process;GO:0044238//primary metabolic process;GO:0009987//cellular process;GO:0043170//macromolecule metabolic process;GO:0044260//cellular macromolecule metabolic process
PB.1073.1	PCMP-A2	pentatricopeptide repeat-containing protein At4g18520 [Zea mays]	-	-	-	-	-	-	-
PB.10730.1	FLA7	PREDICTED: fasciclin-like arabinogalactan protein 7 [Setaria italica]	-	-	-	-	-	-	-
PB.10732.1	FH	frataxin [Zea mays]	Metabolism	Metabolism of cofactors and vitamins	ko00860//Porphyrin and chlorophyll metabolism	K19054	-	-	GO:0008152//metabolic process
PB.10733.1	ALDH3I1	aldehyde dehydrogenase, dimeric NADP-preferring [Zea mays]	Metabolism	Amino acid metabolism;Global and overview maps;Metabolism of other amino acids;Carbohydrate metabolism;Lipid metabolism	ko01100//Metabolic pathways;ko01110//Biosynthesis of secondary metabolites;ko00010//Glycolysis / Gluconeogenesis;ko00620//Pyruvate metabolism;ko00561//Glycerolipid metabolism;ko00071//Fatty acid degradation;ko00330//Arginine and proline metabolism;ko00410//beta-Alanine metabolism;ko00053//Ascorbate and aldarate metabolism;ko00280//Valine, leucine and isoleucine degradation;ko00380//Tryptophan met…	K00128	-	-	-
PB.10734.1	AHL10	PREDICTED: AT-hook protein 1 isoform X1 [Zea mays]	-	-	-	-	-	-	-
PB.10735.1	BET2	PREDICTED: geranylgeranyl transferase type-2 subunit beta [Setaria italica]	-	-	-	-	-	GO:0003824//catalytic activity;GO:0016740//transferase activity	-
PB.10735.2	RGTB1	PREDICTED: geranylgeranyl transferase type-2 subunit beta [Setaria italica]	-	-	-	-	-	GO:0003824//catalytic activity;GO:0008318//protein prenyltransferase activity;GO:0016765//transferase activity, transferring alkyl or aryl (other than methyl) groups;GO:0004661//protein geranylgeranyltransferase activity;GO:0016740//transferase activity;GO:0004659//prenyltransferase activity	GO:0043412//macromolecule modification;GO:0043170//macromolecule metabolic process;GO:0044260//cellular macromolecule metabolic process;GO:0019538//protein metabolic process;GO:0036211//protein modification process;GO:0044267//cellular protein metabolic process;GO:0009987//cellular process;GO:0044238//primary metabolic process;GO:0008152//metabolic process;GO:0097354//prenylation;GO:0044237//cell…
PB.10736.1	PPD3	PREDICTED: psbP domain-containing protein 3, chloroplastic [Setaria italica]	-	-	-	-	GO:0043234//protein complex;GO:0032991//macromolecular complex;GO:0044424//intracellular part;GO:0005622//intracellular;GO:0016020//membrane;GO:0044436//thylakoid part;GO:0044425//membrane part;GO:0005623//cell;GO:0034357//photosynthetic membrane;GO:0098796//membrane protein complex;GO:0009579//thylakoid;GO:0044464//cell part;GO:0009521//photosystem	-	GO:0044237//cellular metabolic process;GO:0008152//metabolic process;GO:0009987//cellular process
PB.10737.1	--	Dethiobiotin synthetase, partial [Anthurium amnicola]	-	-	-	-	-	-	-
PB.10738.1	At1g72550	Phenylalanine--tRNA ligase beta subunit cytoplasmic [Zea mays]	Genetic Information Processing	Translation	ko00970//Aminoacyl-tRNA biosynthesis	K01890	GO:0044464//cell part;GO:0044424//intracellular part;GO:0005623//cell;GO:0005622//intracellular	GO:0043169//cation binding;GO:0003676//nucleic acid binding;GO:0032550//purine ribonucleoside binding;GO:0001882//nucleoside binding;GO:0016876//ligase activity, forming aminoacyl-tRNA and related compounds;GO:0032549//ribonucleoside binding;GO:0097367//carbohydrate derivative binding;GO:0003824//catalytic activity;GO:1901363//heterocyclic compound binding;GO:0005488//binding;GO:0016874//ligase a…	GO:0006139//nucleobase-containing compound metabolic process;GO:0009059//macromolecule biosynthetic process;GO:0044699//single-organism process;GO:0044271//cellular nitrogen compound biosynthetic process;GO:0006520//cellular amino acid metabolic process;GO:1901566//organonitrogen compound biosynthetic process;GO:0006807//nitrogen compound metabolic process;GO:0008152//metabolic process;GO:0043170…
PB.10738.2	At1g72550	Phenylalanine--tRNA ligase beta subunit cytoplasmic [Zea mays]	Genetic Information Processing	Translation	ko00970//Aminoacyl-tRNA biosynthesis	K01890	GO:0044424//intracellular part;GO:0005622//intracellular;GO:0005623//cell;GO:0044464//cell part	GO:0001882//nucleoside binding;GO:0003676//nucleic acid binding;GO:0043167//ion binding;GO:0005488//binding;GO:0097159//organic cyclic compound binding;GO:0016875//ligase activity, forming carbon-oxygen bonds;GO:0036094//small molecule binding;GO:0003824//catalytic activity;GO:0016874//ligase activity;GO:0097367//carbohydrate derivative binding;GO:0016876//ligase activity, forming aminoacyl-tRNA …	GO:0006520//cellular amino acid metabolic process;GO:0009059//macromolecule biosynthetic process;GO:0043170//macromolecule metabolic process;GO:0044281//small molecule metabolic process;GO:1901360//organic cyclic compound metabolic process;GO:0044271//cellular nitrogen compound biosynthetic process;GO:0043038//amino acid activation;GO:0044237//cellular metabolic process;GO:0006418//tRNA aminoacyl…
PB.10739.1	--	Ternary complex factor-like [Zea mays]	-	-	-	-	-	-	-
PB.10739.2	--	Ternary complex factor-like [Zea mays]	-	-	-	-	-	-	-
PB.10740.1	MTERF6	Transcription termination factor MTERF6, chloroplastic/mitochondrial [Dichanthelium oligosanthes]	-	-	-	-	GO:0043226//organelle;GO:0043227//membrane-bounded organelle;GO:0043231//intracellular membrane-bounded organelle;GO:0043229//intracellular organelle;GO:0044424//intracellular part;GO:0005623//cell;GO:0005622//intracellular;GO:0044464//cell part	-	GO:0060255//regulation of macromolecule metabolic process;GO:0010468//regulation of gene expression;GO:0050789//regulation of biological process;GO:0065007//biological regulation;GO:0019222//regulation of metabolic process
PB.10741.1	--	DUF1666 family protein (DUF1666) [Arabidopsis thaliana]	-	-	-	-	-	-	-
PB.10742.1	Tbc1d5	PREDICTED: TBC1 domain family member 5 homolog B [Zea mays]	-	-	-	-	-	-	-
PB.10743.1	RHM1	PREDICTED: trifunctional UDP-glucose 4,6-dehydratase/UDP-4-keto-6-deoxy-D-glucose 3,5-epimerase/UDP-4-keto-L-rhamnose-reductase RHM3 [Oryza brachyantha]	Metabolism	Carbohydrate metabolism	ko00520//Amino sugar and nucleotide sugar metabolism	K12450	-	-	-
PB.10744.1	--	membrane protein [Zea mays]	-	-	-	-	-	-	-
PB.10745.1	RABA5C	PREDICTED: ras-related protein RABA5c-like [Oryza brachyantha]	Cellular Processes	Transport and catabolism	ko04144//Endocytosis	K07904	GO:0016020//membrane	GO:0001882//nucleoside binding;GO:0005488//binding;GO:0097367//carbohydrate derivative binding;GO:0032549//ribonucleoside binding;GO:0036094//small molecule binding;GO:1901363//heterocyclic compound binding;GO:0097159//organic cyclic compound binding;GO:0001883//purine nucleoside binding;GO:0032550//purine ribonucleoside binding	GO:0050896//response to stimulus;GO:0048532//anatomical structure arrangement;GO:0007389//pattern specification process;GO:0008104//protein localization;GO:0048509//regulation of meristem development;GO:0050793//regulation of developmental process;GO:0044699//single-organism process;GO:0065007//biological regulation;GO:0044707//single-multicellular organism process;GO:0007154//cell communication;…
PB.10746.1	--	Pentatricopeptide repeat-containing protein [Dichanthelium oligosanthes]	-	-	-	-	-	-	-
PB.10747.1	Os08g0528500	Transmembrane protein 165 [Aegilops tauschii]	-	-	-	-	GO:0016020//membrane;GO:0044425//membrane part;GO:0031224//intrinsic component of membrane	-	-
PB.10748.1	TIM8	mitochondrial import inner membrane translocase subunit Tim8 [Zea mays]	-	-	-	-	-	GO:0043167//ion binding;GO:0043169//cation binding;GO:0005488//binding	GO:0051234//establishment of localization;GO:0008104//protein localization;GO:0051179//localization;GO:0033036//macromolecule localization
PB.10749.1	SWEET11	sugars will eventually be exported transporter11 [Zea mays]	-	-	-	-	-	-	-
PB.10749.2	SWEET11	sugars will eventually be exported transporter11 [Zea mays]	-	-	-	-	-	-	-
PB.10750.1	ACR4	PREDICTED: ACT domain-containing protein ACR6-like isoform X2 [Setaria italica]	-	-	-	-	-	-	-
PB.10751.1	At3g12390	PREDICTED: nascent polypeptide-associated complex subunit alpha-like protein 1 [Setaria italica]	-	-	-	-	-	-	-
PB.10751.2	At3g12390	PREDICTED: nascent polypeptide-associated complex subunit alpha-like protein 1 [Setaria italica]	-	-	-	-	-	-	-
PB.10752.1	NTF2	PREDICTED: nuclear transport factor 2-like [Zea mays]	-	-	-	-	-	-	GO:0051234//establishment of localization;GO:0051179//localization
PB.10752.2	NTF2	PREDICTED: nuclear transport factor 2-like [Zea mays]	-	-	-	-	-	-	GO:0051179//localization;GO:0051234//establishment of localization
PB.10753.1	MADS51	PREDICTED: MADS-box transcription factor 23-like isoform X1 [Setaria italica]	-	-	-	-	GO:0044424//intracellular part;GO:0043226//organelle;GO:0043227//membrane-bounded organelle;GO:0005622//intracellular;GO:0044464//cell part;GO:0043229//intracellular organelle;GO:0043231//intracellular membrane-bounded organelle;GO:0005623//cell	GO:0005515//protein binding;GO:0005488//binding	GO:0044260//cellular macromolecule metabolic process;GO:0009987//cellular process;GO:0044249//cellular biosynthetic process;GO:0008152//metabolic process;GO:0043170//macromolecule metabolic process;GO:0071704//organic substance metabolic process;GO:0034645//cellular macromolecule biosynthetic process;GO:0060255//regulation of macromolecule metabolic process;GO:0050789//regulation of biological pr…
PB.10753.2	MADS51	PREDICTED: MADS-box transcription factor 23-like isoform X1 [Setaria italica]	-	-	-	-	GO:0043226//organelle;GO:0043231//intracellular membrane-bounded organelle;GO:0043227//membrane-bounded organelle;GO:0005622//intracellular;GO:0044424//intracellular part;GO:0044464//cell part;GO:0043229//intracellular organelle;GO:0005623//cell	GO:0005515//protein binding;GO:0005488//binding	GO:0009058//biosynthetic process;GO:0010468//regulation of gene expression;GO:0044249//cellular biosynthetic process;GO:0050789//regulation of biological process;GO:0065007//biological regulation;GO:0034645//cellular macromolecule biosynthetic process;GO:0044260//cellular macromolecule metabolic process;GO:0044237//cellular metabolic process;GO:1901576//organic substance biosynthetic process;GO:0…
PB.10754.1	MTN2	MTA/SAH nucleosidase [Zea mays]	Metabolism	Amino acid metabolism;Global and overview maps	ko01100//Metabolic pathways;ko00270//Cysteine and methionine metabolism	K01244	-	-	GO:0046483//heterocycle metabolic process;GO:0034641//cellular nitrogen compound metabolic process;GO:0044281//small molecule metabolic process;GO:0044710//single-organism metabolic process;GO:1901360//organic cyclic compound metabolic process;GO:0044763//single-organism cellular process;GO:0006807//nitrogen compound metabolic process;GO:0006725//cellular aromatic compound metabolic process;GO:00…
PB.10755.1	PAP27	PREDICTED: nucleotide pyrophosphatase/phosphodiesterase-like [Setaria italica]	-	-	-	-	-	GO:0003824//catalytic activity;GO:0005488//binding;GO:0043167//ion binding;GO:0043169//cation binding	GO:0044237//cellular metabolic process;GO:0008152//metabolic process;GO:0006796//phosphate-containing compound metabolic process;GO:0009987//cellular process;GO:0006793//phosphorus metabolic process
PB.10756.1	RIOK1	serine/threonine-protein kinase RIO1 [Zea mays]	Genetic Information Processing	Translation	ko03008//Ribosome biogenesis in eukaryotes	K07178	GO:0043231//intracellular membrane-bounded organelle;GO:0005623//cell;GO:0043227//membrane-bounded organelle;GO:0043226//organelle;GO:0043229//intracellular organelle;GO:0044464//cell part;GO:0005622//intracellular;GO:0044424//intracellular part	GO:0001882//nucleoside binding;GO:0097159//organic cyclic compound binding;GO:0032550//purine ribonucleoside binding;GO:1901363//heterocyclic compound binding;GO:0003824//catalytic activity;GO:0016772//transferase activity, transferring phosphorus-containing groups;GO:0036094//small molecule binding;GO:0001883//purine nucleoside binding;GO:0005488//binding;GO:0016301//kinase activity;GO:0097367//…	GO:0036211//protein modification process;GO:0043170//macromolecule metabolic process;GO:0043412//macromolecule modification;GO:0044238//primary metabolic process;GO:0009987//cellular process;GO:0008152//metabolic process;GO:0006464//cellular protein modification process;GO:0044237//cellular metabolic process;GO:0044260//cellular macromolecule metabolic process;GO:0006793//phosphorus metabolic pro…
PB.10757.1	PAP27	PREDICTED: nucleotide pyrophosphatase/phosphodiesterase-like [Setaria italica]	-	-	-	-	-	GO:0003824//catalytic activity;GO:0005488//binding;GO:0043169//cation binding;GO:0043167//ion binding	GO:0008152//metabolic process;GO:0006796//phosphate-containing compound metabolic process;GO:0006793//phosphorus metabolic process;GO:0009987//cellular process;GO:0044237//cellular metabolic process
PB.10758.1	Os08g0536000	pyruvate dehydrogenase 2 [Zea mays]	Metabolism	Global and overview maps;Carbohydrate metabolism	ko01100//Metabolic pathways;ko01110//Biosynthesis of secondary metabolites;ko01200//Carbon metabolism;ko00010//Glycolysis / Gluconeogenesis;ko00620//Pyruvate metabolism;ko00020//Citrate cycle (TCA cycle)	K00162	-	GO:0016616//oxidoreductase activity, acting on the CH-OH group of donors, NAD or NADP as acceptor;GO:0036094//small molecule binding;GO:1901363//heterocyclic compound binding;GO:0097159//organic cyclic compound binding;GO:0000166//nucleotide binding;GO:1901265//nucleoside phosphate binding;GO:0003824//catalytic activity;GO:0048037//cofactor binding;GO:0016903//oxidoreductase activity, acting on t…	GO:0006725//cellular aromatic compound metabolic process;GO:0006084//acetyl-CoA metabolic process;GO:0006732//coenzyme metabolic process;GO:0035383//thioester metabolic process;GO:0046483//heterocycle metabolic process;GO:0055086//nucleobase-containing small molecule metabolic process;GO:0006796//phosphate-containing compound metabolic process;GO:0071704//organic substance metabolic process;GO:00…
PB.10759.1	FAM214B	Os08g0536100, partial [Oryza sativa Japonica Group]	-	-	-	-	-	-	-
PB.1076.1	Os10g0147400	auxin import carrier 1 [Zea mays]	Environmental Information Processing	Signal transduction	ko04075//Plant hormone signal transduction	K13946	-	-	-
PB.10760.1	--	Proline-rich family protein [Zea mays]	-	-	-	-	-	-	-
PB.10760.2	--	Proline-rich family protein [Zea mays]	-	-	-	-	-	-	-
PB.10761.1	At1g29880	PREDICTED: glycine--tRNA ligase 1, mitochondrial-like [Zea mays]	Genetic Information Processing	Translation	ko00970//Aminoacyl-tRNA biosynthesis	K01880	GO:0005622//intracellular;GO:0044424//intracellular part;GO:0005623//cell;GO:0044464//cell part	GO:0032549//ribonucleoside binding;GO:0016874//ligase activity;GO:0001882//nucleoside binding;GO:0016875//ligase activity, forming carbon-oxygen bonds;GO:0097367//carbohydrate derivative binding;GO:0004812//aminoacyl-tRNA ligase activity;GO:0036094//small molecule binding;GO:0016876//ligase activity, forming aminoacyl-tRNA and related compounds;GO:1901363//heterocyclic compound binding;GO:0005488…	GO:0006418//tRNA aminoacylation for protein translation;GO:0043043//peptide biosynthetic process;GO:0044763//single-organism cellular process;GO:0019538//protein metabolic process;GO:0009058//biosynthetic process;GO:0016070//RNA metabolic process;GO:0006082//organic acid metabolic process;GO:0044699//single-organism process;GO:0044237//cellular metabolic process;GO:0006399//tRNA metabolic process…
PB.10762.1	GFT1	GDP-mannose transporter GONST4 [Dichanthelium oligosanthes]	-	-	-	-	-	-	GO:0006810//transport;GO:0015931//nucleobase-containing compound transport;GO:0015748//organophosphate ester transport;GO:0051234//establishment of localization;GO:0051179//localization;GO:0044699//single-organism process;GO:0071702//organic substance transport;GO:1902578//single-organism localization;GO:0071705//nitrogen compound transport;GO:0044765//single-organism transport;GO:0006862//nucleo…
PB.10763.1	--	mtN19-like protein [Zea mays]	-	-	-	-	-	-	-
PB.10763.2	--	mtN19-like protein [Zea mays]	-	-	-	-	-	-	-
PB.10764.1	--	Os06g0245600, partial [Oryza sativa Japonica Group]	-	-	-	-	-	-	-
PB.10765.1	RPL38A	60S ribosomal protein L38, partial [Dichanthelium oligosanthes]	Genetic Information Processing	Translation	ko03010//Ribosome	K02923	GO:0005623//cell;GO:0044424//intracellular part;GO:0030529//intracellular ribonucleoprotein complex;GO:0044464//cell part;GO:1990904//ribonucleoprotein complex;GO:0005622//intracellular;GO:0032991//macromolecular complex	-	GO:0071704//organic substance metabolic process;GO:0008152//metabolic process;GO:0043170//macromolecule metabolic process;GO:0010467//gene expression
PB.10766.1	ARI7	PREDICTED: probable E3 ubiquitin-protein ligase ARI8 [Erythranthe guttata]	-	-	-	-	-	-	-
PB.10766.2	ARI8	probable E3 ubiquitin-protein ligase ARI8 [Zea mays]	-	-	-	-	GO:0043227//membrane-bounded organelle;GO:0044464//cell part;GO:0005622//intracellular;GO:0005623//cell;GO:0043231//intracellular membrane-bounded organelle;GO:0043229//intracellular organelle;GO:0043226//organelle;GO:0044424//intracellular part	GO:0046872//metal ion binding;GO:0043167//ion binding;GO:0043169//cation binding;GO:0005488//binding;GO:0046914//transition metal ion binding	-
PB.10767.1	At5g51130	PREDICTED: probable RNA methyltransferase At5g51130 [Zea mays]	-	-	-	-	-	-	-
PB.10768.1	At3g62120	Proline--tRNA ligase cytoplasmic [Zea mays]	Genetic Information Processing	Translation	ko00970//Aminoacyl-tRNA biosynthesis	K01881	GO:0044424//intracellular part;GO:0005623//cell;GO:0005622//intracellular;GO:0044464//cell part	GO:0016876//ligase activity, forming aminoacyl-tRNA and related compounds;GO:1901363//heterocyclic compound binding;GO:0016875//ligase activity, forming carbon-oxygen bonds;GO:0097159//organic cyclic compound binding;GO:0001883//purine nucleoside binding;GO:0032550//purine ribonucleoside binding;GO:0004812//aminoacyl-tRNA ligase activity;GO:0036094//small molecule binding;GO:0003824//catalytic ac…	GO:0016070//RNA metabolic process;GO:0044281//small molecule metabolic process;GO:0044271//cellular nitrogen compound biosynthetic process;GO:0006399//tRNA metabolic process;GO:0006725//cellular aromatic compound metabolic process;GO:0043603//cellular amide metabolic process;GO:0008152//metabolic process;GO:0034641//cellular nitrogen compound metabolic process;GO:1901576//organic substance biosyn…
PB.10768.2	At3g62120	Proline--tRNA ligase cytoplasmic [Zea mays]	Genetic Information Processing	Translation	ko00970//Aminoacyl-tRNA biosynthesis	K01881	GO:0005622//intracellular;GO:0044464//cell part;GO:0044424//intracellular part;GO:0005623//cell	GO:0036094//small molecule binding;GO:0003824//catalytic activity;GO:0004812//aminoacyl-tRNA ligase activity;GO:1901363//heterocyclic compound binding;GO:0005488//binding;GO:0001882//nucleoside binding;GO:0016874//ligase activity;GO:0016875//ligase activity, forming carbon-oxygen bonds;GO:0032549//ribonucleoside binding;GO:0032550//purine ribonucleoside binding;GO:0097159//organic cyclic compound…	GO:0034660//ncRNA metabolic process;GO:0046483//heterocycle metabolic process;GO:0034645//cellular macromolecule biosynthetic process;GO:0043603//cellular amide metabolic process;GO:0090304//nucleic acid metabolic process;GO:0043038//amino acid activation;GO:1901566//organonitrogen compound biosynthetic process;GO:0019752//carboxylic acid metabolic process;GO:0044281//small molecule metabolic pro…
PB.10769.1	Os09g0529100	6-phosphogluconolactonase [Zea mays]	Metabolism	Global and overview maps;Carbohydrate metabolism	ko01100//Metabolic pathways;ko01110//Biosynthesis of secondary metabolites;ko01200//Carbon metabolism;ko00030//Pentose phosphate pathway	K01057	GO:0043226//organelle;GO:0043227//membrane-bounded organelle;GO:0044444//cytoplasmic part;GO:0043231//intracellular membrane-bounded organelle;GO:0005623//cell;GO:0044424//intracellular part;GO:0005622//intracellular;GO:0009536//plastid;GO:0005737//cytoplasm;GO:0044464//cell part;GO:0043229//intracellular organelle	GO:0052689//carboxylic ester hydrolase activity;GO:0016788//hydrolase activity, acting on ester bonds;GO:0003824//catalytic activity;GO:0016787//hydrolase activity	GO:0006732//coenzyme metabolic process;GO:0071704//organic substance metabolic process;GO:0034641//cellular nitrogen compound metabolic process;GO:0006807//nitrogen compound metabolic process;GO:0006739//NADP metabolic process;GO:0006725//cellular aromatic compound metabolic process;GO:1901360//organic cyclic compound metabolic process;GO:0006796//phosphate-containing compound metabolic process;G…
PB.1077.1	--	glycosyltransferase [Zea mays]	-	-	-	-	-	GO:0003824//catalytic activity;GO:0016740//transferase activity	-
PB.10770.1	APX4	peroxidase [Saccharum arundinaceum]	Metabolism	Carbohydrate metabolism;Metabolism of other amino acids	ko00480//Glutathione metabolism;ko00053//Ascorbate and aldarate metabolism	K00434	-	-	-
PB.10771.1	ACL1.3	acyl carrier protein 1 [Zea mays]	-	-	-	-	-	-	-
PB.10772.1	DTX30	PREDICTED: protein DETOXIFICATION 33-like [Setaria italica]	-	-	-	-	GO:0031224//intrinsic component of membrane;GO:0044425//membrane part;GO:0016020//membrane	GO:0005215//transporter activity;GO:0022857//transmembrane transporter activity;GO:0015291//secondary active transmembrane transporter activity;GO:0022804//active transmembrane transporter activity	GO:0044699//single-organism process;GO:0015893//drug transport;GO:0050896//response to stimulus;GO:0044763//single-organism cellular process;GO:0051179//localization;GO:1902578//single-organism localization;GO:0051234//establishment of localization;GO:0006810//transport;GO:0009987//cellular process;GO:0042221//response to chemical;GO:0044765//single-organism transport;GO:0042493//response to drug
PB.10773.1	SAUR39	PREDICTED: auxin-responsive protein SAUR36-like [Setaria italica]	-	-	-	-	-	-	-
PB.10773.2	SAUR39	PREDICTED: auxin-responsive protein SAUR36-like [Setaria italica]	-	-	-	-	-	-	-
PB.10774.1	Ythdf1	evolutionarily conserved C-terminal region 5 [Zea mays]	-	-	-	-	-	-	-
PB.10774.2	Ythdf1	evolutionarily conserved C-terminal region 5 [Zea mays]	-	-	-	-	-	-	-
PB.10775.1	--	-	-	-	-	-	-	-	-
PB.10776.1	PCM	PREDICTED: protein-L-isoaspartate O-methyltransferase 1-like isoform X1 [Setaria italica]	-	-	-	-	GO:0005622//intracellular;GO:0044424//intracellular part;GO:0005623//cell;GO:0044444//cytoplasmic part;GO:0044464//cell part;GO:0005737//cytoplasm	GO:0016740//transferase activity;GO:0003824//catalytic activity;GO:0016741//transferase activity, transferring one-carbon groups	GO:0008152//metabolic process;GO:0044707//single-multicellular organism process;GO:0008213//protein alkylation;GO:0044267//cellular protein metabolic process;GO:0071704//organic substance metabolic process;GO:0032501//multicellular organismal process;GO:0036211//protein modification process;GO:0044260//cellular macromolecule metabolic process;GO:0006950//response to stress;GO:0032502//development…
PB.10777.1	stp1	low molecular weight protein-tyrosine-phosphatase slr0328 [Zea mays]	-	-	-	-	-	-	GO:0044237//cellular metabolic process;GO:0006793//phosphorus metabolic process;GO:0016311//dephosphorylation;GO:0071704//organic substance metabolic process;GO:0009987//cellular process;GO:0008152//metabolic process;GO:0036211//protein modification process;GO:0006796//phosphate-containing compound metabolic process;GO:0019538//protein metabolic process;GO:0006470//protein dephosphorylation;GO:00…
PB.10778.1	PIMT1	PREDICTED: protein-L-isoaspartate O-methyltransferase 1-like isoform X1 [Setaria italica]	-	-	-	-	GO:0044444//cytoplasmic part;GO:0005623//cell;GO:0044464//cell part;GO:0044424//intracellular part;GO:0005737//cytoplasm;GO:0005622//intracellular	GO:0016740//transferase activity;GO:0016741//transferase activity, transferring one-carbon groups;GO:0003824//catalytic activity	GO:0043170//macromolecule metabolic process;GO:0008152//metabolic process;GO:0044707//single-multicellular organism process;GO:0036211//protein modification process;GO:0044237//cellular metabolic process;GO:0006970//response to osmotic stress;GO:0009628//response to abiotic stimulus;GO:0050896//response to stimulus;GO:0032502//developmental process;GO:0008213//protein alkylation;GO:0044767//singl…
PB.10779.1	MDAR4	PREDICTED: monodehydroascorbate reductase-like [Setaria italica]	Metabolism	Global and overview maps;Carbohydrate metabolism	ko01100//Metabolic pathways;ko00053//Ascorbate and aldarate metabolism	K08232	-	GO:0000166//nucleotide binding;GO:1901363//heterocyclic compound binding;GO:0036094//small molecule binding;GO:0097159//organic cyclic compound binding;GO:1901265//nucleoside phosphate binding;GO:0005488//binding	GO:0044699//single-organism process;GO:0009987//cellular process;GO:0044710//single-organism metabolic process;GO:0008152//metabolic process;GO:0065007//biological regulation;GO:0019725//cellular homeostasis;GO:0065008//regulation of biological quality;GO:0044763//single-organism cellular process;GO:0042592//homeostatic process
PB.1078.1	--	glycosyltransferase [Zea mays]	-	-	-	-	-	GO:0016740//transferase activity;GO:0003824//catalytic activity	-
PB.10780.1	FAR1	male sterility protein 2 [Zea mays]	Cellular Processes;Metabolism	Lipid metabolism;Transport and catabolism	ko04146//Peroxisome;ko00073//Cutin, suberine and wax biosynthesis	K13356	GO:0043231//intracellular membrane-bounded organelle;GO:0043229//intracellular organelle;GO:0044424//intracellular part;GO:0044444//cytoplasmic part;GO:0044464//cell part;GO:0043226//organelle;GO:0005623//cell;GO:0005622//intracellular;GO:0043227//membrane-bounded organelle;GO:0009536//plastid;GO:0005737//cytoplasm	GO:0003676//nucleic acid binding;GO:0032549//ribonucleoside binding;GO:0097159//organic cyclic compound binding;GO:0016620//oxidoreductase activity, acting on the aldehyde or oxo group of donors, NAD or NADP as acceptor;GO:0097367//carbohydrate derivative binding;GO:0036094//small molecule binding;GO:1901363//heterocyclic compound binding;GO:0016491//oxidoreductase activity;GO:0003690//double-str…	GO:2000112//regulation of cellular macromolecule biosynthetic process;GO:0006355//regulation of transcription, DNA-templated;GO:0006807//nitrogen compound metabolic process;GO:0034968//histone lysine methylation;GO:0090304//nucleic acid metabolic process;GO:0048519//negative regulation of biological process;GO:0010629//negative regulation of gene expression;GO:0050896//response to stimulus;GO:007…
PB.10781.1	URH1	pyrimidine-specific ribonucleoside hydrolase rihA [Zea mays]	Metabolism	Metabolism of cofactors and vitamins;Nucleotide metabolism	ko00240//Pyrimidine metabolism;ko00760//Nicotinate and nicotinamide metabolism	K01240	-	GO:0003824//catalytic activity;GO:0016787//hydrolase activity	-
PB.10781.2	URH1	pyrimidine-specific ribonucleoside hydrolase rihA [Zea mays]	Metabolism	Metabolism of cofactors and vitamins;Nucleotide metabolism	ko00240//Pyrimidine metabolism;ko00760//Nicotinate and nicotinamide metabolism	K01240	-	GO:0016787//hydrolase activity;GO:0003824//catalytic activity	-
PB.10782.1	RPL10A	PREDICTED: 60S ribosomal protein L10a-like [Setaria italica]	Genetic Information Processing	Translation	ko03010//Ribosome	K02865	-	-	-
PB.10783.1	--	2,3-bisphosphoglycerate-independent phosphoglycerate mutase [Theobroma cacao]	-	-	-	-	-	-	-
PB.10785.1	RPS25B	PREDICTED: 40S ribosomal protein S25-4 [Oryza brachyantha]	Genetic Information Processing	Translation	ko03010//Ribosome	K02975	-	-	-
PB.10786.1	SODCP	superoxide dismutase [Saccharum hybrid cultivar ROC22]	Cellular Processes	Transport and catabolism	ko04146//Peroxisome	K04565	GO:0043227//membrane-bounded organelle;GO:0044464//cell part;GO:0043229//intracellular organelle;GO:0005622//intracellular;GO:0043231//intracellular membrane-bounded organelle;GO:0005576//extracellular region;GO:0043226//organelle;GO:0044435//plastid part;GO:0009536//plastid;GO:0044444//cytoplasmic part;GO:0009532//plastid stroma;GO:0005737//cytoplasm;GO:0044424//intracellular part;GO:0044446//in…	GO:0043167//ion binding;GO:0005488//binding;GO:0003824//catalytic activity;GO:0043169//cation binding	GO:0006801//superoxide metabolic process;GO:0044710//single-organism metabolic process;GO:0009987//cellular process;GO:0019748//secondary metabolic process;GO:0009404//toxin metabolic process;GO:0006950//response to stress;GO:0050896//response to stimulus;GO:0044237//cellular metabolic process;GO:0008152//metabolic process;GO:0044699//single-organism process;GO:0044763//single-organism cellular p…
PB.10787.1	MED31	mediator complex subunit SOH1 [Zea mays]	-	-	-	-	GO:0032991//macromolecular complex;GO:0043234//protein complex	-	GO:0050794//regulation of cellular process;GO:0065007//biological regulation;GO:0031326//regulation of cellular biosynthetic process;GO:0080090//regulation of primary metabolic process;GO:2000112//regulation of cellular macromolecule biosynthetic process;GO:1903506//regulation of nucleic acid-templated transcription;GO:0019222//regulation of metabolic process;GO:0010556//regulation of macromolecu…
PB.10787.2	MED31	uncharacterized LOC100193504 [Zea mays]	-	-	-	-	GO:0032991//macromolecular complex;GO:0043234//protein complex	-	GO:0009889//regulation of biosynthetic process;GO:0050789//regulation of biological process;GO:0051171//regulation of nitrogen compound metabolic process;GO:0010556//regulation of macromolecule biosynthetic process;GO:0060255//regulation of macromolecule metabolic process;GO:2001141//regulation of RNA biosynthetic process;GO:0080090//regulation of primary metabolic process;GO:0065007//biological …
PB.10787.3	MED31	mediator complex subunit SOH1 [Zea mays]	-	-	-	-	GO:0043234//protein complex;GO:0032991//macromolecular complex	-	GO:0051252//regulation of RNA metabolic process;GO:0006355//regulation of transcription, DNA-templated;GO:1903506//regulation of nucleic acid-templated transcription;GO:0050794//regulation of cellular process;GO:0051171//regulation of nitrogen compound metabolic process;GO:0019222//regulation of metabolic process;GO:0010468//regulation of gene expression;GO:0080090//regulation of primary metaboli…
PB.10788.1	--	NAC domain containing protein 71 [Zea mays]	-	-	-	-	GO:0043229//intracellular organelle;GO:0044424//intracellular part;GO:0043227//membrane-bounded organelle;GO:0044464//cell part;GO:0005623//cell;GO:0005622//intracellular;GO:0043231//intracellular membrane-bounded organelle;GO:0043226//organelle	-	GO:0010468//regulation of gene expression;GO:0034645//cellular macromolecule biosynthetic process;GO:0009059//macromolecule biosynthetic process;GO:0044237//cellular metabolic process;GO:1901576//organic substance biosynthetic process;GO:0009058//biosynthetic process;GO:0071704//organic substance metabolic process;GO:0008152//metabolic process;GO:0065007//biological regulation;GO:0019222//regulat…
PB.10789.1	--	NAC domain containing protein 71 [Zea mays]	-	-	-	-	-	-	GO:0009058//biosynthetic process;GO:0010467//gene expression;GO:1901576//organic substance biosynthetic process;GO:0009987//cellular process;GO:0044237//cellular metabolic process;GO:0044249//cellular biosynthetic process;GO:0034645//cellular macromolecule biosynthetic process;GO:0009059//macromolecule biosynthetic process;GO:0071704//organic substance metabolic process;GO:0044260//cellular macro…
PB.1079.1	ECHIA	3-hydroxybutyryl-CoA dehydratase [Zea mays]	-	-	-	-	GO:0042579//microbody;GO:0005737//cytoplasm;GO:0043231//intracellular membrane-bounded organelle;GO:0044464//cell part;GO:0043227//membrane-bounded organelle;GO:0044424//intracellular part;GO:0044444//cytoplasmic part;GO:0043229//intracellular organelle;GO:0005622//intracellular;GO:0005623//cell;GO:0043226//organelle	GO:0003824//catalytic activity	GO:0044699//single-organism process;GO:0009056//catabolic process;GO:0044763//single-organism cellular process;GO:0044282//small molecule catabolic process;GO:0043436//oxoacid metabolic process;GO:0009987//cellular process;GO:0044248//cellular catabolic process;GO:0046395//carboxylic acid catabolic process;GO:0008152//metabolic process;GO:0019752//carboxylic acid metabolic process;GO:0016054//org…
PB.1079.2	ECHIA	3-hydroxybutyryl-CoA dehydratase [Zea mays]	-	-	-	-	GO:0043226//organelle;GO:0044444//cytoplasmic part;GO:0005737//cytoplasm;GO:0044464//cell part;GO:0043231//intracellular membrane-bounded organelle;GO:0005622//intracellular;GO:0043227//membrane-bounded organelle;GO:0044424//intracellular part;GO:0042579//microbody;GO:0005623//cell;GO:0043229//intracellular organelle	GO:0003824//catalytic activity	GO:0044712//single-organism catabolic process;GO:0009987//cellular process;GO:0044282//small molecule catabolic process;GO:0016042//lipid catabolic process;GO:0072329//monocarboxylic acid catabolic process;GO:0046395//carboxylic acid catabolic process;GO:0009062//fatty acid catabolic process;GO:0044710//single-organism metabolic process;GO:0044255//cellular lipid metabolic process;GO:0008152//met…
PB.10790.1	UCH2	PREDICTED: ubiquitin carboxyl-terminal hydrolase isozyme L5-like [Setaria italica]	-	-	-	-	GO:0005623//cell;GO:0044464//cell part	GO:0003824//catalytic activity;GO:0008238//exopeptidase activity;GO:0008233//peptidase activity;GO:0016787//hydrolase activity;GO:0070011//peptidase activity, acting on L-amino acid peptides	GO:0030163//protein catabolic process;GO:0043632//modification-dependent macromolecule catabolic process;GO:0019538//protein metabolic process;GO:0044248//cellular catabolic process;GO:0009056//catabolic process;GO:0044265//cellular macromolecule catabolic process;GO:0009057//macromolecule catabolic process;GO:1901575//organic substance catabolic process;GO:0044267//cellular protein metabolic pro…
PB.10790.2	UCH2	PREDICTED: ubiquitin carboxyl-terminal hydrolase 2-like [Oryza brachyantha]	-	-	-	-	GO:0044464//cell part;GO:0005623//cell	GO:0003824//catalytic activity;GO:0008233//peptidase activity;GO:0008238//exopeptidase activity;GO:0016787//hydrolase activity;GO:0070011//peptidase activity, acting on L-amino acid peptides	GO:0044265//cellular macromolecule catabolic process;GO:0008152//metabolic process;GO:0044267//cellular protein metabolic process;GO:0009057//macromolecule catabolic process;GO:0044260//cellular macromolecule metabolic process;GO:0043632//modification-dependent macromolecule catabolic process;GO:0071704//organic substance metabolic process;GO:0044238//primary metabolic process;GO:0009987//cellula…
PB.10792.1	MED15A	Mediator of RNA polymerase II transcription subunit 15a [Zea mays]	-	-	-	-	-	-	-
PB.10793.1	HCAR	PREDICTED: 7-hydroxymethyl chlorophyll a reductase, chloroplastic [Setaria italica]	Metabolism	Metabolism of cofactors and vitamins;Global and overview maps	ko01100//Metabolic pathways;ko01110//Biosynthesis of secondary metabolites;ko00860//Porphyrin and chlorophyll metabolism	K18010	GO:0044424//intracellular part;GO:0005622//intracellular;GO:0043231//intracellular membrane-bounded organelle;GO:0044444//cytoplasmic part;GO:0005623//cell;GO:0044464//cell part;GO:0005737//cytoplasm;GO:0043226//organelle;GO:0009536//plastid;GO:0043229//intracellular organelle;GO:0043227//membrane-bounded organelle	GO:0016725//oxidoreductase activity, acting on CH or CH2 groups;GO:0003824//catalytic activity;GO:0043169//cation binding;GO:0043167//ion binding;GO:0051540//metal cluster binding;GO:0016491//oxidoreductase activity;GO:0005488//binding;GO:0052592//oxidoreductase activity, acting on CH or CH2 groups, with an iron-sulfur protein as acceptor	GO:1901360//organic cyclic compound metabolic process;GO:0009987//cellular process;GO:0006778//porphyrin-containing compound metabolic process;GO:0044237//cellular metabolic process;GO:0033013//tetrapyrrole metabolic process;GO:1901564//organonitrogen compound metabolic process;GO:0008152//metabolic process;GO:0071704//organic substance metabolic process;GO:0006725//cellular aromatic compound met…
PB.10794.1	SUVH9	Histone-lysine N-methyltransferase family member SUVH9 [Zea mays]	Metabolism	Amino acid metabolism	ko00310//Lysine degradation	K11420	-	-	-
PB.10795.1	TOM9-2	mitochondrial import receptor subunit TOM22 [Zea mays]	-	-	-	-	-	-	GO:0006810//transport;GO:0033036//macromolecule localization;GO:0051179//localization;GO:0008104//protein localization;GO:0071702//organic substance transport;GO:0045184//establishment of protein localization;GO:0015031//protein transport;GO:0051234//establishment of localization
PB.10796.1	--	PMP [Zea mays]	-	-	-	-	GO:0016020//membrane;GO:0031224//intrinsic component of membrane;GO:0005623//cell;GO:0005622//intracellular;GO:0031090//organelle membrane;GO:0043226//organelle;GO:0044422//organelle part;GO:0044425//membrane part;GO:0043229//intracellular organelle;GO:0044424//intracellular part;GO:0043227//membrane-bounded organelle;GO:0044464//cell part;GO:0043231//intracellular membrane-bounded organelle	-	GO:0006812//cation transport;GO:0006950//response to stress;GO:0040007//growth;GO:0015031//protein transport;GO:0032502//developmental process;GO:0071840//cellular component organization or biogenesis;GO:0051641//cellular localization;GO:0048869//cellular developmental process;GO:0006970//response to osmotic stress;GO:0050896//response to stimulus;GO:0046907//intracellular transport;GO:0008104//p…
PB.10797.1	CYCD4-2	cyclin delta-2 [Zea mays]	-	-	-	-	-	-	-
PB.10797.2	CYCD4-2	PREDICTED: cyclin-D4-2-like [Setaria italica]	-	-	-	-	-	-	-
PB.10799.1	PLP2	patatin class 1 [Zea mays]	-	-	-	-	-	-	-
PB.108.1	CSN4	COP9 signalosome complex subunit 4 [Zea mays]	-	-	-	-	GO:0005737//cytoplasm;GO:0044464//cell part;GO:0005623//cell;GO:0032991//macromolecular complex;GO:0043234//protein complex;GO:0044444//cytoplasmic part;GO:0005622//intracellular;GO:0044424//intracellular part	-	GO:0050789//regulation of biological process;GO:0051606//detection of stimulus;GO:0050794//regulation of cellular process;GO:0032501//multicellular organismal process;GO:0051726//regulation of cell cycle;GO:0009583//detection of light stimulus;GO:0044238//primary metabolic process;GO:0071704//organic substance metabolic process;GO:0009987//cellular process;GO:0009582//detection of abiotic stimulu…
PB.108.2	CSN4	PREDICTED: COP9 signalosome complex subunit 4 isoform X1 [Zea mays]	-	-	-	-	GO:0032991//macromolecular complex;GO:0044424//intracellular part;GO:0043234//protein complex;GO:0005737//cytoplasm;GO:0044464//cell part;GO:0005622//intracellular;GO:0005623//cell;GO:0044444//cytoplasmic part	-	GO:0007602//phototransduction;GO:0065007//biological regulation;GO:0009628//response to abiotic stimulus;GO:0007154//cell communication;GO:0009639//response to red or far red light;GO:0006464//cellular protein modification process;GO:0009605//response to external stimulus;GO:0009583//detection of light stimulus;GO:0071704//organic substance metabolic process;GO:0036211//protein modification proce…
PB.1080.1	--	expressed protein [Oryza sativa Japonica Group]	-	-	-	-	-	-	-
PB.10800.1	PLP2	PREDICTED: patatin-like protein 2 [Zea mays]	-	-	-	-	-	GO:0003824//catalytic activity	GO:0071704//organic substance metabolic process;GO:0044238//primary metabolic process;GO:0044710//single-organism metabolic process;GO:0008152//metabolic process;GO:0006629//lipid metabolic process;GO:0044699//single-organism process
PB.10801.1	PLP2	PREDICTED: patatin-like protein 2 [Zea mays]	-	-	-	-	-	GO:0003824//catalytic activity	GO:0044238//primary metabolic process;GO:0044710//single-organism metabolic process;GO:0044699//single-organism process;GO:0071704//organic substance metabolic process;GO:0008152//metabolic process;GO:0006629//lipid metabolic process
PB.10802.1	At3g50520	Metal-independent phosphoserine phosphatase [Zea mays]	Metabolism	Carbohydrate metabolism;Global and overview maps;Amino acid metabolism	ko01100//Metabolic pathways;ko01110//Biosynthesis of secondary metabolites;ko01200//Carbon metabolism;ko01230//Biosynthesis of amino acids;ko00010//Glycolysis / Gluconeogenesis;ko00260//Glycine, serine and threonine metabolism	K15634	-	-	-
PB.10803.1	DJ1C	Protein DJ-1 homolog C [Zea mays]	-	-	-	-	-	-	-
PB.10804.1	GAD	glutamate decarboxylase [Zea mays]	Metabolism	Metabolism of other amino acids;Amino acid metabolism;Global and overview maps;Carbohydrate metabolism	ko01100//Metabolic pathways;ko01110//Biosynthesis of secondary metabolites;ko00250//Alanine, aspartate and glutamate metabolism;ko00410//beta-Alanine metabolism;ko00650//Butanoate metabolism;ko00430//Taurine and hypotaurine metabolism	K01580	-	-	-
PB.10804.2	GAD	glutamate decarboxylase [Zea mays]	Metabolism	Carbohydrate metabolism;Metabolism of other amino acids;Amino acid metabolism;Global and overview maps	ko01100//Metabolic pathways;ko01110//Biosynthesis of secondary metabolites;ko00250//Alanine, aspartate and glutamate metabolism;ko00410//beta-Alanine metabolism;ko00650//Butanoate metabolism;ko00430//Taurine and hypotaurine metabolism	K01580	-	-	-
PB.10804.3	GAD	glutamate decarboxylase [Zea mays]	Metabolism	Carbohydrate metabolism;Metabolism of other amino acids;Global and overview maps;Amino acid metabolism	ko01100//Metabolic pathways;ko01110//Biosynthesis of secondary metabolites;ko00250//Alanine, aspartate and glutamate metabolism;ko00410//beta-Alanine metabolism;ko00650//Butanoate metabolism;ko00430//Taurine and hypotaurine metabolism	K01580	-	-	-
PB.10804.4	GAD	glutamate decarboxylase [Zea mays]	Metabolism	Carbohydrate metabolism;Amino acid metabolism;Global and overview maps;Metabolism of other amino acids	ko01100//Metabolic pathways;ko01110//Biosynthesis of secondary metabolites;ko00250//Alanine, aspartate and glutamate metabolism;ko00410//beta-Alanine metabolism;ko00650//Butanoate metabolism;ko00430//Taurine and hypotaurine metabolism	K01580	-	-	-
PB.10804.5	GAD	glutamate decarboxylase [Zea mays]	Metabolism	Carbohydrate metabolism;Global and overview maps;Amino acid metabolism;Metabolism of other amino acids	ko01100//Metabolic pathways;ko01110//Biosynthesis of secondary metabolites;ko00250//Alanine, aspartate and glutamate metabolism;ko00410//beta-Alanine metabolism;ko00650//Butanoate metabolism;ko00430//Taurine and hypotaurine metabolism	K01580	-	-	-
PB.10804.6	GAD	glutamate decarboxylase [Zea mays]	Metabolism	Metabolism of other amino acids;Amino acid metabolism;Global and overview maps;Carbohydrate metabolism	ko01100//Metabolic pathways;ko01110//Biosynthesis of secondary metabolites;ko00250//Alanine, aspartate and glutamate metabolism;ko00410//beta-Alanine metabolism;ko00650//Butanoate metabolism;ko00430//Taurine and hypotaurine metabolism	K01580	-	GO:0003824//catalytic activity;GO:0005488//binding;GO:0043167//ion binding;GO:0016831//carboxy-lyase activity;GO:0043168//anion binding;GO:0016830//carbon-carbon lyase activity;GO:0016829//lyase activity	GO:0044699//single-organism process;GO:0044710//single-organism metabolic process;GO:0006520//cellular amino acid metabolic process;GO:0043436//oxoacid metabolic process;GO:1901564//organonitrogen compound metabolic process;GO:0044237//cellular metabolic process;GO:0009987//cellular process;GO:0006807//nitrogen compound metabolic process;GO:0044281//small molecule metabolic process;GO:0006082//or…
PB.10804.7	GAD1	glutamate decarboxylase [Oryza sativa]	Metabolism	Carbohydrate metabolism;Amino acid metabolism;Global and overview maps;Metabolism of other amino acids	ko01100//Metabolic pathways;ko01110//Biosynthesis of secondary metabolites;ko00250//Alanine, aspartate and glutamate metabolism;ko00410//beta-Alanine metabolism;ko00650//Butanoate metabolism;ko00430//Taurine and hypotaurine metabolism	K01580	-	GO:0016829//lyase activity;GO:0043167//ion binding;GO:0016830//carbon-carbon lyase activity;GO:0005488//binding;GO:0016831//carboxy-lyase activity;GO:0043168//anion binding;GO:0003824//catalytic activity	GO:0044710//single-organism metabolic process;GO:0006807//nitrogen compound metabolic process;GO:0019752//carboxylic acid metabolic process;GO:0008152//metabolic process;GO:1901564//organonitrogen compound metabolic process;GO:0044237//cellular metabolic process;GO:0009987//cellular process;GO:0044238//primary metabolic process;GO:0071704//organic substance metabolic process;GO:0006082//organic a…
PB.10804.8	GAD	glutamate decarboxylase [Zea mays]	Metabolism	Global and overview maps;Amino acid metabolism;Metabolism of other amino acids;Carbohydrate metabolism	ko01100//Metabolic pathways;ko01110//Biosynthesis of secondary metabolites;ko00250//Alanine, aspartate and glutamate metabolism;ko00410//beta-Alanine metabolism;ko00650//Butanoate metabolism;ko00430//Taurine and hypotaurine metabolism	K01580	-	-	-
PB.10805.1	AHSA1	PREDICTED: activator of 90 kDa heat shock protein ATPase homolog [Setaria italica]	-	-	-	-	-	GO:0005488//binding;GO:0005515//protein binding	GO:0050790//regulation of catalytic activity;GO:0043462//regulation of ATPase activity;GO:0065007//biological regulation;GO:0050896//response to stimulus;GO:0051336//regulation of hydrolase activity;GO:0050789//regulation of biological process;GO:0019222//regulation of metabolic process;GO:0065009//regulation of molecular function
PB.10806.1	PSA2	photosystemI2 [Zea mays]	-	-	-	-	-	-	-
PB.10807.1	GER5	PREDICTED: germin-like protein 8-14 [Setaria italica]	-	-	-	-	-	-	-
PB.10808.1	TBL16	Protein trichome birefringence-like 16 [Dichanthelium oligosanthes]	-	-	-	-	-	-	-
PB.10809.1	TBL16	PREDICTED: protein trichome birefringence-like 14 isoform X1 [Setaria italica]	-	-	-	-	-	-	-
[truncated: 16,440 more rows]
