# Supplementary material for: Integrated Analysis of miRNAs Associated With Sugarcane Responses to Low-Potassium Stress
Source: Front Plant Sci. 2022 Jan 4;12:750805. doi: 10.3389/fpls.2021.750805 (PMC8763679; doi:10.3389/fpls.2021.750805)
Supplement: Supplementary Table 10 — Target mRNAs of differentially expressed miRNAs (DEMs). [file Table_10.XLS]

## Sheet: chayi.bajiyin
GeneID	Symbol	Description	KEGG_A_class	KEGG_B_class	Pathway	K_ID	GO Component	GO Function	GO Process
PB.10001.1	MAP2B	PREDICTED: methionine aminopeptidase isoform X1 [Zea mays]	-	-	-	-	GO:0005623//cell;GO:0005622//intracellular;GO:0044464//cell part;GO:0044424//intracellular part	GO:0043167//ion binding;GO:0008233//peptidase activity;GO:0043169//cation binding;GO:0070011//peptidase activity, acting on L-amino acid peptides;GO:0004177//aminopeptidase activity;GO:0003824//catalytic activity;GO:0008238//exopeptidase activity;GO:0008237//metallopeptidase activity;GO:0005488//binding;GO:0016787//hydrolase activity	GO:0044267//cellular protein metabolic process;GO:0006464//cellular protein modification process;GO:0044237//cellular metabolic process;GO:0008152//metabolic process;GO:0009987//cellular process;GO:0036211//protein modification process;GO:0043170//macromolecule metabolic process;GO:0043412//macromolecule modification;GO:0044260//cellular macromolecule metabolic process;GO:0044238//primary metabol…
PB.10011.1	--	photosystem II core complex proteins psbY [Zea mays]	Metabolism	Global and overview maps;Energy metabolism	ko01100//Metabolic pathways;ko00195//Photosynthesis	K02723	-	-	-
PB.10037.1	DHN1	Dehydrin3 [Hordeum vulgare subsp. spontaneum] [Hordeum vulgare]	-	-	-	-	-	-	-
PB.10074.1	NRG2	HAT transposon superfamily isoform 2 [Zea mays]	-	-	-	-	-	-	-
PB.10081.1	BPM2	PREDICTED: BTB/POZ and MATH domain-containing protein 1-like [Zea mays]	-	-	-	-	-	-	-
PB.10104.1	--	hypothetical protein SORBI_001G402800 [Sorghum bicolor]	-	-	-	-	-	-	-
PB.10121.2	OBGM	PREDICTED: probable GTP-binding protein OBGM, mitochondrial isoform X1 [Zea mays]	-	-	-	-	-	-	-
PB.10132.1	ROMT-15	caffeoyl-CoA 3-O-methyltransferase 3 [Miscanthus x giganteus]	-	-	-	-	-	GO:0016740//transferase activity;GO:0016741//transferase activity, transferring one-carbon groups;GO:0003824//catalytic activity;GO:0008168//methyltransferase activity	GO:0008152//metabolic process
PB.10194.1	PLP2	PREDICTED: patatin-like protein 2 [Zea mays]	-	-	-	-	-	GO:0003824//catalytic activity	GO:0044238//primary metabolic process;GO:0006629//lipid metabolic process;GO:0044710//single-organism metabolic process;GO:0008152//metabolic process;GO:0044699//single-organism process;GO:0071704//organic substance metabolic process
PB.10212.1	HTH	Protein HOTHEAD [Dichanthelium oligosanthes]	Metabolism	Lipid metabolism	ko00073//Cutin, suberine and wax biosynthesis	K15403	-	-	-
PB.10234.1	--	DNA-dependent protein kinase catalytic subunit [Anthurium amnicola]	-	-	-	-	-	-	-
PB.1026.1	MSSP2	PREDICTED: LOW QUALITY PROTEIN: monosaccharide-sensing protein 2 [Oryza sativa Japonica Group]	-	-	-	-	GO:0016020//membrane;GO:0031224//intrinsic component of membrane;GO:0044425//membrane part	GO:0022857//transmembrane transporter activity;GO:0005215//transporter activity	GO:0051234//establishment of localization;GO:0044699//single-organism process;GO:0044763//single-organism cellular process;GO:0009987//cellular process;GO:0051179//localization
PB.10267.1	NFYC4	nuclear transcription factor Y subunit C-2 [Zea mays]	-	-	-	-	GO:0044446//intracellular organelle part;GO:0043229//intracellular organelle;GO:0043226//organelle;GO:0043234//protein complex;GO:0005622//intracellular;GO:0005634//nucleus;GO:0043227//membrane-bounded organelle;GO:0090575//RNA polymerase II transcription factor complex;GO:0044798//nuclear transcription factor complex;GO:0032991//macromolecular complex;GO:0044424//intracellular part;GO:0005623//c…	GO:1901363//heterocyclic compound binding;GO:0003677//DNA binding;GO:0003676//nucleic acid binding;GO:0046983//protein dimerization activity;GO:0005488//binding;GO:0097159//organic cyclic compound binding;GO:0005515//protein binding	GO:0065007//biological regulation;GO:0050789//regulation of biological process;GO:0019222//regulation of metabolic process;GO:0010468//regulation of gene expression;GO:0060255//regulation of macromolecule metabolic process
PB.10282.1	CSLF6	CslF6 [Sorghum bicolor]	-	-	-	-	GO:0031224//intrinsic component of membrane;GO:0044425//membrane part;GO:0016020//membrane	GO:0016740//transferase activity;GO:0016759//cellulose synthase activity;GO:0016757//transferase activity, transferring glycosyl groups;GO:0016758//transferase activity, transferring hexosyl groups;GO:0046527//glucosyltransferase activity;GO:0003824//catalytic activity	GO:0005976//polysaccharide metabolic process;GO:0044237//cellular metabolic process;GO:0044042//glucan metabolic process;GO:0008152//metabolic process;GO:0071704//organic substance metabolic process;GO:0005975//carbohydrate metabolic process;GO:0044260//cellular macromolecule metabolic process;GO:0006073//cellular glucan metabolic process;GO:0043170//macromolecule metabolic process;GO:0044262//ce…
PB.1029.1	ssb1	PREDICTED: LOW QUALITY PROTEIN: replication protein A 70 kDa DNA-binding subunit-like [Zea mays]	Genetic Information Processing	Replication and repair	ko03420//Nucleotide excision repair;ko03030//DNA replication;ko03440//Homologous recombination;ko03430//Mismatch repair	K07466	-	-	-
PB.1030.1	LSI3	silicon transporter [Hordeum vulgare]	-	-	-	-	-	-	GO:0044699//single-organism process;GO:0044763//single-organism cellular process;GO:0009987//cellular process
PB.10312.1	WDR26	PREDICTED: WD repeat-containing protein 26 [Setaria italica]	-	-	-	-	-	-	-
PB.10312.2	WDR26	PREDICTED: WD repeat-containing protein 26 [Setaria italica]	-	-	-	-	-	-	-
PB.10312.4	WDR26	PREDICTED: WD repeat-containing protein 26 [Setaria italica]	-	-	-	-	-	-	-
PB.1034.2	NECAP1	PREDICTED: serine/threonine-protein kinase tricorner-like isoform X2 [Brachypodium distachyon]	-	-	-	-	-	-	-
PB.1034.3	NECAP1	PREDICTED: serine/threonine-protein kinase tricorner-like isoform X2 [Brachypodium distachyon]	-	-	-	-	-	-	-
PB.1034.4	Necap2	PREDICTED: serine/threonine-protein kinase tricorner-like isoform X2 [Brachypodium distachyon]	-	-	-	-	-	-	-
PB.10340.1	tmem18	Transmembrane protein 18 [Zea mays]	-	-	-	-	-	-	-
PB.10374.1	--	PREDICTED: circumsporozoite protein-like [Zea mays]	-	-	-	-	-	-	-
PB.10374.2	--	PREDICTED: circumsporozoite protein-like [Zea mays]	-	-	-	-	-	-	-
PB.10374.3	--	OSJNBb0016D16.10 [Oryza sativa Japonica Group]	-	-	-	-	-	-	-
PB.10385.1	--	Os07g0121600 [Oryza sativa Japonica Group]	-	-	-	-	-	-	-
PB.1040.1	EXPB3	PREDICTED: expansin-B3-like [Zea mays]	-	-	-	-	-	-	GO:0000003//reproduction
PB.10407.1	At1g07440	Tropinone reductase-like protein, partial [Dichanthelium oligosanthes]	Metabolism	Biosynthesis of other secondary metabolites;Global and overview maps	ko01100//Metabolic pathways;ko01110//Biosynthesis of secondary metabolites;ko00960//Tropane, piperidine and pyridine alkaloid biosynthesis	K08081	-	GO:0003824//catalytic activity	GO:0008152//metabolic process;GO:0044699//single-organism process;GO:0044710//single-organism metabolic process
PB.10410.1	GSVIVT00026920001	Pectin lyase-like superfamily protein [Zea mays]	-	-	-	-	-	GO:0003824//catalytic activity;GO:0016787//hydrolase activity	GO:0008152//metabolic process;GO:0044238//primary metabolic process;GO:0016043//cellular component organization;GO:0071840//cellular component organization or biogenesis;GO:0045229//external encapsulating structure organization;GO:0009987//cellular process
PB.10410.2	GSVIVT00026920001	PREDICTED: probable polygalacturonase [Setaria italica]	-	-	-	-	-	GO:0003824//catalytic activity;GO:0016787//hydrolase activity	GO:0044238//primary metabolic process;GO:0009987//cellular process;GO:0071840//cellular component organization or biogenesis;GO:0016043//cellular component organization;GO:0008152//metabolic process;GO:0045229//external encapsulating structure organization
PB.10423.1	--	Os08g0413100 [Oryza sativa Japonica Group]	-	-	-	-	-	-	-
PB.1043.1	MYBS3	ZmMybst1 [Zea mays]	-	-	-	-	-	GO:0003676//nucleic acid binding;GO:0046872//metal ion binding;GO:0005488//binding;GO:0043167//ion binding;GO:1901363//heterocyclic compound binding;GO:0046914//transition metal ion binding;GO:0097159//organic cyclic compound binding;GO:0043169//cation binding	-
PB.10440.2	ROMT-15	caffeoyl-CoA 3-O-methyltransferase 3 [Miscanthus x giganteus]	-	-	-	-	-	GO:0016741//transferase activity, transferring one-carbon groups;GO:0016740//transferase activity;GO:0003824//catalytic activity;GO:0008168//methyltransferase activity	GO:0008152//metabolic process
PB.10440.3	ROMT-15	caffeoyl-CoA 3-O-methyltransferase 3 [Miscanthus x giganteus]	-	-	-	-	-	GO:0003824//catalytic activity;GO:0016741//transferase activity, transferring one-carbon groups;GO:0016740//transferase activity;GO:0008168//methyltransferase activity	GO:0008152//metabolic process
PB.10461.1	RGTB1	PREDICTED: geranylgeranyl transferase type-2 subunit beta [Setaria italica]	-	-	-	-	-	GO:0016740//transferase activity;GO:0004661//protein geranylgeranyltransferase activity;GO:0008318//protein prenyltransferase activity;GO:0016765//transferase activity, transferring alkyl or aryl (other than methyl) groups;GO:0003824//catalytic activity;GO:0004659//prenyltransferase activity	GO:0097354//prenylation;GO:0044267//cellular protein metabolic process;GO:0036211//protein modification process;GO:0006464//cellular protein modification process;GO:0043412//macromolecule modification;GO:0008152//metabolic process;GO:0043170//macromolecule metabolic process;GO:0044238//primary metabolic process;GO:0018342//protein prenylation;GO:0019538//protein metabolic process;GO:0044260//cell…
PB.10489.1	TMN9	PREDICTED: transmembrane 9 superfamily member 4-like [Zea mays]	-	-	-	-	-	-	-
PB.10489.2	TMN9	Transmembrane 9 superfamily member 9 [Zea mays]	-	-	-	-	-	-	-
PB.10514.1	At5g65490	Protein ecdysoneless-like protein [Dichanthelium oligosanthes]	-	-	-	-	-	-	-
PB.10534.1	HTH	Protein HOTHEAD [Dichanthelium oligosanthes]	Metabolism	Lipid metabolism	ko00073//Cutin, suberine and wax biosynthesis	K15403	-	-	-
PB.10552.1	SKIP1	F-box protein SKIP1 [Dichanthelium oligosanthes]	-	-	-	-	-	-	-
PB.10574.1	NRAMP3	nramp aluminum transporter1 [Zea mays]	-	-	-	-	-	-	-
PB.10588.1	CSLF6	CslF6 [Sorghum bicolor]	-	-	-	-	GO:0031224//intrinsic component of membrane;GO:0016020//membrane;GO:0044425//membrane part	GO:0016759//cellulose synthase activity;GO:0016758//transferase activity, transferring hexosyl groups;GO:0003824//catalytic activity;GO:0016740//transferase activity;GO:0016757//transferase activity, transferring glycosyl groups;GO:0046527//glucosyltransferase activity	GO:0008152//metabolic process;GO:0044237//cellular metabolic process;GO:0043170//macromolecule metabolic process;GO:0044262//cellular carbohydrate metabolic process;GO:0005975//carbohydrate metabolic process;GO:0030243//cellulose metabolic process;GO:0044264//cellular polysaccharide metabolic process;GO:0009987//cellular process;GO:0071704//organic substance metabolic process;GO:0006073//cellular…
PB.10592.1	At1g29970	PREDICTED: 60S ribosomal protein L18a-like protein [Zea mays]	-	-	-	-	-	-	-
PB.10596.1	TDC1	PREDICTED: aromatic-L-amino-acid decarboxylase-like [Setaria italica]	Metabolism	Biosynthesis of other secondary metabolites;Amino acid metabolism;Global and overview maps	ko01100//Metabolic pathways;ko01110//Biosynthesis of secondary metabolites;ko00380//Tryptophan metabolism;ko00360//Phenylalanine metabolism;ko00350//Tyrosine metabolism;ko00901//Indole alkaloid biosynthesis;ko00950//Isoquinoline alkaloid biosynthesis;ko00965//Betalain biosynthesis	K01593	-	GO:0043168//anion binding;GO:0043167//ion binding;GO:0003824//catalytic activity;GO:0005488//binding;GO:0016830//carbon-carbon lyase activity;GO:0016829//lyase activity	GO:0043436//oxoacid metabolic process;GO:0009987//cellular process;GO:0044699//single-organism process;GO:0008152//metabolic process;GO:0044763//single-organism cellular process;GO:0044710//single-organism metabolic process;GO:0044281//small molecule metabolic process;GO:0019752//carboxylic acid metabolic process;GO:0044237//cellular metabolic process;GO:0071704//organic substance metabolic proce…
PB.10626.1	tmem18	Transmembrane protein 18 [Zea mays]	-	-	-	-	-	-	-
PB.10657.1	--	hypothetical protein SORBI_001G402800 [Sorghum bicolor]	-	-	-	-	-	-	-
PB.10717.1	RhGT1	PREDICTED: anthocyanidin 5,3-O-glucosyltransferase-like [Setaria italica]	-	-	-	-	-	-	-
PB.10815.1	CAF1-6	transcription complex [Saccharum hybrid cultivar R570]	Genetic Information Processing	Folding, sorting and degradation	ko03018//RNA degradation	K12581	GO:0044424//intracellular part;GO:0044464//cell part;GO:0005623//cell;GO:0043227//membrane-bounded organelle;GO:0005622//intracellular;GO:0043226//organelle;GO:0043231//intracellular membrane-bounded organelle;GO:0043229//intracellular organelle	-	-
PB.10827.1	ROMT-15	caffeoyl CoA O-methyltransferase 2 [Panicum virgatum]	-	-	-	-	-	GO:0016740//transferase activity;GO:0016741//transferase activity, transferring one-carbon groups;GO:0003824//catalytic activity;GO:0008168//methyltransferase activity	GO:0008152//metabolic process
PB.10894.1	CSLF6	CslF6 [Sorghum bicolor]	-	-	-	-	-	GO:0016757//transferase activity, transferring glycosyl groups;GO:0003824//catalytic activity;GO:0016740//transferase activity	-
PB.10894.2	CSLF6	CslF6 [Sorghum bicolor]	-	-	-	-	GO:0016020//membrane;GO:0031224//intrinsic component of membrane;GO:0044425//membrane part	GO:0016757//transferase activity, transferring glycosyl groups;GO:0003824//catalytic activity;GO:0016740//transferase activity;GO:0016759//cellulose synthase activity;GO:0016758//transferase activity, transferring hexosyl groups;GO:0046527//glucosyltransferase activity	GO:0071704//organic substance metabolic process;GO:0044238//primary metabolic process;GO:0009987//cellular process;GO:0008152//metabolic process;GO:0051273//beta-glucan metabolic process;GO:0044237//cellular metabolic process;GO:0005975//carbohydrate metabolic process;GO:0043170//macromolecule metabolic process;GO:0044262//cellular carbohydrate metabolic process;GO:0005976//polysaccharide metabol…
PB.10896.1	--	hypothetical protein SORBI_007G047600 [Sorghum bicolor]	-	-	-	-	-	-	-
PB.10950.2	--	-	-	-	-	-	-	-	-
PB.10966.1	GATB	Glutamyl-tRNA(Gln) amidotransferase subunit B chloroplastic/mitochondrial [Zea mays]	Genetic Information Processing;Metabolism	Translation;Global and overview maps	ko01100//Metabolic pathways;ko00970//Aminoacyl-tRNA biosynthesis	K02434	GO:0044424//intracellular part;GO:0043226//organelle;GO:0043227//membrane-bounded organelle;GO:0044435//plastid part;GO:0044422//organelle part;GO:0005623//cell;GO:0044464//cell part;GO:0032991//macromolecular complex;GO:0043234//protein complex;GO:0043229//intracellular organelle;GO:0009532//plastid stroma;GO:0043231//intracellular membrane-bounded organelle;GO:0044444//cytoplasmic part;GO:00095…	GO:0005488//binding;GO:0097159//organic cyclic compound binding;GO:0003824//catalytic activity;GO:0036094//small molecule binding;GO:1901363//heterocyclic compound binding;GO:0001882//nucleoside binding;GO:0016879//ligase activity, forming carbon-nitrogen bonds;GO:0032549//ribonucleoside binding;GO:0016884//carbon-nitrogen ligase activity, with glutamine as amido-N-donor;GO:0032550//purine ribonu…	GO:0006082//organic acid metabolic process;GO:0010467//gene expression;GO:0016070//RNA metabolic process;GO:0019538//protein metabolic process;GO:0044710//single-organism metabolic process;GO:0071704//organic substance metabolic process;GO:0009058//biosynthetic process;GO:0044249//cellular biosynthetic process;GO:0044281//small molecule metabolic process;GO:0006807//nitrogen compound metabolic pr…
PB.10987.1	GATB	Glutamyl-tRNA(Gln) amidotransferase subunit B chloroplastic/mitochondrial [Zea mays]	Metabolism;Genetic Information Processing	Translation;Global and overview maps	ko01100//Metabolic pathways;ko00970//Aminoacyl-tRNA biosynthesis	K02434	GO:0044446//intracellular organelle part;GO:0032991//macromolecular complex;GO:0043226//organelle;GO:0009532//plastid stroma;GO:0043231//intracellular membrane-bounded organelle;GO:0043227//membrane-bounded organelle;GO:0005623//cell;GO:0044435//plastid part;GO:0044424//intracellular part;GO:0043234//protein complex;GO:0044464//cell part;GO:0005622//intracellular;GO:0005737//cytoplasm;GO:0009536/…	GO:0036094//small molecule binding;GO:0097367//carbohydrate derivative binding;GO:0032550//purine ribonucleoside binding;GO:1901363//heterocyclic compound binding;GO:0016879//ligase activity, forming carbon-nitrogen bonds;GO:0001883//purine nucleoside binding;GO:0003824//catalytic activity;GO:0016874//ligase activity;GO:0005488//binding;GO:0032549//ribonucleoside binding;GO:0097159//organic cycli…	GO:1901576//organic substance biosynthetic process;GO:0044763//single-organism cellular process;GO:0043170//macromolecule metabolic process;GO:0043604//amide biosynthetic process;GO:0044710//single-organism metabolic process;GO:0019752//carboxylic acid metabolic process;GO:0043412//macromolecule modification;GO:1901564//organonitrogen compound metabolic process;GO:0008152//metabolic process;GO:00…
PB.110.1	At4g17486	PREDICTED: deSI-like protein At4g17486 isoform X1 [Setaria italica]	-	-	-	-	-	-	-
PB.1100.1	At5g64700	PREDICTED: WAT1-related protein At5g64700-like isoform X1 [Zea mays]	-	-	-	-	-	-	-
PB.1102.1	KLLA0C05324g	PREDICTED: probable glucan 1,3-beta-glucosidase A [Setaria italica]	-	-	-	-	-	-	-
PB.11042.1	--	expressed protein [Oryza sativa Japonica Group]	-	-	-	-	-	-	-
PB.1105.1	--	PREDICTED: WEB family protein At5g16730, chloroplastic-like [Setaria italica]	-	-	-	-	-	-	-
PB.11055.1	--	Os11g0683600 [Oryza sativa Japonica Group]	-	-	-	-	-	-	-
PB.11072.1	GH3.5	PREDICTED: probable indole-3-acetic acid-amido synthetase GH3.5 [Setaria italica]	Environmental Information Processing	Signal transduction	ko04075//Plant hormone signal transduction	K14506	-	-	-
PB.11072.2	GH3.5	PREDICTED: probable indole-3-acetic acid-amido synthetase GH3.5 [Setaria italica]	Environmental Information Processing	Signal transduction	ko04075//Plant hormone signal transduction	K14506	-	-	-
PB.11072.3	GH3.5	PREDICTED: probable indole-3-acetic acid-amido synthetase GH3.5 [Setaria italica]	Environmental Information Processing	Signal transduction	ko04075//Plant hormone signal transduction	K14506	-	-	-
PB.11072.4	GH3.5	PREDICTED: probable indole-3-acetic acid-amido synthetase GH3.5 [Setaria italica]	Environmental Information Processing	Signal transduction	ko04075//Plant hormone signal transduction	K14506	-	-	-
PB.11105.1	At3g61750	PREDICTED: cytochrome b561 and DOMON domain-containing protein At3g61750-like [Setaria italica]	-	-	-	-	GO:0016020//membrane;GO:0031224//intrinsic component of membrane;GO:0044425//membrane part	-	GO:0044699//single-organism process;GO:0008152//metabolic process;GO:0044710//single-organism metabolic process
PB.11119.1	VDAC2	voltage-dependent anion channel protein 2 [Zea mays]	-	-	-	-	-	GO:0005215//transporter activity;GO:0022857//transmembrane transporter activity;GO:0005216//ion channel activity;GO:0015075//ion transmembrane transporter activity;GO:0022891//substrate-specific transmembrane transporter activity;GO:0022836//gated channel activity;GO:0022803//passive transmembrane transporter activity;GO:0005244//voltage-gated ion channel activity;GO:0022832//voltage-gated channe…	GO:0006810//transport;GO:0034765//regulation of ion transmembrane transport;GO:0034762//regulation of transmembrane transport;GO:0050794//regulation of cellular process;GO:0051179//localization;GO:1902578//single-organism localization;GO:0050789//regulation of biological process;GO:0006811//ion transport;GO:0051234//establishment of localization;GO:0043269//regulation of ion transport;GO:0065007/…
PB.11133.1	rpmA	PREDICTED: 50S ribosomal protein L27-like [Setaria italica]	Genetic Information Processing	Translation	ko03010//Ribosome	K02899	-	-	-
PB.11185.1	FDX6	PREDICTED: ferredoxin-6, chloroplastic-like [Setaria italica]	Metabolism	Energy metabolism	ko00195//Photosynthesis	K02639	-	GO:0005488//binding;GO:0051536//iron-sulfur cluster binding;GO:0051540//metal cluster binding	GO:0009987//cellular process;GO:0006091//generation of precursor metabolites and energy;GO:0008152//metabolic process;GO:0044237//cellular metabolic process
PB.11196.1	NAC078	PREDICTED: NAC domain-containing protein 55-like [Zea mays]	-	-	-	-	-	-	-
PB.11196.2	NAC078	PREDICTED: NAC domain-containing protein 55-like [Zea mays]	-	-	-	-	-	-	-
PB.11214.1	R3HDM1	Single-stranded nucleic acid binding R3H protein [Zea mays]	-	-	-	-	-	-	-
PB.11259.1	BHLH13	PREDICTED: transcription factor bHLH13-like [Setaria italica]	-	-	-	-	-	-	-
PB.11289.1	TUBG2	PREDICTED: tubulin gamma-2 chain [Setaria italica]	-	-	-	-	GO:0044424//intracellular part;GO:0005856//cytoskeleton;GO:0043234//protein complex;GO:0044464//cell part;GO:0044446//intracellular organelle part;GO:0044422//organelle part;GO:0043226//organelle;GO:0015630//microtubule cytoskeleton;GO:0043232//intracellular non-membrane-bounded organelle;GO:0005622//intracellular;GO:0032991//macromolecular complex;GO:0043228//non-membrane-bounded organelle;GO:00…	GO:0016817//hydrolase activity, acting on acid anhydrides;GO:0005488//binding;GO:1901363//heterocyclic compound binding;GO:0032550//purine ribonucleoside binding;GO:0016462//pyrophosphatase activity;GO:0032549//ribonucleoside binding;GO:0036094//small molecule binding;GO:0003824//catalytic activity;GO:0017111//nucleoside-triphosphatase activity;GO:0097367//carbohydrate derivative binding;GO:00971…	GO:0000226//microtubule cytoskeleton organization;GO:0070271//protein complex biogenesis;GO:0044085//cellular component biogenesis;GO:0044699//single-organism process;GO:0006461//protein complex assembly;GO:0016043//cellular component organization;GO:0044763//single-organism cellular process;GO:0065003//macromolecular complex assembly;GO:0043933//macromolecular complex subunit organization;GO:000…
PB.11289.2	TUBG2	PREDICTED: tubulin gamma-2 chain [Setaria italica]	-	-	-	-	GO:0005623//cell;GO:0005622//intracellular;GO:0044464//cell part;GO:0005856//cytoskeleton;GO:0044422//organelle part;GO:0044424//intracellular part;GO:0043226//organelle;GO:0043234//protein complex;GO:0044430//cytoskeletal part;GO:0043229//intracellular organelle;GO:0043228//non-membrane-bounded organelle;GO:0043232//intracellular non-membrane-bounded organelle;GO:0032991//macromolecular complex;…	GO:0001882//nucleoside binding;GO:0097159//organic cyclic compound binding;GO:0016462//pyrophosphatase activity;GO:0016817//hydrolase activity, acting on acid anhydrides;GO:0003824//catalytic activity;GO:0036094//small molecule binding;GO:0032550//purine ribonucleoside binding;GO:0005488//binding;GO:0001883//purine nucleoside binding;GO:0032549//ribonucleoside binding;GO:0097367//carbohydrate der…	GO:0006461//protein complex assembly;GO:0071822//protein complex subunit organization;GO:0022607//cellular component assembly;GO:0006996//organelle organization;GO:1902589//single-organism organelle organization;GO:0016043//cellular component organization;GO:0044763//single-organism cellular process;GO:0007017//microtubule-based process;GO:0065003//macromolecular complex assembly;GO:0034622//cell…
PB.11289.3	TUBG2	PREDICTED: tubulin gamma-2 chain [Setaria italica]	-	-	-	-	GO:0043226//organelle;GO:0005622//intracellular;GO:0043232//intracellular non-membrane-bounded organelle;GO:0005623//cell;GO:0043234//protein complex;GO:0044464//cell part;GO:0005856//cytoskeleton;GO:0044422//organelle part;GO:0032991//macromolecular complex;GO:0044446//intracellular organelle part;GO:0044430//cytoskeletal part;GO:0044424//intracellular part;GO:0015630//microtubule cytoskeleton;G…	GO:0097367//carbohydrate derivative binding;GO:0032549//ribonucleoside binding;GO:0005488//binding;GO:0097159//organic cyclic compound binding;GO:1901363//heterocyclic compound binding;GO:0036094//small molecule binding;GO:0017111//nucleoside-triphosphatase activity;GO:0016818//hydrolase activity, acting on acid anhydrides, in phosphorus-containing anhydrides;GO:0001883//purine nucleoside binding…	GO:0007017//microtubule-based process;GO:0006461//protein complex assembly;GO:0043933//macromolecular complex subunit organization;GO:0043623//cellular protein complex assembly;GO:0034622//cellular macromolecular complex assembly;GO:0044763//single-organism cellular process;GO:0070271//protein complex biogenesis;GO:0044085//cellular component biogenesis;GO:0071822//protein complex subunit organiz…
PB.11290.1	HGSNAT	Heparan-alpha-glucosaminide N-acetyltransferase [Zea mays]	Metabolism	Glycan biosynthesis and metabolism;Global and overview maps	ko01100//Metabolic pathways;ko00531//Glycosaminoglycan degradation	K10532	-	-	-
PB.11307.1	BSH	PREDICTED: chromatin structure-remodeling complex protein BSH [Setaria italica]	-	-	-	-	-	-	GO:0009987//cellular process;GO:0051276//chromosome organization;GO:0016568//chromatin modification;GO:0071840//cellular component organization or biogenesis;GO:0006325//chromatin organization;GO:0006996//organelle organization;GO:0043933//macromolecular complex subunit organization;GO:0016043//cellular component organization
PB.11307.2	BSH	PREDICTED: chromatin structure-remodeling complex protein BSH [Setaria italica]	-	-	-	-	-	-	GO:0006996//organelle organization;GO:0051276//chromosome organization;GO:0071840//cellular component organization or biogenesis;GO:0016568//chromatin modification;GO:0009987//cellular process;GO:0006325//chromatin organization;GO:0016043//cellular component organization;GO:0043933//macromolecular complex subunit organization
PB.11314.1	EYA	PREDICTED: LOC100283254 isoform X1 [Zea mays]	-	-	-	-	-	GO:0016788//hydrolase activity, acting on ester bonds;GO:0004725//protein tyrosine phosphatase activity;GO:0016791//phosphatase activity;GO:0042578//phosphoric ester hydrolase activity;GO:0003824//catalytic activity;GO:0004721//phosphoprotein phosphatase activity;GO:0016787//hydrolase activity	GO:0044267//cellular protein metabolic process;GO:0036211//protein modification process;GO:0009987//cellular process;GO:0044237//cellular metabolic process;GO:0043412//macromolecule modification;GO:0044707//single-multicellular organism process;GO:0019538//protein metabolic process;GO:0044699//single-organism process;GO:0006470//protein dephosphorylation;GO:0006464//cellular protein modification …
PB.11319.1	--	Serine/threonine-protein kinase D2, partial [Anthurium amnicola]	-	-	-	-	-	-	-
PB.11355.1	TFIIAy	TFIIA small subunity [Saccharum hybrid cultivar SP80-3280]	Genetic Information Processing	Transcription	ko03022//Basal transcription factors	K03123	GO:0005622//intracellular;GO:1902494//catalytic complex;GO:0031981//nuclear lumen;GO:0043233//organelle lumen;GO:0000428//DNA-directed RNA polymerase complex;GO:0005623//cell;GO:0070013//intracellular organelle lumen;GO:0044428//nuclear part;GO:0043227//membrane-bounded organelle;GO:0043231//intracellular membrane-bounded organelle;GO:0044451//nucleoplasm part;GO:0055029//nuclear DNA-directed RNA…	GO:0005488//binding;GO:1901363//heterocyclic compound binding;GO:0097159//organic cyclic compound binding;GO:0008135//translation factor activity, RNA binding;GO:0003676//nucleic acid binding;GO:0003723//RNA binding	GO:0097659//nucleic acid-templated transcription;GO:1901362//organic cyclic compound biosynthetic process;GO:0032774//RNA biosynthetic process;GO:0043043//peptide biosynthetic process;GO:0044260//cellular macromolecule metabolic process;GO:0044267//cellular protein metabolic process;GO:1901566//organonitrogen compound biosynthetic process;GO:0034645//cellular macromolecule biosynthetic process;GO…
PB.11373.1	LAC23	PREDICTED: LOW QUALITY PROTEIN: laccase-23-like [Zea mays]	-	-	-	-	-	-	-
PB.11379.1	rps7-A	ribosomal protein S7 (chloroplast) [Zea mays]	Genetic Information Processing	Translation	ko03010//Ribosome	K02992	GO:1990904//ribonucleoprotein complex;GO:0044464//cell part;GO:0043231//intracellular membrane-bounded organelle;GO:0044424//intracellular part;GO:0043226//organelle;GO:0043228//non-membrane-bounded organelle;GO:0044444//cytoplasmic part;GO:0000314//organellar small ribosomal subunit;GO:0043227//membrane-bounded organelle;GO:0043232//intracellular non-membrane-bounded organelle;GO:0005840//riboso…	GO:1901363//heterocyclic compound binding;GO:0003676//nucleic acid binding;GO:0003723//RNA binding;GO:0005488//binding;GO:0005198//structural molecule activity;GO:0097159//organic cyclic compound binding	GO:0008152//metabolic process;GO:0009987//cellular process;GO:0044260//cellular macromolecule metabolic process;GO:0044238//primary metabolic process;GO:0010467//gene expression;GO:0071704//organic substance metabolic process;GO:0044237//cellular metabolic process;GO:0043170//macromolecule metabolic process
PB.11486.1	crp-74	structural constituent of ribosome [Zea mays]	-	-	-	-	-	-	-
PB.11505.1	NMT2	Phosphoethanolamine N-methyltransferase 3 [Zea mays]	Metabolism	Lipid metabolism	ko00564//Glycerophospholipid metabolism	K05929	-	-	-
PB.11505.2	NMT2	Phosphoethanolamine N-methyltransferase 3 [Zea mays]	Metabolism	Lipid metabolism	ko00564//Glycerophospholipid metabolism	K05929	-	-	-
PB.11520.2	--	PREDICTED: calmodulin binding protein isoform X1 [Zea mays]	-	-	-	-	-	-	-
PB.11520.3	IQD31	PREDICTED: calmodulin binding protein isoform X1 [Zea mays]	-	-	-	-	-	-	-
PB.11520.4	IQD31	Protein IQ-DOMAIN 31 [Zea mays]	-	-	-	-	-	-	-
PB.11600.1	MLO1	MLO-like protein 1 [Zea mays]	-	-	-	-	GO:0044425//membrane part;GO:0016020//membrane;GO:0031224//intrinsic component of membrane	-	GO:0006950//response to stress;GO:0050896//response to stimulus
PB.11600.2	MLO1	MLO-like protein 1 [Zea mays]	-	-	-	-	GO:0043226//organelle;GO:0044464//cell part;GO:0044424//intracellular part;GO:0043227//membrane-bounded organelle;GO:0016020//membrane;GO:0043231//intracellular membrane-bounded organelle;GO:0043229//intracellular organelle;GO:0044425//membrane part;GO:0005623//cell;GO:0031224//intrinsic component of membrane;GO:0005622//intracellular	-	GO:0050896//response to stimulus;GO:0006950//response to stress
PB.11602.1	MLO1	MLO-like protein 1 [Zea mays]	-	-	-	-	GO:0031224//intrinsic component of membrane;GO:0016020//membrane;GO:0044425//membrane part	-	GO:0050896//response to stimulus;GO:0006950//response to stress
PB.11687.1	ECH	PREDICTED: Golgi apparatus membrane protein-like protein ECHIDNA [Setaria italica]	-	-	-	-	GO:0043229//intracellular organelle;GO:0043227//membrane-bounded organelle;GO:0005622//intracellular;GO:0016020//membrane;GO:0043226//organelle;GO:0044425//membrane part;GO:0031224//intrinsic component of membrane;GO:0044464//cell part;GO:0043231//intracellular membrane-bounded organelle;GO:0044424//intracellular part;GO:0005623//cell	-	-
PB.11691.1	TUBG2	PREDICTED: tubulin gamma-2 chain [Setaria italica]	-	-	-	-	GO:0044446//intracellular organelle part;GO:0015630//microtubule cytoskeleton;GO:0005623//cell;GO:0043226//organelle;GO:0032991//macromolecular complex;GO:0043229//intracellular organelle;GO:0044422//organelle part;GO:0044424//intracellular part;GO:0043234//protein complex;GO:0043228//non-membrane-bounded organelle;GO:0005622//intracellular;GO:0044464//cell part;GO:0044430//cytoskeletal part;GO:0…	GO:0016817//hydrolase activity, acting on acid anhydrides;GO:0003824//catalytic activity;GO:1901363//heterocyclic compound binding;GO:0097367//carbohydrate derivative binding;GO:0017111//nucleoside-triphosphatase activity;GO:0016818//hydrolase activity, acting on acid anhydrides, in phosphorus-containing anhydrides;GO:0016462//pyrophosphatase activity;GO:0097159//organic cyclic compound binding;G…	GO:1902589//single-organism organelle organization;GO:0009987//cellular process;GO:0016043//cellular component organization;GO:0007010//cytoskeleton organization;GO:0007017//microtubule-based process;GO:0044763//single-organism cellular process;GO:0044699//single-organism process;GO:0043623//cellular protein complex assembly;GO:0034622//cellular macromolecular complex assembly;GO:0006461//protein…
PB.11694.1	HGSNAT	Heparan-alpha-glucosaminide N-acetyltransferase [Zea mays]	Metabolism	Global and overview maps;Glycan biosynthesis and metabolism	ko01100//Metabolic pathways;ko00531//Glycosaminoglycan degradation	K10532	-	-	-
PB.1170.1	--	Os03g0595200, partial [Oryza sativa Japonica Group]	-	-	-	-	-	-	-
PB.1170.2	--	Os03g0595200, partial [Oryza sativa Japonica Group]	-	-	-	-	-	-	-
PB.11709.1	At2g40430	Nop53 (60S ribosomal biogenesis) protein [Medicago truncatula]	-	-	-	-	-	-	GO:0015931//nucleobase-containing compound transport;GO:0006810//transport;GO:0006913//nucleocytoplasmic transport;GO:0051234//establishment of localization;GO:0006405//RNA export from nucleus;GO:0016482//cytoplasmic transport;GO:0071705//nitrogen compound transport;GO:0006886//intracellular protein transport;GO:0051641//cellular localization;GO:0033036//macromolecule localization;GO:0045184//est…
PB.11733.1	OsI_21081	PREDICTED: phospholipase A1-II 7-like [Brachypodium distachyon]	-	-	-	-	-	GO:0003824//catalytic activity	-
PB.11755.1	PCMP-H12	Os12g0109300, partial [Oryza sativa Japonica Group]	-	-	-	-	-	-	-
PB.11756.1	LAC23	Laccase-23 [Dichanthelium oligosanthes]	-	-	-	-	-	-	-
PB.11759.1	LIM15	meiotic recombination protein DMC1 [Zea mays]	-	-	-	-	GO:0005623//cell;GO:0044424//intracellular part;GO:0043226//organelle;GO:0043227//membrane-bounded organelle;GO:0005622//intracellular;GO:0043231//intracellular membrane-bounded organelle;GO:0043229//intracellular organelle;GO:0044464//cell part	GO:0016462//pyrophosphatase activity;GO:0097367//carbohydrate derivative binding;GO:0032550//purine ribonucleoside binding;GO:0003824//catalytic activity;GO:0001882//nucleoside binding;GO:0032549//ribonucleoside binding;GO:0097159//organic cyclic compound binding;GO:0003676//nucleic acid binding;GO:0042623//ATPase activity, coupled;GO:0016887//ATPase activity;GO:0001883//purine nucleoside binding…	GO:0008152//metabolic process;GO:0044763//single-organism cellular process;GO:0044237//cellular metabolic process;GO:0009987//cellular process;GO:0044260//cellular macromolecule metabolic process;GO:0007049//cell cycle;GO:0044699//single-organism process;GO:0043170//macromolecule metabolic process;GO:0071704//organic substance metabolic process;GO:0022402//cell cycle process
PB.11761.1	At5g25400	hypothetical_protein [Oryza glaberrima]	-	-	-	-	-	-	-
PB.11767.1	DTX21	transparent testa 12 protein [Zea mays]	-	-	-	-	GO:0044425//membrane part;GO:0016020//membrane;GO:0031224//intrinsic component of membrane	GO:0022857//transmembrane transporter activity;GO:0022804//active transmembrane transporter activity;GO:0015291//secondary active transmembrane transporter activity;GO:0005215//transporter activity	GO:0044699//single-organism process;GO:0044763//single-organism cellular process;GO:0009987//cellular process
PB.11787.1	GUN4	Tetrapyrrole-binding protein, chloroplastic [Dichanthelium oligosanthes]	-	-	-	-	GO:0043229//intracellular organelle;GO:0031090//organelle membrane;GO:0031967//organelle envelope;GO:0044446//intracellular organelle part;GO:0044444//cytoplasmic part;GO:0044435//plastid part;GO:0009526//plastid envelope;GO:0043226//organelle;GO:0005623//cell;GO:0005622//intracellular;GO:0043231//intracellular membrane-bounded organelle;GO:0044424//intracellular part;GO:0016020//membrane;GO:0043…	GO:0005488//binding;GO:0005515//protein binding;GO:0097159//organic cyclic compound binding	GO:0006807//nitrogen compound metabolic process;GO:0022607//cellular component assembly;GO:0043436//oxoacid metabolic process;GO:0043933//macromolecular complex subunit organization;GO:0006520//cellular amino acid metabolic process;GO:0006778//porphyrin-containing compound metabolic process;GO:0070271//protein complex biogenesis;GO:0043623//cellular protein complex assembly;GO:0051186//cofactor m…
PB.11788.1	RH10	PREDICTED: DEAD-box ATP-dependent RNA helicase 10-like [Brachypodium distachyon]	-	-	-	-	-	GO:0036094//small molecule binding;GO:0016817//hydrolase activity, acting on acid anhydrides;GO:0097367//carbohydrate derivative binding;GO:0005488//binding;GO:0017111//nucleoside-triphosphatase activity;GO:0032549//ribonucleoside binding;GO:0016818//hydrolase activity, acting on acid anhydrides, in phosphorus-containing anhydrides;GO:0016462//pyrophosphatase activity;GO:0001882//nucleoside bindi…	-
PB.118.1	RBL	Retinoblastoma-binding protein-like [Zea mays]	-	-	-	-	GO:0043234//protein complex;GO:0005623//cell;GO:0043229//intracellular organelle;GO:0035097//histone methyltransferase complex;GO:0043231//intracellular membrane-bounded organelle;GO:0043233//organelle lumen;GO:1990234//transferase complex;GO:0005622//intracellular;GO:0044422//organelle part;GO:0044451//nucleoplasm part;GO:0031981//nuclear lumen;GO:0034708//methyltransferase complex;GO:0043227//m…	-	GO:0000003//reproduction;GO:0032502//developmental process;GO:0022414//reproductive process;GO:0003006//developmental process involved in reproduction
PB.11863.1	At3g61750	PREDICTED: cytochrome b561 and DOMON domain-containing protein At3g61750-like [Setaria italica]	-	-	-	-	GO:0016020//membrane;GO:0031224//intrinsic component of membrane;GO:0044425//membrane part	-	GO:0044710//single-organism metabolic process;GO:0008152//metabolic process;GO:0044699//single-organism process
PB.11864.1	At3g61750	PREDICTED: cytochrome b561 and DOMON domain-containing protein At3g61750-like [Setaria italica]	-	-	-	-	GO:0031224//intrinsic component of membrane;GO:0044425//membrane part;GO:0016020//membrane	-	GO:0044710//single-organism metabolic process;GO:0008152//metabolic process;GO:0044699//single-organism process
PB.11883.1	rpmA	PREDICTED: 50S ribosomal protein L27-like [Capsicum annuum]	Genetic Information Processing	Translation	ko03010//Ribosome	K02899	-	-	-
PB.11895.1	SDI1	pollenless3 [Zea mays]	-	-	-	-	-	-	-
PB.119.1	PAT22	probable protein S-acyltransferase 22 [Zea mays]	-	-	-	-	-	-	-
PB.11939.1	FDX6	PREDICTED: ferredoxin-6, chloroplastic-like [Setaria italica]	Metabolism	Energy metabolism	ko00195//Photosynthesis	K02639	-	GO:0005488//binding;GO:0051536//iron-sulfur cluster binding;GO:0051540//metal cluster binding	GO:0008152//metabolic process;GO:0006091//generation of precursor metabolites and energy;GO:0009987//cellular process;GO:0044237//cellular metabolic process
PB.11943.1	IPP	Soluble inorganic pyrophosphatase [Dichanthelium oligosanthes]	Metabolism	Energy metabolism	ko00190//Oxidative phosphorylation	K01507	GO:0044464//cell part;GO:0005622//intracellular;GO:0005623//cell;GO:0044424//intracellular part	GO:0016818//hydrolase activity, acting on acid anhydrides, in phosphorus-containing anhydrides;GO:0016787//hydrolase activity;GO:0016462//pyrophosphatase activity;GO:0003824//catalytic activity;GO:0016817//hydrolase activity, acting on acid anhydrides	GO:0044237//cellular metabolic process;GO:0008152//metabolic process;GO:0009987//cellular process;GO:0006793//phosphorus metabolic process
PB.11943.2	IPP	Soluble inorganic pyrophosphatase [Dichanthelium oligosanthes]	Metabolism	Energy metabolism	ko00190//Oxidative phosphorylation	K01507	GO:0005623//cell;GO:0005622//intracellular;GO:0044424//intracellular part;GO:0044464//cell part	GO:0016787//hydrolase activity;GO:0016817//hydrolase activity, acting on acid anhydrides;GO:0003824//catalytic activity;GO:0016462//pyrophosphatase activity;GO:0016818//hydrolase activity, acting on acid anhydrides, in phosphorus-containing anhydrides	GO:0006793//phosphorus metabolic process;GO:0008152//metabolic process;GO:0044237//cellular metabolic process;GO:0009987//cellular process
PB.12010.1	AZG1	Adenine/guanine permease AZG1 [Dichanthelium oligosanthes]	-	-	-	-	GO:0031224//intrinsic component of membrane;GO:0016020//membrane;GO:0044425//membrane part	GO:0005215//transporter activity;GO:0022857//transmembrane transporter activity;GO:0022891//substrate-specific transmembrane transporter activity;GO:0022892//substrate-specific transporter activity;GO:0015205//nucleobase transmembrane transporter activity	GO:0006863//purine nucleobase transport;GO:0071702//organic substance transport;GO:0009987//cellular process;GO:0015851//nucleobase transport;GO:0044699//single-organism process;GO:0006810//transport;GO:1902578//single-organism localization;GO:0051179//localization;GO:0071705//nitrogen compound transport;GO:0051234//establishment of localization;GO:0044765//single-organism transport;GO:0044763//s…
PB.12012.1	AZG1	Adenine/guanine permease AZG1 [Dichanthelium oligosanthes]	-	-	-	-	GO:0044425//membrane part;GO:0016020//membrane;GO:0031224//intrinsic component of membrane	GO:0022891//substrate-specific transmembrane transporter activity;GO:0022892//substrate-specific transporter activity;GO:0005215//transporter activity;GO:0015205//nucleobase transmembrane transporter activity;GO:0022857//transmembrane transporter activity	GO:0006863//purine nucleobase transport;GO:0044699//single-organism process;GO:0015851//nucleobase transport;GO:0044765//single-organism transport;GO:0051234//establishment of localization;GO:0071705//nitrogen compound transport;GO:0006810//transport;GO:0071702//organic substance transport;GO:0009987//cellular process;GO:1902578//single-organism localization;GO:0051179//localization;GO:0044763//s…
PB.12012.2	AZG1	Adenine/guanine permease AZG1 [Dichanthelium oligosanthes]	-	-	-	-	GO:0031224//intrinsic component of membrane;GO:0016020//membrane;GO:0044425//membrane part	GO:0015205//nucleobase transmembrane transporter activity;GO:0022857//transmembrane transporter activity;GO:0005215//transporter activity;GO:0022892//substrate-specific transporter activity;GO:0022891//substrate-specific transmembrane transporter activity	GO:0051179//localization;GO:0015851//nucleobase transport;GO:0009987//cellular process;GO:0044765//single-organism transport;GO:0006810//transport;GO:0044763//single-organism cellular process;GO:0071702//organic substance transport;GO:0051234//establishment of localization;GO:0044699//single-organism process;GO:0071705//nitrogen compound transport;GO:1902578//single-organism localization;GO:00068…
PB.12015.1	NPF5.1	PREDICTED: protein NRT1/ PTR FAMILY 5.1 isoform X2 [Brachypodium distachyon]	-	-	-	-	-	-	-
PB.12067.1	--	Os05g0153300 [Oryza sativa Japonica Group]	-	-	-	-	-	-	-
PB.12085.1	BSH	SWI/SNF, matrix-associated, actin-dependent regulator of chromatin subfamily B member 1 [Zea mays]	-	-	-	-	-	-	GO:0006325//chromatin organization;GO:0051276//chromosome organization;GO:0043933//macromolecular complex subunit organization;GO:0006996//organelle organization;GO:0071840//cellular component organization or biogenesis;GO:0016043//cellular component organization;GO:0016568//chromatin modification;GO:0009987//cellular process
PB.12096.1	EYA	PREDICTED: LOC100283254 isoform X1 [Zea mays]	-	-	-	-	-	GO:0016791//phosphatase activity;GO:0016788//hydrolase activity, acting on ester bonds;GO:0016787//hydrolase activity;GO:0003824//catalytic activity;GO:0042578//phosphoric ester hydrolase activity;GO:0004721//phosphoprotein phosphatase activity;GO:0004725//protein tyrosine phosphatase activity	GO:0019538//protein metabolic process;GO:0006464//cellular protein modification process;GO:0044238//primary metabolic process;GO:0044267//cellular protein metabolic process;GO:0009987//cellular process;GO:0032501//multicellular organismal process;GO:0071704//organic substance metabolic process;GO:0006793//phosphorus metabolic process;GO:0044699//single-organism process;GO:0044707//single-multicel…
PB.12124.2	TFIIAy	TFIIA small subunity [Saccharum hybrid cultivar SP80-3280]	Genetic Information Processing	Transcription	ko03022//Basal transcription factors	K03123	GO:0043227//membrane-bounded organelle;GO:0044446//intracellular organelle part;GO:0000428//DNA-directed RNA polymerase complex;GO:0055029//nuclear DNA-directed RNA polymerase complex;GO:0016591//DNA-directed RNA polymerase II, holoenzyme;GO:0030880//RNA polymerase complex;GO:0044451//nucleoplasm part;GO:0005634//nucleus;GO:0032991//macromolecular complex;GO:0061695//transferase complex, transfer…	GO:0097159//organic cyclic compound binding;GO:0003676//nucleic acid binding;GO:0008135//translation factor activity, RNA binding;GO:1901363//heterocyclic compound binding;GO:0003723//RNA binding;GO:0005488//binding	GO:0006351//transcription, DNA-templated;GO:0006725//cellular aromatic compound metabolic process;GO:0006352//DNA-templated transcription, initiation;GO:0044260//cellular macromolecule metabolic process;GO:1901566//organonitrogen compound biosynthetic process;GO:1901360//organic cyclic compound metabolic process;GO:0034654//nucleobase-containing compound biosynthetic process;GO:0006518//peptide m…
PB.12130.1	DME	Protein ROS1 [Zea mays]	-	-	-	-	-	-	GO:0043170//macromolecule metabolic process;GO:0071704//organic substance metabolic process;GO:0008152//metabolic process;GO:0006259//DNA metabolic process;GO:0044763//single-organism cellular process;GO:0034641//cellular nitrogen compound metabolic process;GO:0044238//primary metabolic process;GO:0006974//cellular response to DNA damage stimulus;GO:0044237//cellular metabolic process;GO:0046483/…
PB.12145.1	DBR	PREDICTED: 2-alkenal reductase (NADP(+)-dependent)-like [Setaria italica]	-	-	-	-	-	GO:0003824//catalytic activity	GO:0044710//single-organism metabolic process;GO:0044699//single-organism process;GO:0008152//metabolic process
PB.12215.1	DTX21	transparent testa 12 protein [Zea mays]	-	-	-	-	GO:0031224//intrinsic component of membrane;GO:0016020//membrane;GO:0044425//membrane part	GO:0022804//active transmembrane transporter activity;GO:0005215//transporter activity;GO:0022857//transmembrane transporter activity;GO:0015291//secondary active transmembrane transporter activity	GO:0009987//cellular process;GO:0044699//single-organism process;GO:0044763//single-organism cellular process
PB.12230.1	LAC23	Laccase-23 [Dichanthelium oligosanthes]	-	-	-	-	-	-	-
PB.12257.1	DI19-1	Protein DEHYDRATION-INDUCED 19 [Dichanthelium oligosanthes]	-	-	-	-	-	-	-
PB.12257.2	DI19-1	Protein DEHYDRATION-INDUCED 19 [Dichanthelium oligosanthes]	-	-	-	-	-	-	-
PB.12257.3	DI19-1	Protein DEHYDRATION-INDUCED 19 [Dichanthelium oligosanthes]	-	-	-	-	-	-	-
PB.12261.1	At3g61750	dopamine beta-monooxygenase precursor [Zea mays]	-	-	-	-	GO:0031224//intrinsic component of membrane;GO:0016020//membrane;GO:0044425//membrane part	-	GO:0044710//single-organism metabolic process;GO:0044699//single-organism process;GO:0008152//metabolic process
PB.12266.4	NMT2	Phosphoethanolamine N-methyltransferase 3 [Zea mays]	Metabolism	Lipid metabolism	ko00564//Glycerophospholipid metabolism	K05929	-	-	-
PB.12266.5	NMT2	Phosphoethanolamine N-methyltransferase 3 [Zea mays]	Metabolism	Lipid metabolism	ko00564//Glycerophospholipid metabolism	K05929	-	GO:0008168//methyltransferase activity;GO:0003824//catalytic activity;GO:0016741//transferase activity, transferring one-carbon groups;GO:0016740//transferase activity;GO:0008170//N-methyltransferase activity	GO:0044710//single-organism metabolic process;GO:0046165//alcohol biosynthetic process;GO:1901615//organic hydroxy compound metabolic process;GO:0044281//small molecule metabolic process;GO:1901576//organic substance biosynthetic process;GO:0006066//alcohol metabolic process;GO:0044283//small molecule biosynthetic process;GO:0071704//organic substance metabolic process;GO:0008152//metabolic proce…
PB.12266.7	NMT2	Phosphoethanolamine N-methyltransferase 3 [Zea mays]	Metabolism	Lipid metabolism	ko00564//Glycerophospholipid metabolism	K05929	-	-	-
PB.12266.8	NMT2	Phosphoethanolamine N-methyltransferase 3 [Zea mays]	Metabolism	Lipid metabolism	ko00564//Glycerophospholipid metabolism	K05929	-	-	-
PB.12266.9	NMT2	Phosphoethanolamine N-methyltransferase 3 [Zea mays]	Metabolism	Lipid metabolism	ko00564//Glycerophospholipid metabolism	K05929	-	-	-
PB.12275.1	VDAC2	voltage-dependent anion channel protein 2 [Zea mays]	-	-	-	-	-	GO:0022832//voltage-gated channel activity;GO:0005244//voltage-gated ion channel activity;GO:0022838//substrate-specific channel activity;GO:0022803//passive transmembrane transporter activity;GO:0022836//gated channel activity;GO:0015075//ion transmembrane transporter activity;GO:0022857//transmembrane transporter activity;GO:0022892//substrate-specific transporter activity;GO:0015267//channel a…	GO:0034765//regulation of ion transmembrane transport;GO:0034762//regulation of transmembrane transport;GO:0044765//single-organism transport;GO:0044699//single-organism process;GO:0051179//localization;GO:0051234//establishment of localization;GO:0050794//regulation of cellular process;GO:0032879//regulation of localization;GO:0051049//regulation of transport;GO:0050789//regulation of biological…
PB.12298.1	CSLC7	PREDICTED: probable xyloglucan glycosyltransferase 7 [Oryza sativa Japonica Group]	-	-	-	-	-	-	-
PB.12306.1	--	BnaCnng10450D [Brassica napus]	-	-	-	-	-	-	-
PB.12310.1	At4g18380	F-box domain containing protein [Zea mays]	-	-	-	-	-	-	-
PB.12310.2	At4g18380	uncharacterized LOC100191714 [Zea mays]	-	-	-	-	-	-	-
PB.12326.1	LAC13	Laccase-13 [Dichanthelium oligosanthes]	-	-	-	-	GO:0005576//extracellular region	GO:0003824//catalytic activity;GO:0016679//oxidoreductase activity, acting on diphenols and related substances as donors;GO:0005488//binding;GO:0043167//ion binding;GO:0043169//cation binding;GO:0016682//oxidoreductase activity, acting on diphenols and related substances as donors, oxygen as acceptor;GO:0016491//oxidoreductase activity	GO:0019748//secondary metabolic process;GO:0044710//single-organism metabolic process;GO:0009808//lignin metabolic process;GO:0009698//phenylpropanoid metabolic process;GO:0044699//single-organism process;GO:0009987//cellular process;GO:0008152//metabolic process;GO:0071704//organic substance metabolic process;GO:1901360//organic cyclic compound metabolic process;GO:0006725//cellular aromatic com…
PB.12330.1	LAC13	Laccase-13 [Dichanthelium oligosanthes]	-	-	-	-	GO:0005576//extracellular region	GO:0003824//catalytic activity;GO:0016679//oxidoreductase activity, acting on diphenols and related substances as donors;GO:0043167//ion binding;GO:0016682//oxidoreductase activity, acting on diphenols and related substances as donors, oxygen as acceptor;GO:0016491//oxidoreductase activity;GO:0043169//cation binding;GO:0005488//binding	GO:0009698//phenylpropanoid metabolic process;GO:1901360//organic cyclic compound metabolic process;GO:0044710//single-organism metabolic process;GO:0044763//single-organism cellular process;GO:0009808//lignin metabolic process;GO:0019748//secondary metabolic process;GO:0071704//organic substance metabolic process;GO:0044699//single-organism process;GO:0006725//cellular aromatic compound metaboli…
PB.12422.1	TUBG2	PREDICTED: tubulin gamma-2 chain [Setaria italica]	-	-	-	-	GO:0044464//cell part;GO:0044422//organelle part;GO:0005623//cell;GO:0005856//cytoskeleton;GO:0044446//intracellular organelle part;GO:0043232//intracellular non-membrane-bounded organelle;GO:0044424//intracellular part;GO:0043234//protein complex;GO:0015630//microtubule cytoskeleton;GO:0032991//macromolecular complex;GO:0043226//organelle;GO:0044430//cytoskeletal part;GO:0005622//intracellular;G…	GO:0016462//pyrophosphatase activity;GO:0036094//small molecule binding;GO:0005488//binding;GO:0097367//carbohydrate derivative binding;GO:0016817//hydrolase activity, acting on acid anhydrides;GO:0003824//catalytic activity;GO:0016818//hydrolase activity, acting on acid anhydrides, in phosphorus-containing anhydrides;GO:0001883//purine nucleoside binding;GO:0001882//nucleoside binding;GO:0017111…	GO:0007017//microtubule-based process;GO:0071840//cellular component organization or biogenesis;GO:0043933//macromolecular complex subunit organization;GO:0044699//single-organism process;GO:0043623//cellular protein complex assembly;GO:0006996//organelle organization;GO:0000226//microtubule cytoskeleton organization;GO:0009987//cellular process;GO:1902589//single-organism organelle organization;…
PB.12422.2	TUBG2	PREDICTED: tubulin gamma-2 chain [Setaria italica]	-	-	-	-	GO:0044422//organelle part;GO:0032991//macromolecular complex;GO:0043226//organelle;GO:0015630//microtubule cytoskeleton;GO:0043228//non-membrane-bounded organelle;GO:0005622//intracellular;GO:0043232//intracellular non-membrane-bounded organelle;GO:0044430//cytoskeletal part;GO:0043229//intracellular organelle;GO:0044424//intracellular part;GO:0044464//cell part;GO:0005856//cytoskeleton;GO:00432…	GO:0001882//nucleoside binding;GO:0017111//nucleoside-triphosphatase activity;GO:0016462//pyrophosphatase activity;GO:0016818//hydrolase activity, acting on acid anhydrides, in phosphorus-containing anhydrides;GO:0036094//small molecule binding;GO:1901363//heterocyclic compound binding;GO:0003824//catalytic activity;GO:0097159//organic cyclic compound binding;GO:0097367//carbohydrate derivative b…	GO:0071840//cellular component organization or biogenesis;GO:0007010//cytoskeleton organization;GO:0006461//protein complex assembly;GO:0022607//cellular component assembly;GO:0043933//macromolecular complex subunit organization;GO:0000226//microtubule cytoskeleton organization;GO:0071822//protein complex subunit organization;GO:0065003//macromolecular complex assembly;GO:1902589//single-organism…
PB.12422.3	TUBG2	PREDICTED: tubulin gamma-2 chain [Setaria italica]	-	-	-	-	GO:0005622//intracellular;GO:0043229//intracellular organelle;GO:0032991//macromolecular complex;GO:0015630//microtubule cytoskeleton;GO:0043228//non-membrane-bounded organelle;GO:0044446//intracellular organelle part;GO:0043232//intracellular non-membrane-bounded organelle;GO:0005856//cytoskeleton;GO:0005623//cell;GO:0044430//cytoskeletal part;GO:0044422//organelle part;GO:0044464//cell part;GO:…	GO:0016462//pyrophosphatase activity;GO:0032549//ribonucleoside binding;GO:0016818//hydrolase activity, acting on acid anhydrides, in phosphorus-containing anhydrides;GO:0016817//hydrolase activity, acting on acid anhydrides;GO:0097159//organic cyclic compound binding;GO:0017111//nucleoside-triphosphatase activity;GO:0016787//hydrolase activity;GO:0005488//binding;GO:0032550//purine ribonucleosid…	GO:0007017//microtubule-based process;GO:0044085//cellular component biogenesis;GO:0034622//cellular macromolecular complex assembly;GO:0000226//microtubule cytoskeleton organization;GO:0044763//single-organism cellular process;GO:0043623//cellular protein complex assembly;GO:0022607//cellular component assembly;GO:0016043//cellular component organization;GO:0006461//protein complex assembly;GO:0…
PB.12422.4	TUBG2	PREDICTED: tubulin gamma-2 chain [Setaria italica]	-	-	-	-	GO:0005622//intracellular;GO:0043226//organelle;GO:0044430//cytoskeletal part;GO:0005623//cell;GO:0044464//cell part;GO:0032991//macromolecular complex;GO:0044424//intracellular part;GO:0015630//microtubule cytoskeleton;GO:0005856//cytoskeleton;GO:0044446//intracellular organelle part;GO:0043232//intracellular non-membrane-bounded organelle;GO:0044422//organelle part;GO:0043228//non-membrane-boun…	GO:0017111//nucleoside-triphosphatase activity;GO:0016462//pyrophosphatase activity;GO:0032549//ribonucleoside binding;GO:0005488//binding;GO:0016817//hydrolase activity, acting on acid anhydrides;GO:0097367//carbohydrate derivative binding;GO:0016818//hydrolase activity, acting on acid anhydrides, in phosphorus-containing anhydrides;GO:0001882//nucleoside binding;GO:0097159//organic cyclic compo…	GO:0009987//cellular process;GO:0006461//protein complex assembly;GO:0044085//cellular component biogenesis;GO:0007010//cytoskeleton organization;GO:0071840//cellular component organization or biogenesis;GO:0070271//protein complex biogenesis;GO:0071822//protein complex subunit organization;GO:0044699//single-organism process;GO:0065003//macromolecular complex assembly;GO:0016043//cellular compon…
PB.12422.5	TUBG2	PREDICTED: tubulin gamma-2 chain [Setaria italica]	-	-	-	-	GO:0044430//cytoskeletal part;GO:0043234//protein complex;GO:0005856//cytoskeleton;GO:0043226//organelle;GO:0044464//cell part;GO:0044424//intracellular part;GO:0044422//organelle part;GO:0043232//intracellular non-membrane-bounded organelle;GO:0043229//intracellular organelle;GO:0005623//cell;GO:0032991//macromolecular complex;GO:0044446//intracellular organelle part;GO:0005622//intracellular;GO…	GO:0005488//binding;GO:0016787//hydrolase activity;GO:0097367//carbohydrate derivative binding;GO:0016817//hydrolase activity, acting on acid anhydrides;GO:0016462//pyrophosphatase activity;GO:0001883//purine nucleoside binding;GO:0032549//ribonucleoside binding;GO:0097159//organic cyclic compound binding;GO:0016818//hydrolase activity, acting on acid anhydrides, in phosphorus-containing anhydrid…	GO:0070271//protein complex biogenesis;GO:0043933//macromolecular complex subunit organization;GO:0044699//single-organism process;GO:0071840//cellular component organization or biogenesis;GO:0034622//cellular macromolecular complex assembly;GO:0006461//protein complex assembly;GO:1902589//single-organism organelle organization;GO:0043623//cellular protein complex assembly;GO:0044085//cellular co…
PB.12441.1	BSH	SWI/SNF-related, matrix-associated, actin-dependent regulator of chromatin subfamily B member 1 [Zea mays]	-	-	-	-	-	-	GO:0051276//chromosome organization;GO:0009987//cellular process;GO:0071840//cellular component organization or biogenesis;GO:0016043//cellular component organization;GO:0006996//organelle organization;GO:0006325//chromatin organization;GO:0043933//macromolecular complex subunit organization;GO:0016568//chromatin modification
PB.12452.1	--	Os05g0131900, partial [Oryza sativa Japonica Group]	-	-	-	-	-	-	-
PB.12474.1	TFIIAy	TFIIA small subunity [Saccharum hybrid cultivar SP80-3280]	Genetic Information Processing	Transcription	ko03022//Basal transcription factors	K03123	GO:0043233//organelle lumen;GO:0043234//protein complex;GO:0031981//nuclear lumen;GO:0043229//intracellular organelle;GO:0005634//nucleus;GO:0005623//cell;GO:0070013//intracellular organelle lumen;GO:0044428//nuclear part;GO:0044446//intracellular organelle part;GO:0055029//nuclear DNA-directed RNA polymerase complex;GO:0043231//intracellular membrane-bounded organelle;GO:0032991//macromolecular …	GO:0097159//organic cyclic compound binding;GO:1901363//heterocyclic compound binding;GO:0003723//RNA binding;GO:0005488//binding;GO:0003676//nucleic acid binding;GO:0008135//translation factor activity, RNA binding	GO:1901564//organonitrogen compound metabolic process;GO:0044249//cellular biosynthetic process;GO:0006518//peptide metabolic process;GO:0006139//nucleobase-containing compound metabolic process;GO:0034645//cellular macromolecule biosynthetic process;GO:0097659//nucleic acid-templated transcription;GO:0006807//nitrogen compound metabolic process;GO:0006351//transcription, DNA-templated;GO:0010467…
PB.12491.2	ENO2	PREDICTED: enolase 2 [Setaria italica]	Genetic Information Processing;Metabolism	Folding, sorting and degradation;Carbohydrate metabolism;Global and overview maps	ko01100//Metabolic pathways;ko01110//Biosynthesis of secondary metabolites;ko01200//Carbon metabolism;ko01230//Biosynthesis of amino acids;ko00010//Glycolysis / Gluconeogenesis;ko03018//RNA degradation	K01689	GO:0044464//cell part;GO:0044424//intracellular part;GO:0005623//cell;GO:0005622//intracellular	GO:0016829//lyase activity;GO:0016835//carbon-oxygen lyase activity;GO:0046872//metal ion binding;GO:0005488//binding;GO:0043167//ion binding;GO:0016836//hydro-lyase activity;GO:0003824//catalytic activity;GO:0043169//cation binding	GO:0044763//single-organism cellular process;GO:0044237//cellular metabolic process;GO:0044281//small molecule metabolic process;GO:0019752//carboxylic acid metabolic process;GO:0044710//single-organism metabolic process;GO:0006090//pyruvate metabolic process;GO:0009987//cellular process;GO:0006082//organic acid metabolic process;GO:0043436//oxoacid metabolic process;GO:0008152//metabolic process…
PB.12508.1	DGK2	Diacylglycerol kinase 2 [Zea mays]	Environmental Information Processing;Metabolism	Lipid metabolism;Global and overview maps;Signal transduction	ko01100//Metabolic pathways;ko01110//Biosynthesis of secondary metabolites;ko00564//Glycerophospholipid metabolism;ko00561//Glycerolipid metabolism;ko04070//Phosphatidylinositol signaling system	K00901	GO:0031224//intrinsic component of membrane;GO:0044425//membrane part;GO:0016020//membrane	GO:0016772//transferase activity, transferring phosphorus-containing groups;GO:1901363//heterocyclic compound binding;GO:0016740//transferase activity;GO:0001883//purine nucleoside binding;GO:0005488//binding;GO:0016301//kinase activity;GO:0043167//ion binding;GO:0001882//nucleoside binding;GO:0043169//cation binding;GO:0036094//small molecule binding;GO:0097159//organic cyclic compound binding;G…	GO:0023052//signaling;GO:0051179//localization;GO:0006796//phosphate-containing compound metabolic process;GO:0048856//anatomical structure development;GO:0044237//cellular metabolic process;GO:0032502//developmental process;GO:0099402//plant organ development;GO:0050794//regulation of cellular process;GO:0044767//single-organism developmental process;GO:0007154//cell communication;GO:0044699//si…
PB.12508.2	DGK2	Diacylglycerol kinase 2 [Zea mays]	Metabolism;Environmental Information Processing	Global and overview maps;Signal transduction;Lipid metabolism	ko01100//Metabolic pathways;ko01110//Biosynthesis of secondary metabolites;ko00564//Glycerophospholipid metabolism;ko00561//Glycerolipid metabolism;ko04070//Phosphatidylinositol signaling system	K00901	GO:0031224//intrinsic component of membrane;GO:0044425//membrane part;GO:0016020//membrane	GO:0032549//ribonucleoside binding;GO:0001883//purine nucleoside binding;GO:0003824//catalytic activity;GO:0036094//small molecule binding;GO:0097367//carbohydrate derivative binding;GO:0032550//purine ribonucleoside binding;GO:0016301//kinase activity;GO:1901363//heterocyclic compound binding;GO:0005488//binding;GO:0016740//transferase activity;GO:0001882//nucleoside binding;GO:0043169//cation b…	GO:0050896//response to stimulus;GO:0007186//G-protein coupled receptor signaling pathway;GO:0006796//phosphate-containing compound metabolic process;GO:0044707//single-multicellular organism process;GO:0006793//phosphorus metabolic process;GO:0048856//anatomical structure development;GO:0007275//multicellular organism development;GO:0016192//vesicle-mediated transport;GO:0065007//biological regu…
PB.12526.1	At1g67750	Pectin lyase-like superfamily protein [Zea mays]	Metabolism	Carbohydrate metabolism	ko00040//Pentose and glucuronate interconversions	K01728	-	-	-
PB.1254.1	ARPN	Chemocyanin [Dichanthelium oligosanthes]	-	-	-	-	-	-	-
PB.12595.1	dapb1	protease 2 [Zea mays]	-	-	-	-	GO:0044444//cytoplasmic part;GO:0005622//intracellular;GO:0044424//intracellular part;GO:0044464//cell part;GO:0005737//cytoplasm;GO:0005623//cell	GO:0070011//peptidase activity, acting on L-amino acid peptides;GO:0016787//hydrolase activity;GO:0017171//serine hydrolase activity;GO:0008236//serine-type peptidase activity;GO:0008233//peptidase activity;GO:0003824//catalytic activity	GO:0043170//macromolecule metabolic process;GO:0008152//metabolic process;GO:0071704//organic substance metabolic process;GO:0009628//response to abiotic stimulus;GO:0050896//response to stimulus;GO:0009409//response to cold;GO:0019538//protein metabolic process;GO:0006950//response to stress;GO:0044238//primary metabolic process;GO:0009266//response to temperature stimulus
PB.12605.1	RPP8L4	Disease resistance RPP13-like protein 4 [Zea mays]	-	-	-	-	-	-	-
PB.12633.1	MPK4	PREDICTED: mitogen-activated protein kinase 4 [Setaria italica]	Environmental Information Processing	Signal transduction	ko04016//MAPK signaling pathway - plant	K20535	-	GO:0004871//signal transducer activity;GO:0016773//phosphotransferase activity, alcohol group as acceptor;GO:0097159//organic cyclic compound binding;GO:1901363//heterocyclic compound binding;GO:0005488//binding;GO:0016301//kinase activity;GO:0097367//carbohydrate derivative binding;GO:0032549//ribonucleoside binding;GO:0016740//transferase activity;GO:0032550//purine ribonucleoside binding;GO:00…	GO:0007165//signal transduction;GO:0036211//protein modification process;GO:0050789//regulation of biological process;GO:0006796//phosphate-containing compound metabolic process;GO:0043412//macromolecule modification;GO:0044260//cellular macromolecule metabolic process;GO:0008152//metabolic process;GO:0044267//cellular protein metabolic process;GO:0043170//macromolecule metabolic process;GO:00517…
PB.12637.1	XTH22	PREDICTED: xyloglucan endotransglucosylase/hydrolase protein 22-like [Setaria italica]	-	-	-	-	-	-	-
PB.12642.1	Rrn3	RNA polymerase I specific transcription initiation factor RRN3 protein [Zea mays]	-	-	-	-	-	-	-
PB.12678.1	At1g80640	PREDICTED: uncharacterized LOC100217243 isoform X1 [Zea mays]	-	-	-	-	-	GO:0005488//binding;GO:0032549//ribonucleoside binding;GO:0004672//protein kinase activity;GO:0016301//kinase activity;GO:0001882//nucleoside binding;GO:0036094//small molecule binding;GO:0016773//phosphotransferase activity, alcohol group as acceptor;GO:0016772//transferase activity, transferring phosphorus-containing groups;GO:0001883//purine nucleoside binding;GO:0016740//transferase activity;…	GO:0006464//cellular protein modification process;GO:0036211//protein modification process;GO:0071704//organic substance metabolic process;GO:0019538//protein metabolic process;GO:0044267//cellular protein metabolic process;GO:0043412//macromolecule modification;GO:0044237//cellular metabolic process;GO:0009987//cellular process;GO:0043170//macromolecule metabolic process;GO:0044260//cellular mac…
PB.12706.1	FATB1	fatty acyl thioesterase1 [Zea mays]	Metabolism	Global and overview maps;Lipid metabolism	ko01100//Metabolic pathways;ko01212//Fatty acid metabolism;ko00061//Fatty acid biosynthesis	K10781	-	GO:0016788//hydrolase activity, acting on ester bonds;GO:0016787//hydrolase activity;GO:0003824//catalytic activity	-
PB.12706.2	FATB	PREDICTED: myristoyl-acyl carrier protein thioesterase isoform X1 [Zea mays]	Metabolism	Global and overview maps;Lipid metabolism	ko01100//Metabolic pathways;ko01212//Fatty acid metabolism;ko00061//Fatty acid biosynthesis	K10781	-	GO:0016787//hydrolase activity;GO:0003824//catalytic activity;GO:0016788//hydrolase activity, acting on ester bonds	-
PB.12708.1	DHRS12	short chain dehydrogenase/reductase [Saccharum hybrid cultivar R570]	-	-	-	-	-	GO:0003824//catalytic activity	GO:0008152//metabolic process;GO:0044710//single-organism metabolic process;GO:0044699//single-organism process
PB.12717.2	TMN7	PREDICTED: transmembrane 9 superfamily member 7-like [Setaria italica]	-	-	-	-	-	-	-
PB.12742.1	POB1	PREDICTED: BTB/POZ domain-containing protein POB1-like isoform X2 [Setaria italica]	-	-	-	-	-	-	-
PB.12776.1	ALDH2B7	mitochondrial aldehyde dehydrogenase [Sorghum bicolor]	Metabolism	Metabolism of other amino acids;Global and overview maps;Amino acid metabolism;Lipid metabolism;Carbohydrate metabolism	ko01100//Metabolic pathways;ko01110//Biosynthesis of secondary metabolites;ko00010//Glycolysis / Gluconeogenesis;ko00620//Pyruvate metabolism;ko00561//Glycerolipid metabolism;ko00071//Fatty acid degradation;ko00330//Arginine and proline metabolism;ko00410//beta-Alanine metabolism;ko00053//Ascorbate and aldarate metabolism;ko00280//Valine, leucine and isoleucine degradation;ko00380//Tryptophan met…	K00128	-	GO:0016491//oxidoreductase activity;GO:0016620//oxidoreductase activity, acting on the aldehyde or oxo group of donors, NAD or NADP as acceptor;GO:0003824//catalytic activity;GO:0016903//oxidoreductase activity, acting on the aldehyde or oxo group of donors	GO:0044699//single-organism process;GO:0008152//metabolic process;GO:0044710//single-organism metabolic process
PB.12800.1	dpf-6	alpha/beta-Hydrolases superfamily protein [Zea mays]	-	-	-	-	-	-	-
PB.12817.1	CYP709B2	cytochrome P450 [Zea mays]	-	-	-	-	-	GO:1901363//heterocyclic compound binding;GO:0016491//oxidoreductase activity;GO:0046906//tetrapyrrole binding;GO:0003824//catalytic activity;GO:0005488//binding;GO:0097159//organic cyclic compound binding	GO:0008152//metabolic process;GO:0044699//single-organism process;GO:0044710//single-organism metabolic process
PB.12817.2	CYP709B2	cytochrome P450 [Zea mays]	-	-	-	-	-	GO:0016491//oxidoreductase activity;GO:0005488//binding;GO:0003824//catalytic activity;GO:1901363//heterocyclic compound binding;GO:0097159//organic cyclic compound binding;GO:0046906//tetrapyrrole binding	GO:0044710//single-organism metabolic process;GO:0044699//single-organism process;GO:0008152//metabolic process
PB.12846.1	LACS4	ACS-like protein [Zea mays]	Cellular Processes;Metabolism	Transport and catabolism;Global and overview maps;Lipid metabolism	ko01100//Metabolic pathways;ko04146//Peroxisome;ko01212//Fatty acid metabolism;ko00071//Fatty acid degradation;ko00061//Fatty acid biosynthesis	K01897	-	GO:0003824//catalytic activity	-
PB.12924.1	HEMB	aminolevulinic acid dehydratase [Saccharum hybrid cultivar R570]	Metabolism	Global and overview maps;Metabolism of cofactors and vitamins	ko01100//Metabolic pathways;ko01110//Biosynthesis of secondary metabolites;ko00860//Porphyrin and chlorophyll metabolism	K01698	-	GO:0043167//ion binding;GO:0005488//binding;GO:0043169//cation binding;GO:0016829//lyase activity;GO:0016836//hydro-lyase activity;GO:0003824//catalytic activity;GO:0016835//carbon-oxygen lyase activity	GO:0006725//cellular aromatic compound metabolic process;GO:0006807//nitrogen compound metabolic process;GO:0009058//biosynthetic process;GO:0044237//cellular metabolic process;GO:1901564//organonitrogen compound metabolic process;GO:0071704//organic substance metabolic process;GO:0018130//heterocycle biosynthetic process;GO:0051186//cofactor metabolic process;GO:0044249//cellular biosynthetic pr…
PB.12924.3	HEMB	aminolevulinic acid dehydratase [Saccharum hybrid cultivar R570]	Metabolism	Metabolism of cofactors and vitamins;Global and overview maps	ko01100//Metabolic pathways;ko01110//Biosynthesis of secondary metabolites;ko00860//Porphyrin and chlorophyll metabolism	K01698	-	GO:0005488//binding;GO:0043169//cation binding;GO:0016836//hydro-lyase activity;GO:0016835//carbon-oxygen lyase activity;GO:0003824//catalytic activity;GO:0016829//lyase activity;GO:0043167//ion binding	GO:1901360//organic cyclic compound metabolic process;GO:1901564//organonitrogen compound metabolic process;GO:0006725//cellular aromatic compound metabolic process;GO:0044249//cellular biosynthetic process;GO:0006778//porphyrin-containing compound metabolic process;GO:0051186//cofactor metabolic process;GO:0008152//metabolic process;GO:0033013//tetrapyrrole metabolic process;GO:0071704//organic …
PB.12925.1	SPL12	squamosa promoter-binding-like protein 11 [Zea mays]	-	-	-	-	GO:0044424//intracellular part;GO:0044464//cell part;GO:0043231//intracellular membrane-bounded organelle;GO:0005622//intracellular;GO:0043227//membrane-bounded organelle;GO:0043226//organelle;GO:0043229//intracellular organelle;GO:0005623//cell	-	-
PB.12925.2	SPL12	squamosa promoter-binding-like protein 11 [Zea mays]	-	-	-	-	GO:0044424//intracellular part;GO:0044464//cell part;GO:0043227//membrane-bounded organelle;GO:0043231//intracellular membrane-bounded organelle;GO:0043226//organelle;GO:0005623//cell;GO:0043229//intracellular organelle;GO:0005622//intracellular	-	-
PB.12925.3	SPL12	squamosa promoter-binding-like protein 11 [Zea mays]	-	-	-	-	-	-	-
PB.12926.1	MPK4	PREDICTED: mitogen-activated protein kinase 4 [Setaria italica]	Environmental Information Processing	Signal transduction	ko04016//MAPK signaling pathway - plant	K20535	-	GO:0016740//transferase activity;GO:0016773//phosphotransferase activity, alcohol group as acceptor;GO:0005057//receptor signaling protein activity;GO:0003824//catalytic activity;GO:0032550//purine ribonucleoside binding;GO:0016772//transferase activity, transferring phosphorus-containing groups;GO:0032549//ribonucleoside binding;GO:0036094//small molecule binding;GO:0097159//organic cyclic compo…	GO:0044238//primary metabolic process;GO:0050794//regulation of cellular process;GO:0019538//protein metabolic process;GO:0023052//signaling;GO:0065007//biological regulation;GO:0050896//response to stimulus;GO:0009987//cellular process;GO:0006464//cellular protein modification process;GO:0043170//macromolecule metabolic process;GO:0050789//regulation of biological process;GO:0044700//single orga…
PB.1297.1	NPC1	Non-specific phospholipase C1 [Zea mays]	Metabolism	Global and overview maps;Carbohydrate metabolism;Lipid metabolism	ko01100//Metabolic pathways;ko01110//Biosynthesis of secondary metabolites;ko00564//Glycerophospholipid metabolism;ko00562//Inositol phosphate metabolism;ko00565//Ether lipid metabolism	K01114	-	GO:0016787//hydrolase activity;GO:0003824//catalytic activity	-
PB.1297.2	NPC1	PREDICTED: non-specific phospholipase C1 [Setaria italica]	Metabolism	Global and overview maps;Carbohydrate metabolism;Lipid metabolism	ko01100//Metabolic pathways;ko01110//Biosynthesis of secondary metabolites;ko00564//Glycerophospholipid metabolism;ko00562//Inositol phosphate metabolism;ko00565//Ether lipid metabolism	K01114	-	GO:0016787//hydrolase activity;GO:0003824//catalytic activity	-
PB.1297.3	NPC1	PREDICTED: non-specific phospholipase C1 [Setaria italica]	Metabolism	Lipid metabolism;Carbohydrate metabolism;Global and overview maps	ko01100//Metabolic pathways;ko01110//Biosynthesis of secondary metabolites;ko00564//Glycerophospholipid metabolism;ko00562//Inositol phosphate metabolism;ko00565//Ether lipid metabolism	K01114	-	GO:0016787//hydrolase activity;GO:0003824//catalytic activity	-
PB.1297.4	NPC1	PREDICTED: non-specific phospholipase C1 [Setaria italica]	Metabolism	Global and overview maps;Lipid metabolism;Carbohydrate metabolism	ko01100//Metabolic pathways;ko01110//Biosynthesis of secondary metabolites;ko00564//Glycerophospholipid metabolism;ko00562//Inositol phosphate metabolism;ko00565//Ether lipid metabolism	K01114	-	GO:0016787//hydrolase activity;GO:0003824//catalytic activity	-
PB.1297.5	NPC1	PREDICTED: non-specific phospholipase C1 [Setaria italica]	Metabolism	Carbohydrate metabolism;Lipid metabolism;Global and overview maps	ko01100//Metabolic pathways;ko01110//Biosynthesis of secondary metabolites;ko00564//Glycerophospholipid metabolism;ko00562//Inositol phosphate metabolism;ko00565//Ether lipid metabolism	K01114	-	GO:0016787//hydrolase activity;GO:0003824//catalytic activity	-
PB.12990.1	--	Os11g0202600, partial [Oryza sativa Japonica Group]	-	-	-	-	-	-	-
PB.12990.2	--	hypothetical protein SORBIDRAFT_04g003520 [Sorghum bicolor]	-	-	-	-	-	-	-
PB.12990.4	--	hypothetical protein SORBIDRAFT_04g003520 [Sorghum bicolor]	-	-	-	-	-	-	-
PB.12990.5	--	protein ALP1-like [Aegilops tauschii subsp. tauschii] [Aegilops tauschii]	-	-	-	-	-	-	-
PB.12991.1	--	Os11g0202600, partial [Oryza sativa Japonica Group]	-	-	-	-	-	-	-
PB.12991.2	--	hypothetical protein SORBIDRAFT_04g003520 [Sorghum bicolor]	-	-	-	-	-	-	-
PB.12991.3	--	Os11g0202600, partial [Oryza sativa Japonica Group]	-	-	-	-	-	-	-
PB.12991.4	--	Os03g0328200 [Oryza sativa Japonica Group]	-	-	-	-	-	-	-
PB.12991.5	--	Os03g0328200 [Oryza sativa Japonica Group]	-	-	-	-	-	-	-
PB.12991.6	--	Os03g0328200 [Oryza sativa Japonica Group]	-	-	-	-	-	-	-
PB.13005.1	PP2AA1	Serine/threonine-protein phosphatase 2A 65 kDa regulatory subunit A beta isoform [Zea mays]	Genetic Information Processing	Translation	ko03015//mRNA surveillance pathway	K03456	-	-	-
PB.13005.2	PP2AA2	Serine/threonine-protein phosphatase 2A 65 kDa regulatory subunit A beta isoform [Zea mays]	Genetic Information Processing	Translation	ko03015//mRNA surveillance pathway	K03456	-	-	-
PB.13005.3	PP2AA1	Serine/threonine-protein phosphatase 2A 65 kDa regulatory subunit A beta isoform [Zea mays]	Genetic Information Processing	Translation	ko03015//mRNA surveillance pathway	K03456	-	-	-
PB.13007.1	At2g34160	Alba domain-containing protein [Cephalotus follicularis]	-	-	-	-	-	-	-
PB.13040.1	DTX16	Protein DETOXIFICATION 16 [Zea mays]	-	-	-	-	GO:0031224//intrinsic component of membrane;GO:0044425//membrane part;GO:0016020//membrane	GO:0022804//active transmembrane transporter activity;GO:0022857//transmembrane transporter activity;GO:0015291//secondary active transmembrane transporter activity;GO:0005215//transporter activity	GO:0009987//cellular process;GO:0044699//single-organism process;GO:0044763//single-organism cellular process
PB.13118.1	PKL	PREDICTED: CHD3-type chromatin-remodeling factor PICKLE isoform X1 [Zea mays]	-	-	-	-	-	-	-
PB.1313.1	--	LisH domain-containing protein C1289.10c [Anthurium amnicola]	-	-	-	-	-	-	-
PB.13135.1	PRP8A	Pre-mRNA-processing-splicing factor 8A [Zea mays]	Genetic Information Processing	Transcription	ko03040//Spliceosome	K12856	GO:0005623//cell;GO:0044424//intracellular part;GO:0044464//cell part;GO:0032991//macromolecular complex;GO:0005622//intracellular;GO:1990904//ribonucleoprotein complex;GO:0030529//intracellular ribonucleoprotein complex	GO:0005488//binding;GO:0017069//snRNA binding;GO:1901363//heterocyclic compound binding;GO:0003723//RNA binding;GO:0097159//organic cyclic compound binding;GO:0003676//nucleic acid binding	-
PB.13138.1	CCOAOMT1	caffeoyl-CoA 3-O-methyltransferase 1 [Miscanthus x giganteus]	Metabolism	Global and overview maps;Amino acid metabolism;Biosynthesis of other secondary metabolites	ko01100//Metabolic pathways;ko01110//Biosynthesis of secondary metabolites;ko00940//Phenylpropanoid biosynthesis;ko00941//Flavonoid biosynthesis;ko00360//Phenylalanine metabolism;ko00945//Stilbenoid, diarylheptanoid and gingerol biosynthesis	K00588	-	GO:0005488//binding;GO:0043169//cation binding;GO:0008171//O-methyltransferase activity;GO:0016741//transferase activity, transferring one-carbon groups;GO:0003824//catalytic activity;GO:0008168//methyltransferase activity;GO:0043167//ion binding;GO:0016740//transferase activity	GO:0009987//cellular process;GO:0006725//cellular aromatic compound metabolic process;GO:0019748//secondary metabolic process;GO:0019438//aromatic compound biosynthetic process;GO:1901360//organic cyclic compound metabolic process;GO:0044710//single-organism metabolic process;GO:0009699//phenylpropanoid biosynthetic process;GO:0044550//secondary metabolite biosynthetic process;GO:0044237//cellula…
PB.1315.1	--	CHCH domain containing protein [Zea mays]	-	-	-	-	-	-	-
PB.13189.1	--	Os06g0114333-like protein [Zea mays]	-	-	-	-	-	-	-
PB.1321.1	--	NEP-interacting protein 1 [Zea mays]	-	-	-	-	-	-	-
PB.13231.1	HEMB	aminolevulinic acid dehydratase [Saccharum hybrid cultivar R570]	Metabolism	Global and overview maps;Metabolism of cofactors and vitamins	ko01100//Metabolic pathways;ko01110//Biosynthesis of secondary metabolites;ko00860//Porphyrin and chlorophyll metabolism	K01698	-	GO:0016835//carbon-oxygen lyase activity;GO:0016829//lyase activity;GO:0003824//catalytic activity;GO:0005488//binding;GO:0043167//ion binding;GO:0043169//cation binding;GO:0016836//hydro-lyase activity	GO:0071704//organic substance metabolic process;GO:0018130//heterocycle biosynthetic process;GO:0006778//porphyrin-containing compound metabolic process;GO:1901564//organonitrogen compound metabolic process;GO:0009987//cellular process;GO:0051186//cofactor metabolic process;GO:1901360//organic cyclic compound metabolic process;GO:0006807//nitrogen compound metabolic process;GO:0009058//biosynthet…
PB.13245.1	Rrn3	RNA polymerase I specific transcription initiation factor RRN3 protein [Zea mays]	-	-	-	-	-	-	-
PB.13287.1	PUX4	Plant UBX domain-containing protein 4 [Dichanthelium oligosanthes]	Genetic Information Processing	Folding, sorting and degradation	ko04141//Protein processing in endoplasmic reticulum	K14012	-	-	-
PB.13304.1	At2g34160	Alba domain-containing protein [Cephalotus follicularis]	-	-	-	-	-	-	-
PB.13309.1	FATB1	fatty acyl thioesterase1 [Zea mays]	Metabolism	Global and overview maps;Lipid metabolism	ko01100//Metabolic pathways;ko01212//Fatty acid metabolism;ko00061//Fatty acid biosynthesis	K10781	-	GO:0016787//hydrolase activity;GO:0016788//hydrolase activity, acting on ester bonds;GO:0003824//catalytic activity	-
PB.13344.1	DCP5	PREDICTED: protein decapping 5 [Zea mays]	-	-	-	-	-	-	-
PB.13350.2	DCP5	PREDICTED: protein decapping 5 [Zea mays]	-	-	-	-	-	-	-
PB.13370.1	MBP2C	TMV-MP30 binding protein 2C [Zea mays]	-	-	-	-	-	-	-
PB.13373.1	--	B12D like protein [Saccharum hybrid cultivar GT28]	-	-	-	-	-	-	-
PB.13438.1	CjBAp12	EG45-like domain containing protein [Dichanthelium oligosanthes]	-	-	-	-	-	-	-
PB.13467.1	At1g80640	PREDICTED: probable receptor-like protein kinase At1g80640 [Oryza brachyantha]	-	-	-	-	-	-	-
PB.13502.2	FATB	PREDICTED: myristoyl-acyl carrier protein thioesterase isoform X1 [Zea mays]	Metabolism	Global and overview maps;Lipid metabolism	ko01100//Metabolic pathways;ko01212//Fatty acid metabolism;ko00061//Fatty acid biosynthesis	K10781	-	GO:0016788//hydrolase activity, acting on ester bonds;GO:0016787//hydrolase activity;GO:0003824//catalytic activity	-
PB.13502.3	FATB	PREDICTED: myristoyl-acyl carrier protein thioesterase isoform X1 [Zea mays]	Metabolism	Lipid metabolism;Global and overview maps	ko01100//Metabolic pathways;ko01212//Fatty acid metabolism;ko00061//Fatty acid biosynthesis	K10781	-	GO:0003824//catalytic activity;GO:0016788//hydrolase activity, acting on ester bonds;GO:0016787//hydrolase activity	-
PB.13563.1	CUT1	PREDICTED: 3-ketoacyl-CoA synthase 5-like [Setaria italica]	Organismal Systems;Metabolism	Environmental adaptation;Lipid metabolism;Global and overview maps	ko01100//Metabolic pathways;ko01110//Biosynthesis of secondary metabolites;ko04626//Plant-pathogen interaction;ko00062//Fatty acid elongation	K15397	-	GO:0016740//transferase activity;GO:0016746//transferase activity, transferring acyl groups;GO:0003824//catalytic activity	GO:0008152//metabolic process;GO:0044699//single-organism process;GO:0006629//lipid metabolic process;GO:0071704//organic substance metabolic process;GO:0044238//primary metabolic process;GO:0044710//single-organism metabolic process
PB.13568.1	ALDH2B7	mitochondrial aldehyde dehydrogenase [Sorghum bicolor]	Metabolism	Metabolism of other amino acids;Amino acid metabolism;Global and overview maps;Lipid metabolism;Carbohydrate metabolism	ko01100//Metabolic pathways;ko01110//Biosynthesis of secondary metabolites;ko00010//Glycolysis / Gluconeogenesis;ko00620//Pyruvate metabolism;ko00561//Glycerolipid metabolism;ko00071//Fatty acid degradation;ko00330//Arginine and proline metabolism;ko00410//beta-Alanine metabolism;ko00053//Ascorbate and aldarate metabolism;ko00280//Valine, leucine and isoleucine degradation;ko00380//Tryptophan met…	K00128	-	GO:0003824//catalytic activity;GO:0016491//oxidoreductase activity;GO:0016620//oxidoreductase activity, acting on the aldehyde or oxo group of donors, NAD or NADP as acceptor;GO:0016903//oxidoreductase activity, acting on the aldehyde or oxo group of donors	GO:0008152//metabolic process;GO:0044710//single-organism metabolic process;GO:0044699//single-organism process
PB.13568.2	ALDH2B7	mitochondrial aldehyde dehydrogenase [Sorghum bicolor]	Metabolism	Lipid metabolism;Carbohydrate metabolism;Metabolism of other amino acids;Global and overview maps;Amino acid metabolism	ko01100//Metabolic pathways;ko01110//Biosynthesis of secondary metabolites;ko00010//Glycolysis / Gluconeogenesis;ko00620//Pyruvate metabolism;ko00561//Glycerolipid metabolism;ko00071//Fatty acid degradation;ko00330//Arginine and proline metabolism;ko00410//beta-Alanine metabolism;ko00053//Ascorbate and aldarate metabolism;ko00280//Valine, leucine and isoleucine degradation;ko00380//Tryptophan met…	K00128	-	GO:0016491//oxidoreductase activity;GO:0016620//oxidoreductase activity, acting on the aldehyde or oxo group of donors, NAD or NADP as acceptor;GO:0003824//catalytic activity;GO:0016903//oxidoreductase activity, acting on the aldehyde or oxo group of donors	GO:0044699//single-organism process;GO:0044710//single-organism metabolic process;GO:0008152//metabolic process
PB.13607.1	CYP709B2	cytochrome P450 [Zea mays]	-	-	-	-	-	GO:0097159//organic cyclic compound binding;GO:1901363//heterocyclic compound binding;GO:0003824//catalytic activity;GO:0016491//oxidoreductase activity;GO:0046906//tetrapyrrole binding;GO:0005488//binding	GO:0044699//single-organism process;GO:0044710//single-organism metabolic process;GO:0008152//metabolic process
PB.13611.1	OSR8	hydrophobic protein LTI6B [Zea mays]	-	-	-	-	-	-	-
PB.13619.1	SPL12	squamosa promoter-binding-like protein 11 [Zea mays]	-	-	-	-	GO:0043231//intracellular membrane-bounded organelle;GO:0005623//cell;GO:0044424//intracellular part;GO:0005622//intracellular;GO:0044464//cell part;GO:0043226//organelle;GO:0043229//intracellular organelle;GO:0043227//membrane-bounded organelle	-	-
PB.13619.2	SPL12	squamosa promoter-binding-like protein 11 [Zea mays]	-	-	-	-	GO:0044464//cell part;GO:0043226//organelle;GO:0043229//intracellular organelle;GO:0005623//cell;GO:0005622//intracellular;GO:0043231//intracellular membrane-bounded organelle;GO:0043227//membrane-bounded organelle;GO:0044424//intracellular part	-	-
PB.13619.3	SPL3	squamosa promoter-binding-like protein 11 [Zea mays]	-	-	-	-	GO:0005622//intracellular;GO:0043226//organelle;GO:0044424//intracellular part;GO:0005623//cell;GO:0043229//intracellular organelle;GO:0043231//intracellular membrane-bounded organelle;GO:0043227//membrane-bounded organelle;GO:0044464//cell part	-	-
PB.13619.5	SPL12	squamosa promoter-binding-like protein 11 [Zea mays]	-	-	-	-	GO:0043227//membrane-bounded organelle;GO:0043229//intracellular organelle;GO:0005622//intracellular;GO:0005623//cell;GO:0044424//intracellular part;GO:0043226//organelle;GO:0044464//cell part;GO:0043231//intracellular membrane-bounded organelle	-	-
PB.13619.6	SPL12	squamosa promoter-binding-like protein 11 [Zea mays]	-	-	-	-	GO:0043227//membrane-bounded organelle;GO:0005622//intracellular;GO:0005623//cell;GO:0043229//intracellular organelle;GO:0043231//intracellular membrane-bounded organelle;GO:0043226//organelle;GO:0044424//intracellular part;GO:0044464//cell part	GO:0005488//binding	GO:0009059//macromolecule biosynthetic process;GO:1901576//organic substance biosynthetic process;GO:0071704//organic substance metabolic process;GO:0009987//cellular process;GO:0044237//cellular metabolic process;GO:0034645//cellular macromolecule biosynthetic process;GO:0044260//cellular macromolecule metabolic process;GO:0044249//cellular biosynthetic process;GO:0008152//metabolic process;GO:0…
PB.13639.1	LACS4	ACS-like protein [Zea mays]	Cellular Processes;Metabolism	Lipid metabolism;Global and overview maps;Transport and catabolism	ko01100//Metabolic pathways;ko04146//Peroxisome;ko01212//Fatty acid metabolism;ko00071//Fatty acid degradation;ko00061//Fatty acid biosynthesis	K01897	-	GO:0003824//catalytic activity	-
PB.13665.1	WAVH1	retrotransposon protein precursor [Zea mays]	-	-	-	-	-	-	-
PB.13667.1	NAC043	NAC domain-containing protein 43 [Dichanthelium oligosanthes]	-	-	-	-	-	-	-
PB.13672.1	spast	PREDICTED: spastin [Setaria italica]	-	-	-	-	-	-	-
PB.13690.1	--	Os06g0111200, partial [Oryza sativa Japonica Group]	-	-	-	-	-	-	-
PB.13692.1	--	Os06g0111200, partial [Oryza sativa Japonica Group]	-	-	-	-	-	-	-
PB.13696.1	MYB93	MYB transcription factor, partial [Zea mays]	Organismal Systems	Environmental adaptation	ko04626//Plant-pathogen interaction	K09422	-	-	-
PB.13699.1	Ndufaf6	PREDICTED: NADH dehydrogenase (ubiquinone) complex I, assembly factor 6 [Setaria italica]	-	-	-	-	-	GO:0003824//catalytic activity	-
PB.13701.1	Ndufaf6	PREDICTED: NADH dehydrogenase (ubiquinone) complex I, assembly factor 6 [Setaria italica]	-	-	-	-	-	GO:0003824//catalytic activity	-
PB.13722.1	rpsO	MAK10-like protein [Zea mays]	-	-	-	-	GO:0005622//intracellular;GO:0030529//intracellular ribonucleoprotein complex;GO:0044424//intracellular part;GO:0032991//macromolecular complex;GO:1990904//ribonucleoprotein complex;GO:0044464//cell part;GO:0005623//cell	-	GO:0071704//organic substance metabolic process;GO:0010467//gene expression;GO:0043170//macromolecule metabolic process;GO:0008152//metabolic process
PB.13746.1	At5g03795	exostosin-like protein [Zea mays]	-	-	-	-	-	-	-
PB.13756.1	BACOVA_02659	PREDICTED: lysosomal beta glucosidase-like isoform X2 [Zea mays]	Metabolism	Biosynthesis of other secondary metabolites;Carbohydrate metabolism;Global and overview maps;Metabolism of other amino acids	ko01100//Metabolic pathways;ko01110//Biosynthesis of secondary metabolites;ko00940//Phenylpropanoid biosynthesis;ko00500//Starch and sucrose metabolism;ko00460//Cyanoamino acid metabolism	K05349	-	-	-
PB.13766.1	--	unknown [Zea mays]	-	-	-	-	-	-	-
PB.13772.1	1-SST	soluble acid invertase 9 [Saccharum hybrid cultivar GT28]	-	-	-	-	-	-	-
PB.13826.1	--	protein MARD1-like [Aegilops tauschii subsp. tauschii] [Aegilops tauschii]	-	-	-	-	-	-	-
PB.13861.1	--	Cytoplasmic membrane protein [Zostera marina]	-	-	-	-	-	-	-
PB.13863.1	ABCF3	PREDICTED: ABC transporter F family member 3 [Setaria italica]	-	-	-	-	GO:0044424//intracellular part;GO:0005622//intracellular;GO:0005737//cytoplasm;GO:0044464//cell part;GO:0005623//cell;GO:0044444//cytoplasmic part	GO:0016462//pyrophosphatase activity;GO:0016817//hydrolase activity, acting on acid anhydrides;GO:0015604//organic phosphonate transmembrane transporter activity;GO:0032550//purine ribonucleoside binding;GO:0097159//organic cyclic compound binding;GO:0022857//transmembrane transporter activity;GO:0003824//catalytic activity;GO:0001882//nucleoside binding;GO:0005488//binding;GO:1901363//heterocycl…	GO:0005975//carbohydrate metabolic process;GO:0044237//cellular metabolic process;GO:0044710//single-organism metabolic process;GO:0043207//response to external biotic stimulus;GO:0033036//macromolecule localization;GO:0044699//single-organism process;GO:0006970//response to osmotic stress;GO:0009057//macromolecule catabolic process;GO:0006886//intracellular protein transport;GO:0034613//cellular…
PB.13871.1	CYP94C1	PREDICTED: cytochrome P450 94C1-like [Setaria italica]	-	-	-	-	-	-	-
PB.13871.2	CYP94C1	PREDICTED: cytochrome P450 94C1-like [Setaria italica]	-	-	-	-	-	-	-
PB.13871.3	CYP94C1	PREDICTED: cytochrome P450 94C1-like [Setaria italica]	-	-	-	-	-	-	-
PB.13881.1	NRAMP3	nramp aluminum transporter1 [Zea mays]	-	-	-	-	-	-	-
PB.13881.2	NRAMP3	nramp aluminum transporter1 [Zea mays]	-	-	-	-	-	-	-
PB.13886.1	PER1	Peroxidase 64 [Zea mays]	Metabolism	Biosynthesis of other secondary metabolites;Global and overview maps	ko01100//Metabolic pathways;ko01110//Biosynthesis of secondary metabolites;ko00940//Phenylpropanoid biosynthesis	K00430	-	GO:0046906//tetrapyrrole binding;GO:0003824//catalytic activity;GO:0097159//organic cyclic compound binding;GO:0043167//ion binding;GO:0005488//binding;GO:1901363//heterocyclic compound binding;GO:0043169//cation binding	GO:0044710//single-organism metabolic process;GO:0044699//single-organism process;GO:0008152//metabolic process;GO:0050896//response to stimulus;GO:0006950//response to stress
PB.13896.1	NPF8.3	Protein NRT1/ PTR FAMILY 8.3 [Dichanthelium oligosanthes]	-	-	-	-	-	-	GO:0051234//establishment of localization;GO:0051179//localization
PB.13917.1	--	Protein kinase superfamily protein [Zea mays]	-	-	-	-	-	GO:0032550//purine ribonucleoside binding;GO:0005488//binding;GO:0097159//organic cyclic compound binding;GO:0001882//nucleoside binding;GO:0003824//catalytic activity;GO:1901363//heterocyclic compound binding;GO:0001883//purine nucleoside binding;GO:0097367//carbohydrate derivative binding;GO:0004672//protein kinase activity;GO:0036094//small molecule binding;GO:0032549//ribonucleoside binding;G…	GO:0008152//metabolic process;GO:0071704//organic substance metabolic process;GO:0043412//macromolecule modification;GO:0036211//protein modification process;GO:0044237//cellular metabolic process;GO:0044238//primary metabolic process;GO:0044260//cellular macromolecule metabolic process;GO:0006464//cellular protein modification process;GO:0044267//cellular protein metabolic process;GO:0043170//ma…
PB.13976.1	SKIP1	F-box protein SKIP1 [Dichanthelium oligosanthes]	-	-	-	-	-	-	-
PB.13978.1	SH3P2	clathrin binding protein [Zea mays]	-	-	-	-	-	-	-
PB.14003.2	NPSN11	novel plant SNARE 11 [Zea mays]	-	-	-	-	-	-	-
PB.14005.1	WRKY39	PREDICTED: protein WRKY1 [Oryza sativa Japonica Group]	-	-	-	-	-	-	-
PB.14008.1	--	PREDICTED: protein starmaker-like isoform X1 [Oryza brachyantha]	-	-	-	-	-	-	-
PB.14008.2	--	PREDICTED: protein starmaker-like isoform X1 [Oryza brachyantha]	-	-	-	-	-	-	-
PB.14008.3	--	PREDICTED: protein starmaker-like isoform X1 [Oryza brachyantha]	-	-	-	-	-	-	-
PB.14027.1	--	PREDICTED: zinc transporter 5 [Setaria italica]	-	-	-	-	GO:0044425//membrane part;GO:0016020//membrane;GO:0031224//intrinsic component of membrane	GO:0022857//transmembrane transporter activity;GO:0022891//substrate-specific transmembrane transporter activity;GO:0015075//ion transmembrane transporter activity;GO:0022892//substrate-specific transporter activity;GO:0005215//transporter activity	GO:0051234//establishment of localization;GO:0044765//single-organism transport;GO:0006811//ion transport;GO:0009987//cellular process;GO:0006812//cation transport;GO:0051179//localization;GO:0044699//single-organism process;GO:1902578//single-organism localization;GO:0006810//transport;GO:0044763//single-organism cellular process
PB.14027.2	--	PREDICTED: zinc transporter 5 [Setaria italica]	-	-	-	-	GO:0044425//membrane part;GO:0016020//membrane;GO:0031224//intrinsic component of membrane	GO:0022891//substrate-specific transmembrane transporter activity;GO:0022892//substrate-specific transporter activity;GO:0022857//transmembrane transporter activity;GO:0005215//transporter activity;GO:0015075//ion transmembrane transporter activity	GO:0051179//localization;GO:0006812//cation transport;GO:0051234//establishment of localization;GO:0006810//transport;GO:0044699//single-organism process;GO:1902578//single-organism localization;GO:0006811//ion transport;GO:0009987//cellular process;GO:0044763//single-organism cellular process;GO:0044765//single-organism transport
PB.14067.1	PUP5	ATPUP5 [Zea mays]	-	-	-	-	GO:0044425//membrane part;GO:0031224//intrinsic component of membrane;GO:0016020//membrane	GO:0005215//transporter activity;GO:0022891//substrate-specific transmembrane transporter activity;GO:0022857//transmembrane transporter activity;GO:0022892//substrate-specific transporter activity;GO:0015205//nucleobase transmembrane transporter activity	GO:0006810//transport;GO:0071702//organic substance transport;GO:0015851//nucleobase transport;GO:1902578//single-organism localization;GO:0044699//single-organism process;GO:0044765//single-organism transport;GO:0051234//establishment of localization;GO:0071705//nitrogen compound transport;GO:0051179//localization
PB.14081.2	gloB	Metallo-hydrolase/oxidoreductase superfamily protein [Zea mays]	-	-	-	-	GO:0044424//intracellular part;GO:0043227//membrane-bounded organelle;GO:0043229//intracellular organelle;GO:0044464//cell part;GO:0005622//intracellular;GO:0043226//organelle;GO:0005623//cell;GO:0043231//intracellular membrane-bounded organelle	GO:0003824//catalytic activity	-
PB.14108.1	rps3	ribosomal protein S3 (chloroplast) [Zea mays]	Genetic Information Processing	Translation	ko03010//Ribosome	K02982	GO:0043228//non-membrane-bounded organelle;GO:1990904//ribonucleoprotein complex;GO:0005623//cell;GO:0005840//ribosome;GO:0009536//plastid;GO:0043226//organelle;GO:0005622//intracellular;GO:0043227//membrane-bounded organelle;GO:0044424//intracellular part;GO:0044446//intracellular organelle part;GO:0043232//intracellular non-membrane-bounded organelle;GO:0043231//intracellular membrane-bounded o…	GO:0005198//structural molecule activity;GO:0003723//RNA binding;GO:0097159//organic cyclic compound binding;GO:1901363//heterocyclic compound binding;GO:0003676//nucleic acid binding;GO:0005488//binding	GO:0090304//nucleic acid metabolic process;GO:0006725//cellular aromatic compound metabolic process;GO:0044260//cellular macromolecule metabolic process;GO:0043170//macromolecule metabolic process;GO:0016070//RNA metabolic process;GO:1901360//organic cyclic compound metabolic process;GO:0008152//metabolic process;GO:0006139//nucleobase-containing compound metabolic process;GO:0071704//organic sub…
PB.14124.1	--	Protein kinase superfamily protein [Zea mays]	-	-	-	-	-	GO:0016301//kinase activity;GO:0032549//ribonucleoside binding;GO:0097159//organic cyclic compound binding;GO:0004672//protein kinase activity;GO:0036094//small molecule binding;GO:0003824//catalytic activity;GO:0001883//purine nucleoside binding;GO:0016773//phosphotransferase activity, alcohol group as acceptor;GO:0032550//purine ribonucleoside binding;GO:0016772//transferase activity, transferr…	GO:0036211//protein modification process;GO:0071704//organic substance metabolic process;GO:0019538//protein metabolic process;GO:0006464//cellular protein modification process;GO:0043170//macromolecule metabolic process;GO:0044267//cellular protein metabolic process;GO:0044237//cellular metabolic process;GO:0009987//cellular process;GO:0043412//macromolecule modification;GO:0008152//metabolic pr…
PB.14124.2	--	Protein kinase superfamily protein [Zea mays]	-	-	-	-	-	GO:0004672//protein kinase activity;GO:0003824//catalytic activity;GO:1901363//heterocyclic compound binding;GO:0016740//transferase activity;GO:0016301//kinase activity;GO:0005488//binding;GO:0016773//phosphotransferase activity, alcohol group as acceptor;GO:0036094//small molecule binding;GO:0001882//nucleoside binding;GO:0001883//purine nucleoside binding;GO:0032549//ribonucleoside binding;GO:…	GO:0044237//cellular metabolic process;GO:0008152//metabolic process;GO:0036211//protein modification process;GO:0044238//primary metabolic process;GO:0009987//cellular process;GO:0044260//cellular macromolecule metabolic process;GO:0043412//macromolecule modification;GO:0044267//cellular protein metabolic process;GO:0043170//macromolecule metabolic process;GO:0006464//cellular protein modificati…
PB.14126.1	MSSP2	Hexose transporter [Zea mays]	-	-	-	-	GO:0016020//membrane;GO:0044425//membrane part;GO:0031224//intrinsic component of membrane	GO:0005215//transporter activity;GO:0022857//transmembrane transporter activity	GO:0009987//cellular process;GO:0044763//single-organism cellular process;GO:0044699//single-organism process;GO:0051234//establishment of localization;GO:0051179//localization
PB.1413.1	mfsd5	Major facilitator superfamily protein [Zea mays]	-	-	-	-	-	-	-
PB.1429.1	At2g02050	PREDICTED: NADH dehydrogenase [ubiquinone] 1 beta subcomplex subunit 7 [Setaria italica]	Metabolism	Global and overview maps;Energy metabolism	ko01100//Metabolic pathways;ko00190//Oxidative phosphorylation	K03963	GO:0032991//macromolecular complex;GO:0005737//cytoplasm;GO:0031970//organelle envelope lumen;GO:0044464//cell part;GO:0016020//membrane;GO:0044422//organelle part;GO:0031090//organelle membrane;GO:1902494//catalytic complex;GO:0044446//intracellular organelle part;GO:0030964//NADH dehydrogenase complex;GO:0005622//intracellular;GO:0043226//organelle;GO:0019866//organelle inner membrane;GO:003196…	GO:0003824//catalytic activity;GO:0016651//oxidoreductase activity, acting on NAD(P)H;GO:0050136//NADH dehydrogenase (quinone) activity;GO:0003954//NADH dehydrogenase activity;GO:0016655//oxidoreductase activity, acting on NAD(P)H, quinone or similar compound as acceptor;GO:0016491//oxidoreductase activity	GO:0044723//single-organism carbohydrate metabolic process;GO:0044237//cellular metabolic process;GO:0044248//cellular catabolic process;GO:0065003//macromolecular complex assembly;GO:0034622//cellular macromolecular complex assembly;GO:0044267//cellular protein metabolic process;GO:0044260//cellular macromolecule metabolic process;GO:0070271//protein complex biogenesis;GO:0043170//macromolecule …
PB.1439.1	--	Di-heme cytochrome, transmembrane [Cynara cardunculus var. scolymus] [Cynara cardunculus]	-	-	-	-	-	-	GO:0055114//oxidation-reduction process;GO:0044710//single-organism metabolic process;GO:0022900//electron transport chain;GO:0044699//single-organism process;GO:0009987//cellular process;GO:0008152//metabolic process;GO:0044763//single-organism cellular process;GO:0044237//cellular metabolic process;GO:0006091//generation of precursor metabolites and energy
PB.1448.1	--	nucleolin-like [Zea mays]	-	-	-	-	-	-	-
PB.1452.1	TIP1-1	Aquaporin TIP1-1 [Dichanthelium oligosanthes]	-	-	-	-	-	-	-
PB.1465.1	Os03g0165400	PREDICTED: LOW QUALITY PROTEIN: beta-galactosidase 5-like [Zea mays]	-	-	-	-	-	GO:0005488//binding	GO:0044238//primary metabolic process;GO:0008152//metabolic process
PB.1471.1	CDF1	TPA_inf: Dof-type zinc finger protein 23 [Sorghum bicolor]	-	-	-	-	-	-	GO:0010468//regulation of gene expression;GO:0060255//regulation of macromolecule metabolic process;GO:0065007//biological regulation;GO:0050789//regulation of biological process;GO:0019222//regulation of metabolic process
PB.1471.2	CDF1	TPA_inf: Dof-type zinc finger protein 23 [Sorghum bicolor]	-	-	-	-	-	-	GO:0065007//biological regulation;GO:0050789//regulation of biological process;GO:0060255//regulation of macromolecule metabolic process;GO:0010468//regulation of gene expression;GO:0019222//regulation of metabolic process
PB.1488.1	Gtp-bp	signal recognition particle receptor homolog 1 [Zea mays]	Genetic Information Processing	Folding, sorting and degradation	ko03060//Protein export	K13431	GO:0044424//intracellular part;GO:0005623//cell;GO:0043226//organelle;GO:0032991//macromolecular complex;GO:0044464//cell part;GO:0043229//intracellular organelle;GO:0043231//intracellular membrane-bounded organelle;GO:0043234//protein complex;GO:0005622//intracellular;GO:0043227//membrane-bounded organelle	GO:0001882//nucleoside binding;GO:0097367//carbohydrate derivative binding;GO:0044877//macromolecular complex binding;GO:0016818//hydrolase activity, acting on acid anhydrides, in phosphorus-containing anhydrides;GO:1901363//heterocyclic compound binding;GO:0005488//binding;GO:0036094//small molecule binding;GO:0043021//ribonucleoprotein complex binding;GO:0016462//pyrophosphatase activity;GO:000…	GO:0015031//protein transport;GO:0045184//establishment of protein localization;GO:0016192//vesicle-mediated transport;GO:0009987//cellular process;GO:0006810//transport;GO:0006613//cotranslational protein targeting to membrane;GO:0090150//establishment of protein localization to membrane;GO:0006612//protein targeting to membrane;GO:1902578//single-organism localization;GO:0008104//protein locali…
PB.1490.1	GONST3	GDP-mannose transporter [Saccharum hybrid cultivar R570]	-	-	-	-	GO:0016020//membrane;GO:0044425//membrane part;GO:0031224//intrinsic component of membrane	-	GO:0071702//organic substance transport;GO:0071705//nitrogen compound transport;GO:0051179//localization;GO:0006810//transport;GO:1902578//single-organism localization;GO:0051234//establishment of localization;GO:0044765//single-organism transport;GO:0006862//nucleotide transport;GO:0044699//single-organism process;GO:0015931//nucleobase-containing compound transport;GO:0015748//organophosphate e…
PB.15.1	Gtp-bp	signal recognition particle receptor homolog 1 [Zea mays]	Genetic Information Processing	Folding, sorting and degradation	ko03060//Protein export	K13431	GO:0043234//protein complex;GO:0043226//organelle;GO:0043231//intracellular membrane-bounded organelle;GO:0044464//cell part;GO:0032991//macromolecular complex;GO:0043229//intracellular organelle;GO:0043227//membrane-bounded organelle;GO:0005622//intracellular;GO:0044424//intracellular part;GO:0005623//cell	GO:0001883//purine nucleoside binding;GO:0016818//hydrolase activity, acting on acid anhydrides, in phosphorus-containing anhydrides;GO:0003824//catalytic activity;GO:0036094//small molecule binding;GO:0032549//ribonucleoside binding;GO:0097159//organic cyclic compound binding;GO:0097367//carbohydrate derivative binding;GO:0016787//hydrolase activity;GO:0016462//pyrophosphatase activity;GO:000188…	GO:1902582//single-organism intracellular transport;GO:0006605//protein targeting;GO:0071702//organic substance transport;GO:0044763//single-organism cellular process;GO:0070727//cellular macromolecule localization;GO:0051179//localization;GO:0008104//protein localization;GO:0006612//protein targeting to membrane;GO:0044802//single-organism membrane organization;GO:0044765//single-organism transp…
PB.1502.1	BZIP16	transcription factor [Saccharum hybrid cultivar R570]	-	-	-	-	GO:0043231//intracellular membrane-bounded organelle;GO:0005623//cell;GO:0043227//membrane-bounded organelle;GO:0005622//intracellular;GO:0044464//cell part;GO:0043226//organelle;GO:0043229//intracellular organelle;GO:0044424//intracellular part	GO:0097159//organic cyclic compound binding;GO:1901363//heterocyclic compound binding;GO:0005488//binding;GO:0003677//DNA binding;GO:0003676//nucleic acid binding;GO:0001071//nucleic acid binding transcription factor activity	GO:0009987//cellular process;GO:0034645//cellular macromolecule biosynthetic process;GO:1901576//organic substance biosynthetic process;GO:0060255//regulation of macromolecule metabolic process;GO:0050789//regulation of biological process;GO:0044260//cellular macromolecule metabolic process;GO:0043170//macromolecule metabolic process;GO:0019222//regulation of metabolic process;GO:0009059//macromo…
PB.1502.2	BZIP16	PREDICTED: transcription factor HBP-1a-like [Setaria italica]	-	-	-	-	GO:0005623//cell;GO:0043227//membrane-bounded organelle;GO:0005622//intracellular;GO:0043231//intracellular membrane-bounded organelle;GO:0044464//cell part;GO:0044424//intracellular part;GO:0043229//intracellular organelle;GO:0043226//organelle	GO:0001071//nucleic acid binding transcription factor activity;GO:0005488//binding;GO:0003676//nucleic acid binding;GO:0003677//DNA binding;GO:1901363//heterocyclic compound binding;GO:0097159//organic cyclic compound binding	GO:0010468//regulation of gene expression;GO:0044237//cellular metabolic process;GO:0009058//biosynthetic process;GO:0019222//regulation of metabolic process;GO:0043170//macromolecule metabolic process;GO:0060255//regulation of macromolecule metabolic process;GO:0044260//cellular macromolecule metabolic process;GO:0009059//macromolecule biosynthetic process;GO:0034645//cellular macromolecule bios…
PB.1562.1	--	PREDICTED: protein starmaker-like isoform X1 [Oryza brachyantha]	-	-	-	-	-	-	-
PB.16.1	srpra	signal recognition particle receptor homolog 1 [Zea mays]	Genetic Information Processing	Folding, sorting and degradation	ko03060//Protein export	K13431	GO:0005623//cell;GO:0043227//membrane-bounded organelle;GO:0044464//cell part;GO:0043231//intracellular membrane-bounded organelle;GO:0043229//intracellular organelle;GO:0032991//macromolecular complex;GO:0043226//organelle;GO:0043234//protein complex;GO:0044424//intracellular part;GO:0005622//intracellular	GO:0036094//small molecule binding;GO:0044877//macromolecular complex binding;GO:0005488//binding;GO:0016462//pyrophosphatase activity;GO:0001883//purine nucleoside binding;GO:0016817//hydrolase activity, acting on acid anhydrides;GO:0032549//ribonucleoside binding;GO:0043021//ribonucleoprotein complex binding;GO:0032550//purine ribonucleoside binding;GO:1901363//heterocyclic compound binding;GO:…	GO:0006810//transport;GO:0090150//establishment of protein localization to membrane;GO:0009987//cellular process;GO:0044765//single-organism transport;GO:0015031//protein transport;GO:0044763//single-organism cellular process;GO:0006612//protein targeting to membrane;GO:0071840//cellular component organization or biogenesis;GO:0034613//cellular protein localization;GO:0051234//establishment of lo…
PB.1616.1	At1g31550	PREDICTED: GDSL esterase/lipase At1g28600-like [Setaria italica]	Metabolism	Biosynthesis of other secondary metabolites;Global and overview maps	ko01110//Biosynthesis of secondary metabolites;ko00901//Indole alkaloid biosynthesis	K21026	GO:0043226//organelle;GO:0043227//membrane-bounded organelle;GO:0005622//intracellular;GO:0043231//intracellular membrane-bounded organelle;GO:0005623//cell;GO:0043229//intracellular organelle;GO:0044424//intracellular part;GO:0044464//cell part	GO:0016787//hydrolase activity;GO:0003824//catalytic activity	-
PB.1621.1	LTV1	PREDICTED: protein LTV1 homolog isoform X1 [Zea mays]	-	-	-	-	-	-	-
PB.1641.1	GSTU6	glutathione S-transferase GSTU6 [Zea mays]	Metabolism	Metabolism of other amino acids	ko00480//Glutathione metabolism	K00799	-	GO:0003824//catalytic activity	-
PB.1645.1	MSSP2	PREDICTED: LOW QUALITY PROTEIN: monosaccharide-sensing protein 2 [Oryza sativa Japonica Group]	-	-	-	-	GO:0016020//membrane;GO:0044425//membrane part;GO:0031224//intrinsic component of membrane	GO:0005215//transporter activity;GO:0022857//transmembrane transporter activity	GO:0051179//localization;GO:0051234//establishment of localization;GO:0044763//single-organism cellular process;GO:0044699//single-organism process;GO:0009987//cellular process
PB.1656.1	EXPB6	PREDICTED: expansin-B6-like [Zea mays]	-	-	-	-	-	-	-
PB.1657.1	EXPB3	Expansin-B3 [Dichanthelium oligosanthes]	-	-	-	-	-	-	GO:0000003//reproduction
PB.1658.1	EXPB2	Expansin-B4 [Zea mays]	-	-	-	-	-	-	-
PB.1659.1	EXPB3	PREDICTED: expansin-B3-like [Zea mays]	-	-	-	-	-	-	GO:0000003//reproduction
PB.1693.1	DMAS1-A	NAD(P)H-dependent oxidoreductase [Zea mays]	-	-	-	-	GO:0044464//cell part;GO:0005737//cytoplasm;GO:0005622//intracellular;GO:0005623//cell;GO:0044424//intracellular part	GO:0097159//organic cyclic compound binding;GO:0000166//nucleotide binding;GO:0036094//small molecule binding;GO:1901363//heterocyclic compound binding;GO:1901265//nucleoside phosphate binding;GO:0003824//catalytic activity;GO:0016491//oxidoreductase activity;GO:0005488//binding	GO:0009987//cellular process;GO:0044710//single-organism metabolic process;GO:0044763//single-organism cellular process;GO:0044237//cellular metabolic process;GO:0008152//metabolic process;GO:0044699//single-organism process
PB.170.1	SPO11-3	RHL2 [Zea mays]	-	-	-	-	GO:0032991//macromolecular complex;GO:0043229//intracellular organelle;GO:0005623//cell;GO:0043228//non-membrane-bounded organelle;GO:0043227//membrane-bounded organelle;GO:0043226//organelle;GO:0043234//protein complex;GO:0044464//cell part;GO:0043232//intracellular non-membrane-bounded organelle;GO:0044424//intracellular part;GO:0043231//intracellular membrane-bounded organelle;GO:0005622//intr…	GO:1901363//heterocyclic compound binding;GO:0003676//nucleic acid binding;GO:0016817//hydrolase activity, acting on acid anhydrides;GO:0016787//hydrolase activity;GO:0097159//organic cyclic compound binding;GO:0005488//binding;GO:0003824//catalytic activity;GO:0001883//purine nucleoside binding;GO:0017111//nucleoside-triphosphatase activity;GO:0036094//small molecule binding;GO:0043167//ion bind…	GO:0090304//nucleic acid metabolic process;GO:1901360//organic cyclic compound metabolic process;GO:0044260//cellular macromolecule metabolic process;GO:0044270//cellular nitrogen compound catabolic process;GO:0009057//macromolecule catabolic process;GO:0044265//cellular macromolecule catabolic process;GO:0044767//single-organism developmental process;GO:0045165//cell fate commitment;GO:0034641//…
PB.182.1	GLN6	glutamine synthetase [Saccharum officinarum]	Metabolism	Energy metabolism;Carbohydrate metabolism;Global and overview maps;Amino acid metabolism	ko01100//Metabolic pathways;ko01230//Biosynthesis of amino acids;ko00630//Glyoxylate and dicarboxylate metabolism;ko00250//Alanine, aspartate and glutamate metabolism;ko00910//Nitrogen metabolism;ko00220//Arginine biosynthesis	K01915	GO:0005622//intracellular;GO:0044464//cell part;GO:0044424//intracellular part;GO:0005623//cell	GO:0097367//carbohydrate derivative binding;GO:0005488//binding;GO:0016874//ligase activity;GO:0001883//purine nucleoside binding;GO:1901363//heterocyclic compound binding;GO:0032549//ribonucleoside binding;GO:0032550//purine ribonucleoside binding;GO:0001882//nucleoside binding;GO:0097159//organic cyclic compound binding;GO:0016880//acid-ammonia (or amide) ligase activity;GO:0036094//small molec…	GO:0043436//oxoacid metabolic process;GO:1901564//organonitrogen compound metabolic process;GO:1901605//alpha-amino acid metabolic process;GO:0044281//small molecule metabolic process;GO:0019752//carboxylic acid metabolic process;GO:0006520//cellular amino acid metabolic process;GO:0044710//single-organism metabolic process;GO:0008152//metabolic process;GO:0009987//cellular process;GO:0044237//ce…
PB.182.2	GLN6	glutamine synthetase [Saccharum officinarum]	Metabolism	Carbohydrate metabolism;Energy metabolism;Amino acid metabolism;Global and overview maps	ko01100//Metabolic pathways;ko01230//Biosynthesis of amino acids;ko00630//Glyoxylate and dicarboxylate metabolism;ko00250//Alanine, aspartate and glutamate metabolism;ko00910//Nitrogen metabolism;ko00220//Arginine biosynthesis	K01915	GO:0005623//cell;GO:0044424//intracellular part;GO:0005622//intracellular;GO:0044464//cell part	GO:1901363//heterocyclic compound binding;GO:0097367//carbohydrate derivative binding;GO:0005488//binding;GO:0001882//nucleoside binding;GO:0032549//ribonucleoside binding;GO:0016211//ammonia ligase activity;GO:0016874//ligase activity;GO:0032550//purine ribonucleoside binding;GO:0003824//catalytic activity;GO:0036094//small molecule binding;GO:0097159//organic cyclic compound binding;GO:0016879/…	GO:0006520//cellular amino acid metabolic process;GO:0044710//single-organism metabolic process;GO:0006082//organic acid metabolic process;GO:0044237//cellular metabolic process;GO:0044763//single-organism cellular process;GO:0044238//primary metabolic process;GO:0071704//organic substance metabolic process;GO:0044699//single-organism process;GO:0019752//carboxylic acid metabolic process;GO:00090…
PB.1840.1	CPK9	Calcium-dependent protein kinase 30 [Dichanthelium oligosanthes]	Organismal Systems	Environmental adaptation	ko04626//Plant-pathogen interaction	K13412	-	GO:0016773//phosphotransferase activity, alcohol group as acceptor;GO:0004672//protein kinase activity;GO:1901363//heterocyclic compound binding;GO:0016301//kinase activity;GO:0032550//purine ribonucleoside binding;GO:0046872//metal ion binding;GO:0016740//transferase activity;GO:0043167//ion binding;GO:0032549//ribonucleoside binding;GO:0001883//purine nucleoside binding;GO:0003824//catalytic ac…	GO:0071704//organic substance metabolic process;GO:0019538//protein metabolic process;GO:0043412//macromolecule modification;GO:0008152//metabolic process;GO:0044238//primary metabolic process;GO:0006796//phosphate-containing compound metabolic process;GO:0036211//protein modification process;GO:0044237//cellular metabolic process;GO:0044260//cellular macromolecule metabolic process;GO:0044267//c…
PB.1866.1	ARPN	Chemocyanin [Dichanthelium oligosanthes]	-	-	-	-	-	-	-
PB.1874.1	MAP65-6	PREDICTED: 65-kDa microtubule-associated protein 6-like [Setaria italica]	-	-	-	-	-	GO:0008092//cytoskeletal protein binding;GO:0005488//binding;GO:0005515//protein binding;GO:0015631//tubulin binding	GO:0007049//cell cycle;GO:0044763//single-organism cellular process;GO:0009987//cellular process;GO:0044699//single-organism process;GO:0022402//cell cycle process
PB.1874.2	MAP65-6	PREDICTED: 65-kDa microtubule-associated protein 6-like [Setaria italica]	-	-	-	-	-	GO:0015631//tubulin binding;GO:0005515//protein binding;GO:0008092//cytoskeletal protein binding;GO:0005488//binding	GO:0022402//cell cycle process;GO:0044699//single-organism process;GO:0009987//cellular process;GO:0044763//single-organism cellular process;GO:0007049//cell cycle
PB.1906.1	mfsd5	Major facilitator superfamily protein [Zea mays]	-	-	-	-	-	-	-
PB.1914.1	At1g56130	PREDICTED: probable LRR receptor-like serine/threonine-protein kinase At1g56130 [Setaria italica]	-	-	-	-	-	-	-
PB.1914.3	At1g56130	PREDICTED: probable LRR receptor-like serine/threonine-protein kinase At1g56130 [Setaria italica]	-	-	-	-	-	-	-
PB.1935.1	TIP1-1	Aquaporin TIP1-1 [Dichanthelium oligosanthes]	-	-	-	-	-	-	-
PB.1939.1	CDF2	PREDICTED: cyclic dof factor 1-like [Setaria italica]	-	-	-	-	-	-	GO:0010468//regulation of gene expression;GO:0065007//biological regulation;GO:0019222//regulation of metabolic process;GO:0050789//regulation of biological process;GO:0060255//regulation of macromolecule metabolic process
PB.1961.1	SULTR1;3	Sulfate transporter 1.2 [Zea mays]	-	-	-	-	-	-	-
PB.1974.1	GONST3	GDP-mannose transporter [Saccharum hybrid cultivar R570]	-	-	-	-	GO:0016020//membrane;GO:0044425//membrane part;GO:0031224//intrinsic component of membrane	-	GO:0044765//single-organism transport;GO:0051234//establishment of localization;GO:0015931//nucleobase-containing compound transport;GO:0051179//localization;GO:1902578//single-organism localization;GO:0015748//organophosphate ester transport;GO:0071702//organic substance transport;GO:0006810//transport;GO:0006862//nucleotide transport;GO:0071705//nitrogen compound transport;GO:0044699//single-or…
PB.1974.2	GONST3	GDP-mannose transporter [Saccharum hybrid cultivar R570]	-	-	-	-	GO:0044425//membrane part;GO:0031224//intrinsic component of membrane;GO:0016020//membrane	-	GO:0015931//nucleobase-containing compound transport;GO:0071702//organic substance transport;GO:0071705//nitrogen compound transport;GO:0015748//organophosphate ester transport;GO:1902578//single-organism localization;GO:0006810//transport;GO:0051234//establishment of localization;GO:0006862//nucleotide transport;GO:0051179//localization;GO:0044765//single-organism transport;GO:0044699//single-or…
PB.1974.3	GONST3	GDP-mannose transporter [Saccharum hybrid cultivar R570]	-	-	-	-	GO:0031224//intrinsic component of membrane;GO:0044425//membrane part;GO:0016020//membrane	-	GO:0006862//nucleotide transport;GO:0015748//organophosphate ester transport;GO:0051234//establishment of localization;GO:0071702//organic substance transport;GO:0044765//single-organism transport;GO:1902578//single-organism localization;GO:0071705//nitrogen compound transport;GO:0051179//localization;GO:0006810//transport;GO:0044699//single-organism process;GO:0015931//nucleobase-containing comp…
PB.1982.1	GLN6	glutamine synthetase [Saccharum officinarum]	Metabolism	Carbohydrate metabolism;Energy metabolism;Amino acid metabolism;Global and overview maps	ko01100//Metabolic pathways;ko01230//Biosynthesis of amino acids;ko00630//Glyoxylate and dicarboxylate metabolism;ko00250//Alanine, aspartate and glutamate metabolism;ko00910//Nitrogen metabolism;ko00220//Arginine biosynthesis	K01915	GO:0044464//cell part;GO:0005623//cell;GO:0005622//intracellular;GO:0044424//intracellular part	GO:0016879//ligase activity, forming carbon-nitrogen bonds;GO:0097367//carbohydrate derivative binding;GO:0036094//small molecule binding;GO:0005488//binding;GO:1901363//heterocyclic compound binding;GO:0001882//nucleoside binding;GO:0016880//acid-ammonia (or amide) ligase activity;GO:0097159//organic cyclic compound binding;GO:0032550//purine ribonucleoside binding;GO:0032549//ribonucleoside bin…	GO:0006520//cellular amino acid metabolic process;GO:0044699//single-organism process;GO:0009064//glutamine family amino acid metabolic process;GO:0044237//cellular metabolic process;GO:0044763//single-organism cellular process;GO:0044710//single-organism metabolic process;GO:0006807//nitrogen compound metabolic process;GO:0043436//oxoacid metabolic process;GO:1901605//alpha-amino acid metabolic …
PB.1982.2	GS1-5	glutamine synthetase6 [Zea mays]	Metabolism	Amino acid metabolism;Global and overview maps;Energy metabolism;Carbohydrate metabolism	ko01100//Metabolic pathways;ko01230//Biosynthesis of amino acids;ko00630//Glyoxylate and dicarboxylate metabolism;ko00250//Alanine, aspartate and glutamate metabolism;ko00910//Nitrogen metabolism;ko00220//Arginine biosynthesis	K01915	GO:0005623//cell;GO:0044424//intracellular part;GO:0005622//intracellular;GO:0044464//cell part	GO:0036094//small molecule binding;GO:0016874//ligase activity;GO:0097159//organic cyclic compound binding;GO:0032549//ribonucleoside binding;GO:0001882//nucleoside binding;GO:0003824//catalytic activity;GO:0005488//binding;GO:0097367//carbohydrate derivative binding;GO:0016879//ligase activity, forming carbon-nitrogen bonds;GO:0016880//acid-ammonia (or amide) ligase activity;GO:0001883//purine n…	GO:0006541//glutamine metabolic process;GO:0044281//small molecule metabolic process;GO:0044238//primary metabolic process;GO:0006082//organic acid metabolic process;GO:0044763//single-organism cellular process;GO:0009064//glutamine family amino acid metabolic process;GO:1901605//alpha-amino acid metabolic process;GO:0009987//cellular process;GO:0006807//nitrogen compound metabolic process;GO:007…
PB.1982.3	GLN6	glutamine synthetase [Saccharum officinarum]	Metabolism	Carbohydrate metabolism;Energy metabolism;Global and overview maps;Amino acid metabolism	ko01100//Metabolic pathways;ko01230//Biosynthesis of amino acids;ko00630//Glyoxylate and dicarboxylate metabolism;ko00250//Alanine, aspartate and glutamate metabolism;ko00910//Nitrogen metabolism;ko00220//Arginine biosynthesis	K01915	GO:0005622//intracellular;GO:0044464//cell part;GO:0005623//cell;GO:0044424//intracellular part	GO:0001883//purine nucleoside binding;GO:0016879//ligase activity, forming carbon-nitrogen bonds;GO:0016211//ammonia ligase activity;GO:0032550//purine ribonucleoside binding;GO:0001882//nucleoside binding;GO:0032549//ribonucleoside binding;GO:0016880//acid-ammonia (or amide) ligase activity;GO:0016874//ligase activity;GO:0097159//organic cyclic compound binding;GO:0097367//carbohydrate derivativ…	GO:0044281//small molecule metabolic process;GO:0009064//glutamine family amino acid metabolic process;GO:1901605//alpha-amino acid metabolic process;GO:0044763//single-organism cellular process;GO:0044238//primary metabolic process;GO:0006520//cellular amino acid metabolic process;GO:0044237//cellular metabolic process;GO:0043436//oxoacid metabolic process;GO:0019752//carboxylic acid metabolic p…
PB.2019.1	--	PREDICTED: protein starmaker-like isoform X1 [Oryza brachyantha]	-	-	-	-	-	-	-
PB.2027.1	FKFBP	PREDICTED: 6-phosphofructo-2-kinase/fructose-2,6-bisphosphatase-like isoform X4 [Zea mays]	Metabolism	Carbohydrate metabolism	ko00051//Fructose and mannose metabolism	K01103	-	-	-
PB.2033.1	ESK1	PREDICTED: protein trichome birefringence-like 28 [Setaria italica]	-	-	-	-	-	-	-
PB.2126.1	CYP709B2	cytochrome P450 CYP709H1 [Zea mays]	-	-	-	-	-	GO:0046872//metal ion binding;GO:0003824//catalytic activity;GO:0043169//cation binding;GO:0016491//oxidoreductase activity;GO:0043167//ion binding;GO:0005488//binding	-
PB.2164.1	rps5	30S ribosomal protein S5 [Zea mays]	Genetic Information Processing	Translation	ko03010//Ribosome	K02988	-	-	-
PB.2181.1	EXPB3	Expansin-B3 [Dichanthelium oligosanthes]	-	-	-	-	-	-	GO:0000003//reproduction
PB.2182.1	EXPB3	PREDICTED: expansin-B3-like [Zea mays]	-	-	-	-	-	-	GO:0000003//reproduction
PB.2182.2	EXPB3	PREDICTED: expansin-B3-like [Zea mays]	-	-	-	-	-	-	GO:0000003//reproduction
PB.2185.1	TUBB2	PREDICTED: tubulin beta-2 chain [Oryza sativa Japonica Group]	Cellular Processes	Transport and catabolism	ko04145//Phagosome	K07375	GO:0044424//intracellular part;GO:0015630//microtubule cytoskeleton;GO:0043226//organelle;GO:0032991//macromolecular complex;GO:0005856//cytoskeleton;GO:0005623//cell;GO:0005622//intracellular;GO:0043232//intracellular non-membrane-bounded organelle;GO:0043229//intracellular organelle;GO:0044464//cell part;GO:0043228//non-membrane-bounded organelle	GO:0016462//pyrophosphatase activity;GO:0032549//ribonucleoside binding;GO:0032550//purine ribonucleoside binding;GO:0016817//hydrolase activity, acting on acid anhydrides;GO:0005198//structural molecule activity;GO:0016818//hydrolase activity, acting on acid anhydrides, in phosphorus-containing anhydrides;GO:0097159//organic cyclic compound binding;GO:0001883//purine nucleoside binding;GO:001711…	GO:0022607//cellular component assembly;GO:0044699//single-organism process;GO:0065003//macromolecular complex assembly;GO:0071840//cellular component organization or biogenesis;GO:0006461//protein complex assembly;GO:0009987//cellular process;GO:0071822//protein complex subunit organization;GO:0043623//cellular protein complex assembly;GO:0070271//protein complex biogenesis;GO:0034622//cellular …
PB.2185.2	TUBB1	beta 1 tubulin [Zea mays]	Cellular Processes	Transport and catabolism	ko04145//Phagosome	K07375	GO:0043226//organelle;GO:0043228//non-membrane-bounded organelle;GO:0032991//macromolecular complex;GO:0043232//intracellular non-membrane-bounded organelle;GO:0005622//intracellular;GO:0005623//cell;GO:0044464//cell part;GO:0005856//cytoskeleton;GO:0044424//intracellular part;GO:0015630//microtubule cytoskeleton;GO:0043229//intracellular organelle	GO:1901363//heterocyclic compound binding;GO:0097367//carbohydrate derivative binding;GO:0016787//hydrolase activity;GO:0017111//nucleoside-triphosphatase activity;GO:0016817//hydrolase activity, acting on acid anhydrides;GO:0003824//catalytic activity;GO:0097159//organic cyclic compound binding;GO:0005488//binding;GO:0005198//structural molecule activity;GO:0032549//ribonucleoside binding;GO:001…	GO:0065003//macromolecular complex assembly;GO:0016043//cellular component organization;GO:0044763//single-organism cellular process;GO:0034622//cellular macromolecular complex assembly;GO:0071822//protein complex subunit organization;GO:0044085//cellular component biogenesis;GO:0022607//cellular component assembly;GO:0006461//protein complex assembly;GO:0009987//cellular process;GO:0071840//cell…
PB.22.1	--	-	-	-	-	-	-	-	-
PB.2259.1	NECAP2	Serine/threonine-protein kinase 38-like protein [Aegilops tauschii]	-	-	-	-	-	-	-
PB.2342.1	MEMB11	Membrin-11 [Dichanthelium oligosanthes]	Genetic Information Processing	Folding, sorting and degradation	ko04130//SNARE interactions in vesicular transport	K08496	GO:0043229//intracellular organelle;GO:0012505//endomembrane system;GO:0043227//membrane-bounded organelle;GO:0044424//intracellular part;GO:0044444//cytoplasmic part;GO:0005622//intracellular;GO:0043226//organelle;GO:0043231//intracellular membrane-bounded organelle;GO:0044464//cell part;GO:0005737//cytoplasm;GO:0005623//cell;GO:0005794//Golgi apparatus	-	GO:0008104//protein localization;GO:0051234//establishment of localization;GO:0033036//macromolecule localization;GO:0051179//localization
PB.2345.1	At2g22425	PREDICTED: LOC100285983 isoform X1 [Zea mays]	Genetic Information Processing	Folding, sorting and degradation	ko03060//Protein export	K12946	GO:0044425//membrane part;GO:0016020//membrane;GO:0031224//intrinsic component of membrane	GO:0016787//hydrolase activity;GO:0003824//catalytic activity	GO:0010467//gene expression;GO:0019538//protein metabolic process;GO:0043170//macromolecule metabolic process;GO:0044238//primary metabolic process;GO:0071704//organic substance metabolic process;GO:0016485//protein processing;GO:0006508//proteolysis;GO:0051604//protein maturation;GO:0008152//metabolic process
PB.235.1	SODCC.3	chloroplast copper/zinc-superoxide dismutase [Saccharum hybrid cultivar GT28]	Cellular Processes	Transport and catabolism	ko04146//Peroxisome	K04565	-	GO:0003824//catalytic activity;GO:0043169//cation binding;GO:0043167//ion binding;GO:0005488//binding	GO:0044710//single-organism metabolic process;GO:0008152//metabolic process;GO:0006801//superoxide metabolic process;GO:0044699//single-organism process;GO:0072593//reactive oxygen species metabolic process;GO:0009987//cellular process;GO:0044237//cellular metabolic process
PB.2371.1	PES	pescadillo-related, partial [Zea mays]	-	-	-	-	GO:0043231//intracellular membrane-bounded organelle;GO:0043229//intracellular organelle;GO:0043226//organelle;GO:0005622//intracellular;GO:0044424//intracellular part;GO:0005634//nucleus;GO:0030529//intracellular ribonucleoprotein complex;GO:1990904//ribonucleoprotein complex;GO:0030684//preribosome;GO:0044422//organelle part;GO:0043227//membrane-bounded organelle;GO:0070013//intracellular organ…	GO:0005488//binding	GO:0043170//macromolecule metabolic process;GO:0090304//nucleic acid metabolic process;GO:0016070//RNA metabolic process;GO:0006725//cellular aromatic compound metabolic process;GO:0006139//nucleobase-containing compound metabolic process;GO:0034660//ncRNA metabolic process;GO:0006396//RNA processing;GO:0071840//cellular component organization or biogenesis;GO:0006364//rRNA processing;GO:0044085/…
PB.2402.1	WRKY39	Protein WRKY1 [Dichanthelium oligosanthes]	-	-	-	-	-	-	-
PB.242.1	SPCC1281.03c	Transmembrane protein 85 [Zea mays]	-	-	-	-	-	-	-
PB.242.2	SPCC1281.03c	Transmembrane protein 85 [Zea mays]	-	-	-	-	-	-	-
PB.2433.1	--	Os03g0759000 [Oryza sativa Japonica Group]	-	-	-	-	-	-	-
PB.2448.1	LECRK91	L-type lectin-domain containing receptor kinase IX.1 [Dichanthelium oligosanthes]	-	-	-	-	-	-	-
PB.2451.1	TUBB7	PREDICTED: tubulin beta-7 chain [Setaria italica]	Cellular Processes	Transport and catabolism	ko04145//Phagosome	K07375	GO:0044424//intracellular part;GO:0043232//intracellular non-membrane-bounded organelle;GO:0005856//cytoskeleton;GO:0043228//non-membrane-bounded organelle;GO:0005622//intracellular;GO:0032991//macromolecular complex;GO:0043229//intracellular organelle;GO:0044464//cell part;GO:0015630//microtubule cytoskeleton;GO:0005623//cell;GO:0043226//organelle	GO:0001882//nucleoside binding;GO:0016818//hydrolase activity, acting on acid anhydrides, in phosphorus-containing anhydrides;GO:0097367//carbohydrate derivative binding;GO:0017111//nucleoside-triphosphatase activity;GO:0036094//small molecule binding;GO:0016817//hydrolase activity, acting on acid anhydrides;GO:1901363//heterocyclic compound binding;GO:0005198//structural molecule activity;GO:003…	GO:0043933//macromolecular complex subunit organization;GO:0022607//cellular component assembly;GO:0071822//protein complex subunit organization;GO:0034622//cellular macromolecular complex assembly;GO:0016043//cellular component organization;GO:0009987//cellular process;GO:0065003//macromolecular complex assembly;GO:0006461//protein complex assembly;GO:0044085//cellular component biogenesis;GO:00…
PB.2451.2	TUBB7	PREDICTED: tubulin beta-7 chain [Setaria italica]	Cellular Processes	Transport and catabolism	ko04145//Phagosome	K07375	-	-	-
PB.2468.1	At3g03770	PREDICTED: probable inactive leucine-rich repeat receptor-like protein kinase At3g03770 [Setaria italica]	-	-	-	-	-	-	-
PB.247.1	CYP709B2	cytochrome P450 CYP709H1 [Zea mays]	-	-	-	-	-	GO:0005488//binding;GO:0043167//ion binding;GO:0003824//catalytic activity;GO:0016491//oxidoreductase activity;GO:0097159//organic cyclic compound binding;GO:0046914//transition metal ion binding;GO:0046906//tetrapyrrole binding;GO:0046872//metal ion binding;GO:0043169//cation binding;GO:1901363//heterocyclic compound binding	GO:0044699//single-organism process;GO:0044710//single-organism metabolic process;GO:0008152//metabolic process
PB.2492.1	ZSD1	short chain alcohol dehydrogenase 1 [Zea mays]	Metabolism	Metabolism of terpenoids and polyketides;Global and overview maps	ko01100//Metabolic pathways;ko01110//Biosynthesis of secondary metabolites;ko00906//Carotenoid biosynthesis	K09841	GO:0044464//cell part;GO:0044444//cytoplasmic part;GO:0005622//intracellular;GO:0044424//intracellular part;GO:0005737//cytoplasm;GO:0005623//cell	GO:0016491//oxidoreductase activity;GO:0016614//oxidoreductase activity, acting on CH-OH group of donors;GO:0004022//alcohol dehydrogenase (NAD) activity;GO:0003824//catalytic activity;GO:0016616//oxidoreductase activity, acting on the CH-OH group of donors, NAD or NADP as acceptor	GO:0043436//oxoacid metabolic process;GO:0009746//response to hexose;GO:0050794//regulation of cellular process;GO:1901700//response to oxygen-containing compound;GO:0044710//single-organism metabolic process;GO:0044237//cellular metabolic process;GO:0050789//regulation of biological process;GO:1901701//cellular response to oxygen-containing compound;GO:0006807//nitrogen compound metabolic proces…
PB.2503.1	--	NEP-interacting protein 1 [Zea mays]	-	-	-	-	-	-	-
PB.2505.1	--	-	-	-	-	-	-	-	-
PB.252.1	At5g45370	PREDICTED: WAT1-related protein At5g45370-like [Brachypodium distachyon]	-	-	-	-	GO:0016020//membrane;GO:0044425//membrane part;GO:0031224//intrinsic component of membrane	GO:0005215//transporter activity	GO:0044763//single-organism cellular process;GO:0044699//single-organism process;GO:0009987//cellular process
PB.2644.1	--	RNase H family protein [Zea mays]	-	-	-	-	-	-	-
PB.268.1	NCS1	PREDICTED: S-norcoclaurine synthase 1-like [Setaria italica]	-	-	-	-	-	-	-
PB.2692.1	--	ubiquitin-like protein [Zea mays]	-	-	-	-	-	-	-
PB.2692.2	--	ubiquitin-like protein [Zea mays]	-	-	-	-	-	-	-
PB.2692.3	--	ubiquitin-like protein [Zea mays]	-	-	-	-	-	-	-
PB.2701.2	NPSN13	SNARE [Saccharum hybrid cultivar R570]	-	-	-	-	-	-	-
PB.2705.1	SYT5	plant synaptotagmin [Sorghum bicolor]	-	-	-	-	-	-	-
PB.2705.2	SYT5	plant synaptotagmin [Sorghum bicolor]	-	-	-	-	-	-	-
PB.2713.1	BHLH062	amelogenin precursor like protein [Zea mays]	-	-	-	-	-	-	-
PB.2743.1	At3g52120	PREDICTED: gamma response I protein isoform X1 [Zea mays]	-	-	-	-	-	GO:0005488//binding;GO:0097159//organic cyclic compound binding;GO:1901363//heterocyclic compound binding;GO:0003676//nucleic acid binding	GO:0043170//macromolecule metabolic process;GO:0008152//metabolic process;GO:0010467//gene expression;GO:0071704//organic substance metabolic process
PB.2743.2	At3g52120	PREDICTED: gamma response I protein isoform X1 [Zea mays]	-	-	-	-	-	GO:0097159//organic cyclic compound binding;GO:1901363//heterocyclic compound binding;GO:0003676//nucleic acid binding;GO:0005488//binding	GO:0043170//macromolecule metabolic process;GO:0010467//gene expression;GO:0071704//organic substance metabolic process;GO:0008152//metabolic process
PB.2789.1	At5g47030	ATP synthase delta chain [Zea mays]	Metabolism	Energy metabolism;Global and overview maps	ko01100//Metabolic pathways;ko00190//Oxidative phosphorylation	K02134	GO:0044425//membrane part;GO:0043234//protein complex;GO:0016469//proton-transporting two-sector ATPase complex;GO:0098796//membrane protein complex;GO:0032991//macromolecular complex;GO:0033178//proton-transporting two-sector ATPase complex, catalytic domain;GO:0016020//membrane	GO:0043492//ATPase activity, coupled to movement of substances;GO:0016462//pyrophosphatase activity;GO:0022892//substrate-specific transporter activity;GO:0016818//hydrolase activity, acting on acid anhydrides, in phosphorus-containing anhydrides;GO:0042626//ATPase activity, coupled to transmembrane movement of substances;GO:0017111//nucleoside-triphosphatase activity;GO:0042623//ATPase activity,…	-
PB.2815.1	--	-	-	-	-	-	-	-	-
PB.2819.1	--	Serine protease inhibitor 3/4 [Anthurium amnicola]	-	-	-	-	-	-	-
PB.2853.1	--	uncharacterized protein LOC100276734 [Zea mays]	-	-	-	-	-	-	-
PB.2964.1	SODCC.1	PREDICTED: superoxide dismutase [Cu-Zn] 2 isoform X3 [Zea mays]	Cellular Processes	Transport and catabolism	ko04146//Peroxisome	K04565	-	GO:0043167//ion binding;GO:0005488//binding;GO:0003824//catalytic activity;GO:0043169//cation binding	GO:0044237//cellular metabolic process;GO:0006801//superoxide metabolic process;GO:0008152//metabolic process;GO:0044710//single-organism metabolic process;GO:0009987//cellular process;GO:0072593//reactive oxygen species metabolic process;GO:0044699//single-organism process
PB.2964.2	SODCC.1	PREDICTED: superoxide dismutase [Cu-Zn] 2 isoform X3 [Zea mays]	Cellular Processes	Transport and catabolism	ko04146//Peroxisome	K04565	-	GO:0043167//ion binding;GO:0003824//catalytic activity;GO:0043169//cation binding;GO:0005488//binding	GO:0008152//metabolic process;GO:0044710//single-organism metabolic process;GO:0044237//cellular metabolic process;GO:0072593//reactive oxygen species metabolic process;GO:0009987//cellular process;GO:0044699//single-organism process;GO:0006801//superoxide metabolic process
PB.2965.1	BGLU29	PREDICTED: beta-glucosidase 30-like [Setaria italica]	Metabolism	Global and overview maps;Metabolism of other amino acids;Biosynthesis of other secondary metabolites;Carbohydrate metabolism	ko01100//Metabolic pathways;ko01110//Biosynthesis of secondary metabolites;ko00940//Phenylpropanoid biosynthesis;ko00500//Starch and sucrose metabolism;ko00460//Cyanoamino acid metabolism	K01188	-	-	-
PB.3113.1	NRPB9A	PREDICTED: DNA-directed RNA polymerases II, IV and V subunit 9B [Juglans regia]	Genetic Information Processing;Metabolism	Global and overview maps;Nucleotide metabolism;Transcription	ko01100//Metabolic pathways;ko00230//Purine metabolism;ko00240//Pyrimidine metabolism;ko03020//RNA polymerase	K03017	GO:0044464//cell part;GO:0043227//membrane-bounded organelle;GO:0044424//intracellular part;GO:0005623//cell;GO:0043226//organelle;GO:0043231//intracellular membrane-bounded organelle;GO:0043229//intracellular organelle;GO:0005622//intracellular	GO:0043169//cation binding;GO:0034062//RNA polymerase activity;GO:0046914//transition metal ion binding;GO:0003824//catalytic activity;GO:0016740//transferase activity;GO:0016772//transferase activity, transferring phosphorus-containing groups;GO:0016779//nucleotidyltransferase activity;GO:0003676//nucleic acid binding;GO:0097159//organic cyclic compound binding;GO:0005488//binding;GO:0046872//me…	GO:1901576//organic substance biosynthetic process;GO:0071704//organic substance metabolic process;GO:0044249//cellular biosynthetic process;GO:0009059//macromolecule biosynthetic process;GO:0044260//cellular macromolecule metabolic process;GO:0043170//macromolecule metabolic process;GO:0034645//cellular macromolecule biosynthetic process;GO:0008152//metabolic process;GO:0044237//cellular metabol…
PB.312.1	--	PREDICTED: WEB family protein At5g16730, chloroplastic-like [Setaria italica]	-	-	-	-	-	-	-
PB.3197.2	HAK9	potassium transporter [Saccharum hybrid cultivar R570]	-	-	-	-	GO:0031224//intrinsic component of membrane;GO:0016020//membrane;GO:0044425//membrane part	-	GO:0030001//metal ion transport;GO:1902578//single-organism localization;GO:0051179//localization;GO:0006810//transport;GO:0055085//transmembrane transport;GO:0009987//cellular process;GO:0006812//cation transport;GO:0044765//single-organism transport;GO:0044699//single-organism process;GO:0051234//establishment of localization;GO:0034220//ion transmembrane transport;GO:0006811//ion transport;GO:…
PB.3199.1	PER70	peroxidase 70 precursor [Zea mays]	Metabolism	Biosynthesis of other secondary metabolites;Global and overview maps	ko01100//Metabolic pathways;ko01110//Biosynthesis of secondary metabolites;ko00940//Phenylpropanoid biosynthesis	K00430	-	GO:0097159//organic cyclic compound binding;GO:0043167//ion binding;GO:1901363//heterocyclic compound binding;GO:0003824//catalytic activity;GO:0046906//tetrapyrrole binding;GO:0005488//binding;GO:0043169//cation binding	GO:0009987//cellular process;GO:0072593//reactive oxygen species metabolic process;GO:0042743//hydrogen peroxide metabolic process;GO:0008152//metabolic process;GO:0006950//response to stress;GO:0044237//cellular metabolic process;GO:0050896//response to stimulus;GO:0044699//single-organism process;GO:0044710//single-organism metabolic process
PB.32.1	mfsd5	Major facilitator superfamily protein [Zea mays]	-	-	-	-	-	-	-
PB.32.2	mfsd5	Major facilitator superfamily protein [Zea mays]	-	-	-	-	-	-	-
PB.32.3	mfsd5	Major facilitator superfamily protein [Zea mays]	-	-	-	-	-	-	-
PB.3235.1	SODCC.1	PREDICTED: superoxide dismutase [Cu-Zn] 2 isoform X3 [Zea mays]	Cellular Processes	Transport and catabolism	ko04146//Peroxisome	K04565	-	GO:0003824//catalytic activity;GO:0005488//binding;GO:0043169//cation binding;GO:0043167//ion binding	GO:0006801//superoxide metabolic process;GO:0072593//reactive oxygen species metabolic process;GO:0009987//cellular process;GO:0044699//single-organism process;GO:0044710//single-organism metabolic process;GO:0044237//cellular metabolic process;GO:0008152//metabolic process
PB.3235.2	SODCC.1	PREDICTED: superoxide dismutase [Cu-Zn] 2 isoform X3 [Zea mays]	Cellular Processes	Transport and catabolism	ko04146//Peroxisome	K04565	-	GO:0005488//binding;GO:0043169//cation binding;GO:0003824//catalytic activity;GO:0043167//ion binding	GO:0009987//cellular process;GO:0044237//cellular metabolic process;GO:0006801//superoxide metabolic process;GO:0044710//single-organism metabolic process;GO:0008152//metabolic process;GO:0072593//reactive oxygen species metabolic process;GO:0044699//single-organism process
PB.3270.1	RPS3A	40S ribosomal protein S3a [Dichanthelium oligosanthes]	Genetic Information Processing	Translation	ko03010//Ribosome	K02984	GO:0005623//cell;GO:0044464//cell part;GO:0044422//organelle part;GO:0044391//ribosomal subunit;GO:0005737//cytoplasm;GO:0044446//intracellular organelle part;GO:0043232//intracellular non-membrane-bounded organelle;GO:0043229//intracellular organelle;GO:0005840//ribosome;GO:0015935//small ribosomal subunit;GO:0030529//intracellular ribonucleoprotein complex;GO:0005622//intracellular;GO:0043226//…	-	GO:0043170//macromolecule metabolic process;GO:0010467//gene expression;GO:0008152//metabolic process;GO:0071704//organic substance metabolic process
PB.3295.1	At3g52120	gamma response I protein [Zea mays]	-	-	-	-	-	GO:0003676//nucleic acid binding;GO:0097159//organic cyclic compound binding;GO:0005488//binding;GO:1901363//heterocyclic compound binding	GO:0043170//macromolecule metabolic process;GO:0010467//gene expression;GO:0071704//organic substance metabolic process;GO:0008152//metabolic process
PB.3338.1	UGT91D1	salmon silk2 [Zea mays]	-	-	-	-	-	GO:0003824//catalytic activity;GO:0016740//transferase activity;GO:0016757//transferase activity, transferring glycosyl groups	-
PB.3364.1	--	Serine protease inhibitor 3/4 [Anthurium amnicola]	-	-	-	-	-	-	-
PB.3383.1	HMGS	PREDICTED: hydroxymethylglutaryl-CoA synthase-like [Zea mays]	Metabolism	Lipid metabolism;Metabolism of terpenoids and polyketides;Carbohydrate metabolism;Amino acid metabolism;Global and overview maps	ko01100//Metabolic pathways;ko01110//Biosynthesis of secondary metabolites;ko00280//Valine, leucine and isoleucine degradation;ko00650//Butanoate metabolism;ko00900//Terpenoid backbone biosynthesis;ko00072//Synthesis and degradation of ketone bodies	K01641	-	GO:0016746//transferase activity, transferring acyl groups;GO:0003824//catalytic activity;GO:0016740//transferase activity;GO:0046912//transferase activity, transferring acyl groups, acyl groups converted into alkyl on transfer	GO:0006629//lipid metabolic process;GO:0044237//cellular metabolic process;GO:0071704//organic substance metabolic process;GO:0009987//cellular process;GO:0044710//single-organism metabolic process;GO:0044699//single-organism process;GO:0044763//single-organism cellular process;GO:0044238//primary metabolic process;GO:0044255//cellular lipid metabolic process;GO:0008152//metabolic process;GO:0006…
PB.3414.1	CSLE6	PREDICTED: cellulose synthase-like protein E6 [Setaria italica]	-	-	-	-	-	-	-
PB.3414.2	CSLE6	PREDICTED: cellulose synthase-like protein E6 [Setaria italica]	-	-	-	-	-	-	-
PB.3432.1	--	hypothetical protein SORBI_002G216900 [Sorghum bicolor]	-	-	-	-	-	-	-
PB.3445.1	CG9588	26S proteasome non-ATPase regulatory subunit 9 [Zea mays]	-	-	-	-	-	-	-
PB.3476.1	BIP103	PREDICTED: proton pump-interactor 1-like [Zea mays]	-	-	-	-	-	-	-
PB.3499.1	Os09g0297000	Ferrochelatase [Zea mays]	Metabolism	Global and overview maps;Metabolism of cofactors and vitamins	ko01100//Metabolic pathways;ko01110//Biosynthesis of secondary metabolites;ko00860//Porphyrin and chlorophyll metabolism	K01772	-	GO:0003824//catalytic activity	GO:0018130//heterocycle biosynthetic process;GO:0071704//organic substance metabolic process;GO:0051188//cofactor biosynthetic process;GO:1901566//organonitrogen compound biosynthetic process;GO:0006779//porphyrin-containing compound biosynthetic process;GO:0044271//cellular nitrogen compound biosynthetic process;GO:0046483//heterocycle metabolic process;GO:0044249//cellular biosynthetic process;…
PB.3500.1	--	serine esterase family protein [Zea mays]	-	-	-	-	-	-	-
PB.3534.1	SYT5	integral membrane single C2 domain protein [Sorghum bicolor]	-	-	-	-	-	-	-
PB.3547.1	CRT	PREDICTED: calreticulin [Setaria italica]	Cellular Processes;Genetic Information Processing	Transport and catabolism;Folding, sorting and degradation	ko04141//Protein processing in endoplasmic reticulum;ko04145//Phagosome	K08057	GO:0043226//organelle;GO:0043231//intracellular membrane-bounded organelle;GO:0043227//membrane-bounded organelle;GO:0043229//intracellular organelle;GO:0044424//intracellular part;GO:0005623//cell;GO:0005622//intracellular;GO:0044464//cell part	GO:0005488//binding;GO:0005515//protein binding	GO:0008152//metabolic process;GO:0044238//primary metabolic process;GO:0019538//protein metabolic process;GO:0044237//cellular metabolic process;GO:0071704//organic substance metabolic process;GO:0044267//cellular protein metabolic process;GO:0009987//cellular process;GO:0043170//macromolecule metabolic process;GO:0044260//cellular macromolecule metabolic process
PB.3547.2	CRT	calcium-binding protein [Zea mays]	Cellular Processes;Genetic Information Processing	Transport and catabolism;Folding, sorting and degradation	ko04141//Protein processing in endoplasmic reticulum;ko04145//Phagosome	K08057	GO:0043226//organelle;GO:0043229//intracellular organelle;GO:0005622//intracellular;GO:0043227//membrane-bounded organelle;GO:0043231//intracellular membrane-bounded organelle;GO:0044424//intracellular part;GO:0005623//cell;GO:0044464//cell part	GO:0005515//protein binding;GO:0005488//binding	GO:0044260//cellular macromolecule metabolic process;GO:0009987//cellular process;GO:0008152//metabolic process;GO:0071704//organic substance metabolic process;GO:0044238//primary metabolic process;GO:0019538//protein metabolic process;GO:0044237//cellular metabolic process;GO:0044267//cellular protein metabolic process;GO:0043170//macromolecule metabolic process
PB.3547.3	CRT	Calreticulin-2 [Zea mays]	Cellular Processes;Genetic Information Processing	Transport and catabolism;Folding, sorting and degradation	ko04141//Protein processing in endoplasmic reticulum;ko04145//Phagosome	K08057	GO:0005623//cell;GO:0043229//intracellular organelle;GO:0044464//cell part;GO:0043226//organelle;GO:0005622//intracellular;GO:0044424//intracellular part;GO:0043231//intracellular membrane-bounded organelle;GO:0043227//membrane-bounded organelle	GO:0005488//binding;GO:0005515//protein binding	GO:0008152//metabolic process;GO:0044260//cellular macromolecule metabolic process;GO:0044237//cellular metabolic process;GO:0044238//primary metabolic process;GO:0019538//protein metabolic process;GO:0044267//cellular protein metabolic process;GO:0009987//cellular process;GO:0071704//organic substance metabolic process;GO:0043170//macromolecule metabolic process
PB.3547.4	CRT	calcium-binding protein [Zea mays]	Cellular Processes;Genetic Information Processing	Folding, sorting and degradation;Transport and catabolism	ko04141//Protein processing in endoplasmic reticulum;ko04145//Phagosome	K08057	GO:0043226//organelle;GO:0005622//intracellular;GO:0005623//cell;GO:0043231//intracellular membrane-bounded organelle;GO:0044424//intracellular part;GO:0043227//membrane-bounded organelle;GO:0044464//cell part;GO:0043229//intracellular organelle	GO:0005515//protein binding;GO:0005488//binding	GO:0043170//macromolecule metabolic process;GO:0008152//metabolic process;GO:0009987//cellular process;GO:0044238//primary metabolic process;GO:0044267//cellular protein metabolic process;GO:0071704//organic substance metabolic process;GO:0044260//cellular macromolecule metabolic process;GO:0019538//protein metabolic process;GO:0044237//cellular metabolic process
PB.3547.5	CRT	PREDICTED: calreticulin [Setaria italica]	Cellular Processes;Genetic Information Processing	Folding, sorting and degradation;Transport and catabolism	ko04141//Protein processing in endoplasmic reticulum;ko04145//Phagosome	K08057	GO:0043226//organelle;GO:0005623//cell;GO:0043231//intracellular membrane-bounded organelle;GO:0005622//intracellular;GO:0044464//cell part;GO:0044424//intracellular part;GO:0043227//membrane-bounded organelle;GO:0043229//intracellular organelle	GO:0005515//protein binding;GO:0005488//binding	GO:0008152//metabolic process;GO:0044237//cellular metabolic process;GO:0019538//protein metabolic process;GO:0043170//macromolecule metabolic process;GO:0009987//cellular process;GO:0044238//primary metabolic process;GO:0044260//cellular macromolecule metabolic process;GO:0044267//cellular protein metabolic process;GO:0071704//organic substance metabolic process
PB.3547.6	CRT	PREDICTED: calreticulin [Setaria italica]	Cellular Processes;Genetic Information Processing	Folding, sorting and degradation;Transport and catabolism	ko04141//Protein processing in endoplasmic reticulum;ko04145//Phagosome	K08057	GO:0043226//organelle;GO:0043231//intracellular membrane-bounded organelle;GO:0044464//cell part;GO:0043227//membrane-bounded organelle;GO:0005622//intracellular;GO:0043229//intracellular organelle;GO:0044424//intracellular part;GO:0005623//cell	GO:0005488//binding;GO:0005515//protein binding	GO:0043170//macromolecule metabolic process;GO:0044260//cellular macromolecule metabolic process;GO:0044267//cellular protein metabolic process;GO:0071704//organic substance metabolic process;GO:0009987//cellular process;GO:0044238//primary metabolic process;GO:0044237//cellular metabolic process;GO:0008152//metabolic process;GO:0019538//protein metabolic process
PB.3547.7	CRT	PREDICTED: calreticulin [Setaria italica]	Cellular Processes;Genetic Information Processing	Transport and catabolism;Folding, sorting and degradation	ko04141//Protein processing in endoplasmic reticulum;ko04145//Phagosome	K08057	GO:0043227//membrane-bounded organelle;GO:0043226//organelle;GO:0043229//intracellular organelle;GO:0044464//cell part;GO:0044424//intracellular part;GO:0043231//intracellular membrane-bounded organelle;GO:0005623//cell;GO:0005622//intracellular	GO:0005515//protein binding;GO:0005488//binding	GO:0044260//cellular macromolecule metabolic process;GO:0009987//cellular process;GO:0008152//metabolic process;GO:0071704//organic substance metabolic process;GO:0044238//primary metabolic process;GO:0019538//protein metabolic process;GO:0044267//cellular protein metabolic process;GO:0043170//macromolecule metabolic process;GO:0044237//cellular metabolic process
PB.3562.1	TGD3	Protein TRIGALACTOSYLDIACYLGLYCEROL 3 chloroplastic [Zea mays]	-	-	-	-	GO:0009532//plastid stroma;GO:0043226//organelle;GO:0044446//intracellular organelle part;GO:0043229//intracellular organelle;GO:0005737//cytoplasm;GO:0005622//intracellular;GO:0044422//organelle part;GO:0044464//cell part;GO:0043227//membrane-bounded organelle;GO:0044444//cytoplasmic part;GO:0044435//plastid part;GO:0009536//plastid;GO:0044424//intracellular part;GO:0043231//intracellular membra…	GO:0016462//pyrophosphatase activity;GO:0036094//small molecule binding;GO:0003824//catalytic activity;GO:0016818//hydrolase activity, acting on acid anhydrides, in phosphorus-containing anhydrides;GO:0017111//nucleoside-triphosphatase activity;GO:0016817//hydrolase activity, acting on acid anhydrides;GO:0005488//binding;GO:0016787//hydrolase activity	GO:0044699//single-organism process;GO:0006810//transport;GO:0051234//establishment of localization;GO:0044765//single-organism transport;GO:1902578//single-organism localization;GO:0051179//localization
PB.3630.1	--	BAH domain [Zea mays]	-	-	-	-	-	-	-
PB.3728.1	SYT5	plant synaptotagmin [Sorghum bicolor]	-	-	-	-	-	-	-
PB.373.1	--	Remorin family protein [Zea mays]	-	-	-	-	-	-	-
PB.3737.1	CYP709B2	PREDICTED: cytochrome P450 734A6-like [Setaria italica]	-	-	-	-	-	GO:1901363//heterocyclic compound binding;GO:0046914//transition metal ion binding;GO:0016491//oxidoreductase activity;GO:0046906//tetrapyrrole binding;GO:0097159//organic cyclic compound binding;GO:0043169//cation binding;GO:0043167//ion binding;GO:0005488//binding;GO:0003824//catalytic activity;GO:0046872//metal ion binding	GO:0008152//metabolic process;GO:0044699//single-organism process;GO:0044710//single-organism metabolic process
PB.3747.1	--	Alpha-ketoglutarate-dependent dioxygenase alkB -like protein 2 [Noccaea caerulescens]	-	-	-	-	-	-	-
PB.3761.1	--	Pentatricopeptide repeat-containing protein mitochondrial [Zea mays]	-	-	-	-	-	-	-
PB.3773.1	Os07g0607800	Acidic leucine-rich nuclear phosphoprotein 32-related protein 1 [Dichanthelium oligosanthes]	-	-	-	-	-	-	-
PB.3789.1	RPS3A	40S ribosomal protein S3a [Dichanthelium oligosanthes]	Genetic Information Processing	Translation	ko03010//Ribosome	K02984	GO:0005840//ribosome;GO:0044444//cytoplasmic part;GO:0030529//intracellular ribonucleoprotein complex;GO:0015935//small ribosomal subunit;GO:0032991//macromolecular complex;GO:0043232//intracellular non-membrane-bounded organelle;GO:0044464//cell part;GO:0043228//non-membrane-bounded organelle;GO:0044446//intracellular organelle part;GO:1990904//ribonucleoprotein complex;GO:0005737//cytoplasm;GO:…	-	GO:0071704//organic substance metabolic process;GO:0008152//metabolic process;GO:0010467//gene expression;GO:0043170//macromolecule metabolic process
PB.3808.1	COP10	ubiquitin-conjugating enzyme E2 E3 [Zea mays]	Genetic Information Processing	Folding, sorting and degradation	ko04120//Ubiquitin mediated proteolysis	K20217	GO:0044424//intracellular part;GO:0043227//membrane-bounded organelle;GO:0043231//intracellular membrane-bounded organelle;GO:0043226//organelle;GO:0005623//cell;GO:0044464//cell part;GO:0005622//intracellular;GO:0043229//intracellular organelle	GO:0016874//ligase activity;GO:0016879//ligase activity, forming carbon-nitrogen bonds;GO:0003824//catalytic activity	GO:0044249//cellular biosynthetic process;GO:0010033//response to organic substance;GO:0044711//single-organism biosynthetic process;GO:0009639//response to red or far red light;GO:0034645//cellular macromolecule biosynthetic process;GO:0044710//single-organism metabolic process;GO:0006139//nucleobase-containing compound metabolic process;GO:0036211//protein modification process;GO:0009416//respo…
PB.3837.1	UBGAT-I	PREDICTED: anthocyanidin 3-O-glucosyltransferase 2-like [Setaria italica]	-	-	-	-	-	-	-
PB.3864.1	rpsO	PREDICTED: protein diaphanous homolog 1-like [Brachypodium distachyon]	-	-	-	-	-	-	-
PB.3867.1	TMN9	transmembrane 9 superfamily protein member 4 precursor [Zea mays]	-	-	-	-	-	-	-
PB.3887.1	--	Ribonuclease T2 family protein [Saccharum hybrid cultivar R570]	-	-	-	-	-	-	-
PB.3900.1	HMGS	PREDICTED: hydroxymethylglutaryl-CoA synthase-like [Zea mays]	Metabolism	Global and overview maps;Amino acid metabolism;Lipid metabolism;Metabolism of terpenoids and polyketides;Carbohydrate metabolism	ko01100//Metabolic pathways;ko01110//Biosynthesis of secondary metabolites;ko00280//Valine, leucine and isoleucine degradation;ko00650//Butanoate metabolism;ko00900//Terpenoid backbone biosynthesis;ko00072//Synthesis and degradation of ketone bodies	K01641	-	GO:0016746//transferase activity, transferring acyl groups;GO:0046912//transferase activity, transferring acyl groups, acyl groups converted into alkyl on transfer;GO:0016740//transferase activity;GO:0003824//catalytic activity	GO:0044238//primary metabolic process;GO:0071704//organic substance metabolic process;GO:0008152//metabolic process;GO:0044699//single-organism process;GO:0006720//isoprenoid metabolic process;GO:0044763//single-organism cellular process;GO:0044710//single-organism metabolic process;GO:0044237//cellular metabolic process;GO:0006629//lipid metabolic process;GO:0044255//cellular lipid metabolic pro…
PB.3902.1	HMGS	PREDICTED: hydroxymethylglutaryl-CoA synthase-like [Zea mays]	Metabolism	Global and overview maps;Amino acid metabolism;Carbohydrate metabolism;Metabolism of terpenoids and polyketides;Lipid metabolism	ko01100//Metabolic pathways;ko01110//Biosynthesis of secondary metabolites;ko00280//Valine, leucine and isoleucine degradation;ko00650//Butanoate metabolism;ko00900//Terpenoid backbone biosynthesis;ko00072//Synthesis and degradation of ketone bodies	K01641	-	GO:0003824//catalytic activity;GO:0046912//transferase activity, transferring acyl groups, acyl groups converted into alkyl on transfer;GO:0016746//transferase activity, transferring acyl groups;GO:0016740//transferase activity	GO:0006629//lipid metabolic process;GO:0006720//isoprenoid metabolic process;GO:0044237//cellular metabolic process;GO:0044710//single-organism metabolic process;GO:0044763//single-organism cellular process;GO:0044255//cellular lipid metabolic process;GO:0044699//single-organism process;GO:0009987//cellular process;GO:0044238//primary metabolic process;GO:0008152//metabolic process;GO:0071704//or…
PB.3909.1	SODCC.1	PREDICTED: superoxide dismutase [Cu-Zn] 2 isoform X3 [Zea mays]	Cellular Processes	Transport and catabolism	ko04146//Peroxisome	K04565	-	GO:0043167//ion binding;GO:0003824//catalytic activity;GO:0005488//binding;GO:0043169//cation binding	GO:0044237//cellular metabolic process;GO:0006801//superoxide metabolic process;GO:0008152//metabolic process;GO:0044699//single-organism process;GO:0009987//cellular process;GO:0044710//single-organism metabolic process;GO:0072593//reactive oxygen species metabolic process
PB.3909.2	SODCC.1	PREDICTED: superoxide dismutase [Cu-Zn] 2 isoform X3 [Zea mays]	Cellular Processes	Transport and catabolism	ko04146//Peroxisome	K04565	-	GO:0043167//ion binding;GO:0003824//catalytic activity;GO:0043169//cation binding;GO:0005488//binding	GO:0044699//single-organism process;GO:0006801//superoxide metabolic process;GO:0044710//single-organism metabolic process;GO:0044237//cellular metabolic process;GO:0008152//metabolic process;GO:0009987//cellular process;GO:0072593//reactive oxygen species metabolic process
PB.3924.1	--	BnaAnng13390D [Brassica napus]	-	-	-	-	-	-	-
PB.3939.1	CSLE6	PREDICTED: cellulose synthase-like protein E6 [Setaria italica]	-	-	-	-	-	-	-
PB.3939.2	CSLE6	PREDICTED: cellulose synthase-like protein E6 [Setaria italica]	-	-	-	-	-	-	-
PB.3965.2	--	26S proteasome non-ATPase regulatory subunit 9 [Zea mays]	-	-	-	-	-	-	-
PB.4008.1	Mge1	GrpE2 [Saccharum hybrid cultivar SP80-3280]	-	-	-	-	GO:0044444//cytoplasmic part;GO:0044429//mitochondrial part;GO:0044424//intracellular part;GO:0005737//cytoplasm;GO:0043229//intracellular organelle;GO:0043226//organelle;GO:0044422//organelle part;GO:0044464//cell part;GO:0043227//membrane-bounded organelle;GO:0044446//intracellular organelle part;GO:0005622//intracellular;GO:0043231//intracellular membrane-bounded organelle;GO:0005623//cell;GO:…	GO:0046983//protein dimerization activity;GO:0005515//protein binding;GO:0005488//binding	GO:0044267//cellular protein metabolic process;GO:0044238//primary metabolic process;GO:0019538//protein metabolic process;GO:0065007//biological regulation;GO:0044260//cellular macromolecule metabolic process;GO:0019222//regulation of metabolic process;GO:0044237//cellular metabolic process;GO:0050789//regulation of biological process;GO:0009987//cellular process;GO:0043170//macromolecule metabo…
PB.4010.1	STR9	Rhodanese-like domain-containing protein 9, chloroplastic [Dichanthelium oligosanthes]	-	-	-	-	GO:0005737//cytoplasm;GO:0044435//plastid part;GO:0043229//intracellular organelle;GO:0043226//organelle;GO:0044464//cell part;GO:0005623//cell;GO:0031224//intrinsic component of membrane;GO:0044444//cytoplasmic part;GO:0044422//organelle part;GO:0009536//plastid;GO:0016020//membrane;GO:0044425//membrane part;GO:0044424//intracellular part;GO:0044434//chloroplast part;GO:0031984//organelle subcom…	-	GO:0006520//cellular amino acid metabolic process;GO:0009791//post-embryonic development;GO:0044238//primary metabolic process;GO:0032501//multicellular organismal process;GO:0046394//carboxylic acid biosynthetic process;GO:0044707//single-multicellular organism process;GO:0044272//sulfur compound biosynthetic process;GO:0043436//oxoacid metabolic process;GO:0006790//sulfur compound metabolic pro…
PB.4011.1	STR9	Rhodanese-like domain-containing protein 9, chloroplastic [Dichanthelium oligosanthes]	-	-	-	-	GO:0044446//intracellular organelle part;GO:0044425//membrane part;GO:0043227//membrane-bounded organelle;GO:0031984//organelle subcompartment;GO:0044464//cell part;GO:0009536//plastid;GO:0005622//intracellular;GO:0031976//plastid thylakoid;GO:0031224//intrinsic component of membrane;GO:0005623//cell;GO:0044444//cytoplasmic part;GO:0043229//intracellular organelle;GO:0009579//thylakoid;GO:0044422…	-	GO:0044249//cellular biosynthetic process;GO:0006091//generation of precursor metabolites and energy;GO:0044238//primary metabolic process;GO:0006520//cellular amino acid metabolic process;GO:0008652//cellular amino acid biosynthetic process;GO:0009791//post-embryonic development;GO:0006082//organic acid metabolic process;GO:0009886//post-embryonic morphogenesis;GO:1901576//organic substance bios…
PB.4015.1	EML3	r-interacting factor 1 [Zea mays]	-	-	-	-	-	-	-
PB.4015.2	EML3	r-interacting factor 1 [Zea mays]	-	-	-	-	-	-	-
PB.4017.1	NHD1	sodium/proton antiporter 2-like [Aegilops tauschii subsp. tauschii] [Aegilops tauschii]	-	-	-	-	-	-	GO:0009987//cellular process;GO:0044763//single-organism cellular process;GO:0044699//single-organism process
PB.4017.2	NHD1	Os09g0109800, partial [Oryza sativa Japonica Group]	-	-	-	-	-	-	GO:0044763//single-organism cellular process;GO:0009987//cellular process;GO:0044699//single-organism process
PB.4079.1	--	sporulation-specific protein [Arabidopsis thaliana]	-	-	-	-	-	-	-
PB.4112.1	PRMS	pathogenesis-related protein 1 [Zea mays subsp. parviglumis] [Zea mays]	Environmental Information Processing;Organismal Systems	Environmental adaptation;Signal transduction	ko04626//Plant-pathogen interaction;ko04075//Plant hormone signal transduction;ko04016//MAPK signaling pathway - plant	K13449	-	-	-
PB.4114.1	PRMS	pathogenesis-related protein 1 [Zea mays subsp. parviglumis] [Zea mays]	Environmental Information Processing;Organismal Systems	Signal transduction;Environmental adaptation	ko04626//Plant-pathogen interaction;ko04075//Plant hormone signal transduction;ko04016//MAPK signaling pathway - plant	K13449	-	-	-
PB.4114.2	PRMS	pathogenesis-related protein 1 [Zea mays subsp. parviglumis] [Zea mays]	Organismal Systems;Environmental Information Processing	Environmental adaptation;Signal transduction	ko04626//Plant-pathogen interaction;ko04075//Plant hormone signal transduction;ko04016//MAPK signaling pathway - plant	K13449	-	-	-
PB.4115.1	PRMS	pathogenesis-related protein 1 [Zea mays subsp. parviglumis] [Zea mays]	Organismal Systems;Environmental Information Processing	Environmental adaptation;Signal transduction	ko04626//Plant-pathogen interaction;ko04075//Plant hormone signal transduction;ko04016//MAPK signaling pathway - plant	K13449	-	-	-
PB.4115.3	PRMS	pathogenesis-related protein 1 [Zea mays subsp. parviglumis] [Zea mays]	Environmental Information Processing;Organismal Systems	Signal transduction;Environmental adaptation	ko04626//Plant-pathogen interaction;ko04075//Plant hormone signal transduction;ko04016//MAPK signaling pathway - plant	K13449	-	-	-
PB.4195.1	--	expressed protein [Oryza sativa Japonica Group]	-	-	-	-	-	-	-
PB.4227.1	NRPB9B	DNA-directed RNA polymerases II, IV and V subunit 9B [Ananas comosus]	Metabolism;Genetic Information Processing	Nucleotide metabolism;Global and overview maps;Transcription	ko01100//Metabolic pathways;ko00230//Purine metabolism;ko00240//Pyrimidine metabolism;ko03020//RNA polymerase	K03017	GO:0043226//organelle;GO:0043227//membrane-bounded organelle;GO:0044424//intracellular part;GO:0005622//intracellular;GO:0005623//cell;GO:0043229//intracellular organelle;GO:0044464//cell part;GO:0043231//intracellular membrane-bounded organelle	GO:0097159//organic cyclic compound binding;GO:1901363//heterocyclic compound binding;GO:0016740//transferase activity;GO:0003676//nucleic acid binding;GO:0016779//nucleotidyltransferase activity;GO:0005488//binding;GO:0034062//RNA polymerase activity;GO:0043169//cation binding;GO:0046872//metal ion binding;GO:0046914//transition metal ion binding;GO:0003824//catalytic activity;GO:0016772//transf…	GO:0071704//organic substance metabolic process;GO:1901576//organic substance biosynthetic process;GO:0009987//cellular process;GO:0009059//macromolecule biosynthetic process;GO:0034645//cellular macromolecule biosynthetic process;GO:0044237//cellular metabolic process;GO:0044249//cellular biosynthetic process;GO:0044260//cellular macromolecule metabolic process;GO:0043170//macromolecule metaboli…
PB.4244.1	At3g05520	F-actin capping protein alpha subunit [Zea mays]	Cellular Processes	Transport and catabolism	ko04144//Endocytosis	K10364	-	GO:0005488//binding;GO:0008092//cytoskeletal protein binding;GO:0005515//protein binding	GO:0044763//single-organism cellular process;GO:0032970//regulation of actin filament-based process;GO:0051493//regulation of cytoskeleton organization;GO:0032956//regulation of actin cytoskeleton organization;GO:0043244//regulation of protein complex disassembly;GO:0030837//negative regulation of actin filament polymerization;GO:0032535//regulation of cellular component size;GO:0033043//regulati…
PB.4249.1	PER70	peroxidase 70 precursor [Zea mays]	Metabolism	Global and overview maps;Biosynthesis of other secondary metabolites	ko01100//Metabolic pathways;ko01110//Biosynthesis of secondary metabolites;ko00940//Phenylpropanoid biosynthesis	K00430	-	GO:0043169//cation binding;GO:1901363//heterocyclic compound binding;GO:0003824//catalytic activity;GO:0043167//ion binding;GO:0046906//tetrapyrrole binding;GO:0005488//binding;GO:0097159//organic cyclic compound binding	GO:0044237//cellular metabolic process;GO:0008152//metabolic process;GO:0072593//reactive oxygen species metabolic process;GO:0042743//hydrogen peroxide metabolic process;GO:0050896//response to stimulus;GO:0044710//single-organism metabolic process;GO:0006950//response to stress;GO:0009987//cellular process;GO:0044699//single-organism process
PB.4249.2	PER70	peroxidase 70 precursor [Zea mays]	Metabolism	Biosynthesis of other secondary metabolites;Global and overview maps	ko01100//Metabolic pathways;ko01110//Biosynthesis of secondary metabolites;ko00940//Phenylpropanoid biosynthesis	K00430	-	GO:0046906//tetrapyrrole binding;GO:0043167//ion binding;GO:0043169//cation binding;GO:0005488//binding;GO:0097159//organic cyclic compound binding;GO:1901363//heterocyclic compound binding;GO:0003824//catalytic activity	GO:0044699//single-organism process;GO:0008152//metabolic process;GO:0044237//cellular metabolic process;GO:0006950//response to stress;GO:0042743//hydrogen peroxide metabolic process;GO:0072593//reactive oxygen species metabolic process;GO:0044710//single-organism metabolic process;GO:0050896//response to stimulus;GO:0009987//cellular process
PB.4297.1	At3g52120	PREDICTED: gamma response I protein isoform X1 [Zea mays]	-	-	-	-	-	GO:0005488//binding;GO:0097159//organic cyclic compound binding;GO:1901363//heterocyclic compound binding;GO:0003676//nucleic acid binding	GO:0071704//organic substance metabolic process;GO:0010467//gene expression;GO:0008152//metabolic process;GO:0043170//macromolecule metabolic process
PB.4324.8	tyrP-B	PREDICTED: tyrosine-specific transport protein-like isoform X1 [Setaria italica]	-	-	-	-	GO:0043226//organelle;GO:0031975//envelope;GO:0016020//membrane;GO:0005737//cytoplasm;GO:0043229//intracellular organelle;GO:0044464//cell part;GO:0044435//plastid part;GO:0031090//organelle membrane;GO:0044446//intracellular organelle part;GO:0044424//intracellular part;GO:0005623//cell;GO:0009536//plastid;GO:0009528//plastid inner membrane;GO:0031967//organelle envelope;GO:0044422//organelle pa…	-	GO:0071705//nitrogen compound transport;GO:0071702//organic substance transport;GO:0044765//single-organism transport;GO:0051179//localization;GO:0044699//single-organism process;GO:0006810//transport;GO:1902578//single-organism localization;GO:0051234//establishment of localization;GO:0015851//nucleobase transport
PB.4335.1	SH3P3	PREDICTED: SH3 domain-containing protein 3 [Setaria italica]	-	-	-	-	-	-	-
PB.4342.1	UGT91D1	salmon silk2 [Zea mays]	-	-	-	-	-	GO:0016757//transferase activity, transferring glycosyl groups;GO:0016740//transferase activity;GO:0003824//catalytic activity	-
PB.4360.1	TMN9	transmembrane 9 superfamily protein member 4 precursor [Zea mays]	-	-	-	-	-	-	-
PB.4360.2	TMN9	transmembrane 9 superfamily protein member 4 precursor [Zea mays]	-	-	-	-	-	-	-
PB.4406.1	BGLU29	PREDICTED: beta-glucosidase 30-like [Setaria italica]	Metabolism	Global and overview maps;Metabolism of other amino acids;Biosynthesis of other secondary metabolites;Carbohydrate metabolism	ko01100//Metabolic pathways;ko01110//Biosynthesis of secondary metabolites;ko00940//Phenylpropanoid biosynthesis;ko00500//Starch and sucrose metabolism;ko00460//Cyanoamino acid metabolism	K01188	-	-	-
PB.441.1	rps5	30S ribosomal protein S5 [Zea mays]	Genetic Information Processing	Translation	ko03010//Ribosome	K02988	-	-	-
PB.4418.1	CSLE6	PREDICTED: cellulose synthase-like protein E6 [Setaria italica]	-	-	-	-	-	-	-
PB.4471.1	PRIN2	protein PLASTID REDOX INSENSITIVE 2 [Aegilops tauschii subsp. tauschii] [Aegilops tauschii]	-	-	-	-	GO:0009295//nucleoid	-	GO:0043170//macromolecule metabolic process;GO:0010467//gene expression;GO:0008152//metabolic process;GO:0071704//organic substance metabolic process
PB.4560.1	CRT	PREDICTED: calreticulin [Setaria italica]	Genetic Information Processing;Cellular Processes	Folding, sorting and degradation;Transport and catabolism	ko04141//Protein processing in endoplasmic reticulum;ko04145//Phagosome	K08057	GO:0044464//cell part;GO:0043227//membrane-bounded organelle;GO:0005623//cell;GO:0044424//intracellular part;GO:0043226//organelle;GO:0043229//intracellular organelle;GO:0005622//intracellular;GO:0043231//intracellular membrane-bounded organelle	GO:0005488//binding;GO:0005515//protein binding	GO:0044237//cellular metabolic process;GO:0044260//cellular macromolecule metabolic process;GO:0044267//cellular protein metabolic process;GO:0071704//organic substance metabolic process;GO:0009987//cellular process;GO:0044238//primary metabolic process;GO:0008152//metabolic process;GO:0043170//macromolecule metabolic process;GO:0019538//protein metabolic process
PB.4618.1	ERD4	early responsive to dehydration protein [Zea mays]	-	-	-	-	-	-	-
PB.4641.1	PAP2	PREDICTED: purple acid phosphatase 2-like [Setaria italica]	-	-	-	-	-	GO:0003824//catalytic activity;GO:0043169//cation binding;GO:0005488//binding;GO:0043167//ion binding	GO:0006793//phosphorus metabolic process;GO:0008152//metabolic process;GO:0009987//cellular process;GO:0006796//phosphate-containing compound metabolic process;GO:0044237//cellular metabolic process
PB.4641.2	PAP10	PREDICTED: purple acid phosphatase 2-like [Setaria italica]	-	-	-	-	-	GO:0043167//ion binding;GO:0003824//catalytic activity;GO:0005488//binding;GO:0043169//cation binding	GO:0006796//phosphate-containing compound metabolic process;GO:0044237//cellular metabolic process;GO:0006793//phosphorus metabolic process;GO:0009987//cellular process;GO:0008152//metabolic process
PB.4655.1	CHX19	PREDICTED: cation/H(+) antiporter 19-like [Setaria italica]	-	-	-	-	GO:0031224//intrinsic component of membrane;GO:0016020//membrane;GO:0044425//membrane part	GO:0008324//cation transmembrane transporter activity;GO:0005215//transporter activity;GO:0022892//substrate-specific transporter activity;GO:0022890//inorganic cation transmembrane transporter activity;GO:0022857//transmembrane transporter activity;GO:0015078//hydrogen ion transmembrane transporter activity;GO:0022891//substrate-specific transmembrane transporter activity;GO:0015077//monovalent …	GO:0015992//proton transport;GO:0006810//transport;GO:0051234//establishment of localization;GO:0009987//cellular process;GO:0006818//hydrogen transport;GO:0015672//monovalent inorganic cation transport;GO:0044763//single-organism cellular process;GO:1902578//single-organism localization;GO:0006811//ion transport;GO:0044699//single-organism process;GO:0051179//localization;GO:0044765//single-orga…
PB.4664.1	UAH	PREDICTED: probable ureidoglycolate hydrolase [Brachypodium distachyon]	Metabolism	Nucleotide metabolism;Global and overview maps	ko01100//Metabolic pathways;ko00230//Purine metabolism	K18151	GO:0043226//organelle;GO:0044424//intracellular part;GO:0043231//intracellular membrane-bounded organelle;GO:0043227//membrane-bounded organelle;GO:0005622//intracellular;GO:0044464//cell part;GO:0043229//intracellular organelle;GO:0005623//cell	GO:0016810//hydrolase activity, acting on carbon-nitrogen (but not peptide) bonds;GO:0016813//hydrolase activity, acting on carbon-nitrogen (but not peptide) bonds, in linear amidines;GO:0043167//ion binding;GO:0003824//catalytic activity;GO:0005488//binding;GO:0016787//hydrolase activity;GO:0043169//cation binding	GO:0019752//carboxylic acid metabolic process;GO:0044710//single-organism metabolic process;GO:0006520//cellular amino acid metabolic process;GO:0016053//organic acid biosynthetic process;GO:0008652//cellular amino acid biosynthetic process;GO:0044711//single-organism biosynthetic process;GO:0043603//cellular amide metabolic process;GO:0006139//nucleobase-containing compound metabolic process;GO:…
PB.4718.1	--	Os01g0919600, partial [Oryza sativa Japonica Group]	-	-	-	-	-	-	-
PB.4718.2	--	Os01g0919600, partial [Oryza sativa Japonica Group]	-	-	-	-	-	-	-
PB.4730.1	BGLU4	PREDICTED: beta-glucosidase 4 [Setaria italica]	Metabolism	Carbohydrate metabolism;Biosynthesis of other secondary metabolites;Global and overview maps;Metabolism of other amino acids	ko01100//Metabolic pathways;ko01110//Biosynthesis of secondary metabolites;ko00940//Phenylpropanoid biosynthesis;ko00500//Starch and sucrose metabolism;ko00460//Cyanoamino acid metabolism	K01188	-	GO:0016798//hydrolase activity, acting on glycosyl bonds;GO:0016787//hydrolase activity;GO:0004553//hydrolase activity, hydrolyzing O-glycosyl compounds;GO:0003824//catalytic activity;GO:0015926//glucosidase activity	GO:0044238//primary metabolic process;GO:0044260//cellular macromolecule metabolic process;GO:0043170//macromolecule metabolic process;GO:0044264//cellular polysaccharide metabolic process;GO:0005976//polysaccharide metabolic process;GO:0005975//carbohydrate metabolic process;GO:0030243//cellulose metabolic process;GO:0044042//glucan metabolic process;GO:0044262//cellular carbohydrate metabolic p…
PB.475.1	--	P-loop containing nucleoside triphosphate hydrolase superfamily protein [Zea mays]	-	-	-	-	-	GO:0016772//transferase activity, transferring phosphorus-containing groups;GO:0016740//transferase activity;GO:0003824//catalytic activity	GO:0008152//metabolic process;GO:0044237//cellular metabolic process;GO:0009987//cellular process;GO:0006796//phosphate-containing compound metabolic process;GO:0006793//phosphorus metabolic process
PB.4767.1	LAC4	PREDICTED: laccase-4-like [Setaria italica]	-	-	-	-	GO:0005576//extracellular region	GO:0016679//oxidoreductase activity, acting on diphenols and related substances as donors;GO:0005488//binding;GO:0043167//ion binding;GO:0016682//oxidoreductase activity, acting on diphenols and related substances as donors, oxygen as acceptor;GO:0016491//oxidoreductase activity;GO:0043169//cation binding;GO:0003824//catalytic activity	GO:0044763//single-organism cellular process;GO:0008152//metabolic process;GO:0044710//single-organism metabolic process;GO:1901360//organic cyclic compound metabolic process;GO:0071704//organic substance metabolic process;GO:0006725//cellular aromatic compound metabolic process;GO:0009987//cellular process;GO:0009698//phenylpropanoid metabolic process;GO:0019748//secondary metabolic process;GO:0…
PB.4797.1	CYCB1-1	cyclin IaZm [Zea mays]	-	-	-	-	GO:0005622//intracellular;GO:0043231//intracellular membrane-bounded organelle;GO:0043227//membrane-bounded organelle;GO:0043226//organelle;GO:0044424//intracellular part;GO:0043229//intracellular organelle;GO:0005623//cell;GO:0044464//cell part	GO:0019899//enzyme binding;GO:0005515//protein binding;GO:0005488//binding;GO:0019900//kinase binding	GO:0044763//single-organism cellular process;GO:0007049//cell cycle;GO:0044699//single-organism process;GO:0009987//cellular process
PB.4797.2	CYCB1-1	cyclin IaZm [Zea mays]	-	-	-	-	GO:0043227//membrane-bounded organelle;GO:0044464//cell part;GO:0044424//intracellular part;GO:0043229//intracellular organelle;GO:0043226//organelle;GO:0005622//intracellular;GO:0043231//intracellular membrane-bounded organelle;GO:0005623//cell	GO:0019899//enzyme binding;GO:0019900//kinase binding;GO:0005515//protein binding;GO:0005488//binding	GO:0044763//single-organism cellular process;GO:0044699//single-organism process;GO:0009987//cellular process;GO:0007049//cell cycle
PB.4819.1	ngdn-b	PREDICTED: neuroguidin-A [Setaria italica]	-	-	-	-	-	-	-
PB.4821.1	GUX1	PREDICTED: UDP-glucuronate:xylan alpha-glucuronosyltransferase 1-like [Zea mays]	-	-	-	-	-	GO:0016740//transferase activity;GO:0003824//catalytic activity	-
PB.4821.2	GUX1	PREDICTED: UDP-glucuronate:xylan alpha-glucuronosyltransferase 1-like [Zea mays]	-	-	-	-	-	GO:0016740//transferase activity;GO:0003824//catalytic activity	-
PB.4821.3	GUX1	PREDICTED: UDP-glucuronate:xylan alpha-glucuronosyltransferase 1-like [Zea mays]	-	-	-	-	-	GO:0016740//transferase activity;GO:0003824//catalytic activity	-
PB.4834.1	TOM7-1	PREDICTED: mitochondrial import receptor subunit TOM7-1 [Oryza sativa Japonica Group]	-	-	-	-	-	-	GO:1902582//single-organism intracellular transport;GO:0006810//transport;GO:0051641//cellular localization;GO:0051179//localization;GO:1902578//single-organism localization;GO:0006839//mitochondrial transport;GO:0044699//single-organism process;GO:0044765//single-organism transport;GO:0051649//establishment of localization in cell;GO:0046907//intracellular transport;GO:0051234//establishment of …
PB.4841.1	--	hypothetical protein SORBI_003G300200 [Sorghum bicolor]	-	-	-	-	-	-	-
PB.4864.1	RPS24A	40S ribosomal protein S24 [Zea mays]	Genetic Information Processing	Translation	ko03010//Ribosome	K02974	GO:0044424//intracellular part;GO:0005622//intracellular;GO:1990904//ribonucleoprotein complex;GO:0032991//macromolecular complex;GO:0044464//cell part;GO:0005623//cell;GO:0030529//intracellular ribonucleoprotein complex	GO:0005198//structural molecule activity	GO:0043170//macromolecule metabolic process;GO:0010467//gene expression;GO:0008152//metabolic process;GO:0071704//organic substance metabolic process
PB.4873.2	LOGL1	Cytokinin riboside 5'-monophosphate phosphoribohydrolase LOG8 [Zea mays]	-	-	-	-	-	-	-
PB.4881.1	--	PREDICTED: uncharacterized PKHD-type hydroxylase At1g22950 [Setaria italica]	-	-	-	-	-	-	-
PB.4941.1	ALDH2C4	aldehyde dehydrogenase 5 [Zea mays]	Metabolism	Biosynthesis of other secondary metabolites	ko00940//Phenylpropanoid biosynthesis	K12355	-	-	-
PB.4941.2	ALDH2C4	aldehyde dehydrogenase 5 [Zea mays]	Metabolism	Biosynthesis of other secondary metabolites	ko00940//Phenylpropanoid biosynthesis	K12355	-	-	-
PB.4976.1	murG	glycosyltransferase family 28 C-terminal domain containing protein [Zea mays]	Metabolism	Global and overview maps	ko01100//Metabolic pathways	K02563	-	GO:0016757//transferase activity, transferring glycosyl groups;GO:0008375//acetylglucosaminyltransferase activity;GO:0016740//transferase activity;GO:0003824//catalytic activity;GO:0016758//transferase activity, transferring hexosyl groups;GO:0008194//UDP-glycosyltransferase activity;GO:0005488//binding	GO:0044249//cellular biosynthetic process;GO:0006139//nucleobase-containing compound metabolic process;GO:0006807//nitrogen compound metabolic process;GO:0044237//cellular metabolic process;GO:1901360//organic cyclic compound metabolic process;GO:0009058//biosynthetic process;GO:0044710//single-organism metabolic process;GO:0044699//single-organism process;GO:0009692//ethylene metabolic process;G…
PB.4985.1	RISBZ2	bZIP transcription factor, partial [Zea mays]	-	-	-	-	-	GO:1901363//heterocyclic compound binding;GO:0005488//binding;GO:0097159//organic cyclic compound binding;GO:0003676//nucleic acid binding;GO:0003677//DNA binding	GO:0050789//regulation of biological process;GO:0010468//regulation of gene expression;GO:0065007//biological regulation;GO:0060255//regulation of macromolecule metabolic process;GO:0019222//regulation of metabolic process
PB.4990.1	--	PREDICTED: uncharacterized protein LOC103635119 isoform X2 [Zea mays]	-	-	-	-	-	-	-
PB.4999.1	--	-	-	-	-	-	-	-	-
PB.502.2	OSH10	Homeobox protein knotted-1-like 1 [Zea mays]	-	-	-	-	GO:0043226//organelle;GO:0043231//intracellular membrane-bounded organelle;GO:0044464//cell part;GO:0043229//intracellular organelle;GO:0005623//cell;GO:0043227//membrane-bounded organelle;GO:0005622//intracellular;GO:0044424//intracellular part	-	-
PB.5043.1	--	Inactive beta-amylase 4, chloroplastic, partial [Anthurium amnicola]	-	-	-	-	-	-	-
PB.5072.1	RBX1A	PREDICTED: RING-box protein 1-like [Setaria italica]	Genetic Information Processing	Replication and repair;Folding, sorting and degradation	ko04141//Protein processing in endoplasmic reticulum;ko04120//Ubiquitin mediated proteolysis;ko03420//Nucleotide excision repair	K03868	-	-	-
PB.5078.1	--	Tripartite motif-containing protein 29, partial [Anthurium amnicola]	-	-	-	-	-	-	-
PB.5088.1	AIP1-2	PREDICTED: 66 kDa stress protein-like [Setaria italica]	-	-	-	-	-	-	-
PB.5093.1	gloB	Metallo-hydrolase/oxidoreductase superfamily protein [Zea mays]	-	-	-	-	GO:0005623//cell;GO:0043226//organelle;GO:0044424//intracellular part;GO:0043231//intracellular membrane-bounded organelle;GO:0043229//intracellular organelle;GO:0044464//cell part;GO:0005622//intracellular;GO:0043227//membrane-bounded organelle	GO:0003824//catalytic activity	-
PB.5134.1	--	F-box domain containing protein [Zea mays]	-	-	-	-	-	-	-
PB.5164.2	RPS15AA	40S ribosomal protein S15a [Zea mays]	Genetic Information Processing	Translation	ko03010//Ribosome	K02957	GO:0005623//cell;GO:0044464//cell part;GO:0005622//intracellular;GO:0030529//intracellular ribonucleoprotein complex;GO:0032991//macromolecular complex;GO:1990904//ribonucleoprotein complex;GO:0044424//intracellular part	-	GO:0010467//gene expression;GO:0043170//macromolecule metabolic process;GO:0071704//organic substance metabolic process;GO:0008152//metabolic process
PB.5194.1	--	abscisic stress ripening protein [Saccharum hybrid cultivar R570]	-	-	-	-	-	-	-
PB.5194.2	--	abscisic stress ripening protein [Saccharum hybrid cultivar R570]	-	-	-	-	-	-	-
PB.5195.1	--	abscisic stress ripening protein [Saccharum hybrid cultivar R570]	-	-	-	-	-	-	-
PB.5232.1	SPATA20	PREDICTED: spermatogenesis-associated protein 20 [Setaria italica]	-	-	-	-	-	-	-
PB.5256.2	SBP1	PREDICTED: selenium-binding protein 1-like [Setaria italica]	-	-	-	-	-	-	-
PB.5259.1	LAC13	L-ascorbate oxidase precursor [Zea mays]	-	-	-	-	GO:0005576//extracellular region	GO:0043167//ion binding;GO:0016679//oxidoreductase activity, acting on diphenols and related substances as donors;GO:0003824//catalytic activity;GO:0005488//binding;GO:0043169//cation binding;GO:0016491//oxidoreductase activity;GO:0016682//oxidoreductase activity, acting on diphenols and related substances as donors, oxygen as acceptor	GO:0009987//cellular process;GO:0044237//cellular metabolic process;GO:1901360//organic cyclic compound metabolic process;GO:0044699//single-organism process;GO:0044763//single-organism cellular process;GO:0009808//lignin metabolic process;GO:0006725//cellular aromatic compound metabolic process;GO:0019748//secondary metabolic process;GO:0071704//organic substance metabolic process;GO:0044710//si…
PB.5259.3	LAC13	Laccase-17 [Zea mays]	-	-	-	-	GO:0005576//extracellular region	GO:0016682//oxidoreductase activity, acting on diphenols and related substances as donors, oxygen as acceptor;GO:0016491//oxidoreductase activity;GO:0043169//cation binding;GO:0016679//oxidoreductase activity, acting on diphenols and related substances as donors;GO:0043167//ion binding;GO:0005488//binding;GO:0003824//catalytic activity	GO:0044699//single-organism process;GO:1901360//organic cyclic compound metabolic process;GO:0044763//single-organism cellular process;GO:0006725//cellular aromatic compound metabolic process;GO:0009987//cellular process;GO:0019748//secondary metabolic process;GO:0008152//metabolic process;GO:0071704//organic substance metabolic process;GO:0009698//phenylpropanoid metabolic process;GO:0009808//li…
PB.5267.1	ngdn-b	PREDICTED: neuroguidin-A [Setaria italica]	-	-	-	-	-	-	-
PB.528.1	COL16	Zinc finger protein CONSTANS-LIKE 7 [Dichanthelium oligosanthes]	-	-	-	-	-	GO:0043167//ion binding;GO:0046872//metal ion binding;GO:0005488//binding;GO:0043169//cation binding;GO:0046914//transition metal ion binding	-
PB.5290.1	GUX1	PREDICTED: UDP-glucuronate:xylan alpha-glucuronosyltransferase 1-like [Zea mays]	-	-	-	-	-	GO:0003824//catalytic activity;GO:0016740//transferase activity	-
PB.5290.2	GUX1	PREDICTED: UDP-glucuronate:xylan alpha-glucuronosyltransferase 1-like [Zea mays]	-	-	-	-	-	-	-
PB.5306.1	--	PREDICTED: AT-rich interactive domain-containing protein 1-like [Zea mays]	-	-	-	-	-	-	-
PB.5307.1	LAC8	Laccase-8 [Dichanthelium oligosanthes]	-	-	-	-	-	-	-
PB.5314.1	LAC13	PREDICTED: laccase-12/13-like [Oryza brachyantha]	-	-	-	-	GO:0005576//extracellular region	GO:0016491//oxidoreductase activity;GO:0043169//cation binding;GO:0005488//binding;GO:0043167//ion binding;GO:0016682//oxidoreductase activity, acting on diphenols and related substances as donors, oxygen as acceptor;GO:0003824//catalytic activity;GO:0016679//oxidoreductase activity, acting on diphenols and related substances as donors	GO:0044763//single-organism cellular process;GO:0009698//phenylpropanoid metabolic process;GO:0009987//cellular process;GO:1901360//organic cyclic compound metabolic process;GO:0019748//secondary metabolic process;GO:0071704//organic substance metabolic process;GO:0044699//single-organism process;GO:0044237//cellular metabolic process;GO:0044710//single-organism metabolic process;GO:0006725//cell…
PB.5326.1	--	PREDICTED: 2-oxoglutarate-dependent dioxygenase DAO [Brachypodium distachyon]	-	-	-	-	-	-	-
PB.5346.1	CYCB1-1	cyclin IaZm [Zea mays]	-	-	-	-	GO:0044464//cell part;GO:0043227//membrane-bounded organelle;GO:0043229//intracellular organelle;GO:0005623//cell;GO:0043226//organelle;GO:0044424//intracellular part;GO:0005622//intracellular;GO:0043231//intracellular membrane-bounded organelle	GO:0019899//enzyme binding;GO:0005488//binding;GO:0005515//protein binding;GO:0019900//kinase binding	GO:0044699//single-organism process;GO:0044763//single-organism cellular process;GO:0009987//cellular process;GO:0007049//cell cycle
PB.5350.1	At2g25520	PREDICTED: probable sugar phosphate/phosphate translocator At2g25520 [Setaria italica]	-	-	-	-	GO:0016020//membrane;GO:0031224//intrinsic component of membrane;GO:0044425//membrane part	-	-
PB.5350.2	At2g25520	PREDICTED: probable sugar phosphate/phosphate translocator At2g25520 [Setaria italica]	-	-	-	-	GO:0016020//membrane;GO:0044425//membrane part;GO:0031224//intrinsic component of membrane	-	-
PB.5467.5	BCA2	PREDICTED: LOW QUALITY PROTEIN: carbonic anhydrase, chloroplastic [Setaria italica]	Metabolism	Energy metabolism	ko00910//Nitrogen metabolism	K01673	-	GO:0043167//ion binding;GO:0005488//binding;GO:0046872//metal ion binding;GO:0046914//transition metal ion binding;GO:0003824//catalytic activity;GO:0043169//cation binding	GO:0044699//single-organism process
PB.548.1	At4g34480	glucan endo-1,3-beta-glucosidase 7 precursor [Zea mays]	-	-	-	-	-	-	GO:0008152//metabolic process;GO:0044238//primary metabolic process
PB.548.2	At4g34480	glucan endo-1,3-beta-glucosidase 7 precursor [Zea mays]	-	-	-	-	-	-	GO:0008152//metabolic process;GO:0044238//primary metabolic process
PB.5499.1	At5g53840	PREDICTED: F-box/FBD/LRR-repeat protein At1g13570-like [Setaria italica]	-	-	-	-	-	-	-
PB.5517.1	RHD3	Protein ROOT HAIR DEFECTIVE 3 [Zea mays]	-	-	-	-	-	-	-
PB.5549.1	CUT1	3-ketoacyl-CoA synthase 6 [Dichanthelium oligosanthes]	Metabolism;Organismal Systems	Environmental adaptation;Lipid metabolism;Global and overview maps	ko01100//Metabolic pathways;ko01110//Biosynthesis of secondary metabolites;ko04626//Plant-pathogen interaction;ko00062//Fatty acid elongation	K15397	GO:0044424//intracellular part;GO:0043231//intracellular membrane-bounded organelle;GO:0043229//intracellular organelle;GO:0005622//intracellular;GO:0044464//cell part;GO:0043226//organelle;GO:0005623//cell;GO:0043227//membrane-bounded organelle	GO:0016746//transferase activity, transferring acyl groups;GO:0003824//catalytic activity;GO:0016740//transferase activity	GO:0032787//monocarboxylic acid metabolic process;GO:0044238//primary metabolic process;GO:0044763//single-organism cellular process;GO:0044710//single-organism metabolic process;GO:0006631//fatty acid metabolic process;GO:0044281//small molecule metabolic process;GO:0071704//organic substance metabolic process;GO:0044255//cellular lipid metabolic process;GO:0043436//oxoacid metabolic process;GO:…
PB.5553.1	WAK5	PREDICTED: wall-associated receptor kinase 2-like [Setaria italica]	-	-	-	-	-	-	-
PB.5572.1	--	PREDICTED: uncharacterized protein LOC103635119 isoform X2 [Zea mays]	-	-	-	-	-	-	-
PB.5572.2	--	PREDICTED: uncharacterized protein LOC103635119 isoform X2 [Zea mays]	-	-	-	-	-	-	-
PB.5575.1	PDIL2-2	PDIL2-2 - Zea mays protein disulfide isomerase [Zea mays]	Genetic Information Processing	Folding, sorting and degradation	ko04141//Protein processing in endoplasmic reticulum	K09584	-	GO:0003824//catalytic activity	GO:0044699//single-organism process;GO:0042592//homeostatic process;GO:0009987//cellular process;GO:0065008//regulation of biological quality;GO:0044763//single-organism cellular process;GO:0019725//cellular homeostasis;GO:0065007//biological regulation
PB.5623.1	Os01g0258700	zinc finger CCCH type domain-containing protein [Saccharum hybrid cultivar R570]	-	-	-	-	-	-	-
PB.5661.1	DDB2	Protein DAMAGED DNA-BINDING 2 [Dichanthelium oligosanthes]	Genetic Information Processing	Folding, sorting and degradation;Replication and repair	ko04120//Ubiquitin mediated proteolysis;ko03420//Nucleotide excision repair	K10140	-	-	-
PB.5692.1	--	Polyol transporter 5, partial [Dichanthelium oligosanthes]	-	-	-	-	-	-	-
PB.5744.1	mtnN	bark storage protein A-like [Aegilops tauschii subsp. tauschii] [Aegilops tauschii]	-	-	-	-	-	-	GO:0006139//nucleobase-containing compound metabolic process;GO:0006725//cellular aromatic compound metabolic process;GO:1901360//organic cyclic compound metabolic process;GO:0006807//nitrogen compound metabolic process;GO:0044710//single-organism metabolic process;GO:0071704//organic substance metabolic process;GO:0055086//nucleobase-containing small molecule metabolic process;GO:0009987//cellul…
PB.5745.1	mtnN	bark storage protein A-like [Aegilops tauschii subsp. tauschii] [Aegilops tauschii]	-	-	-	-	-	-	GO:0044281//small molecule metabolic process;GO:0008152//metabolic process;GO:0034641//cellular nitrogen compound metabolic process;GO:1901360//organic cyclic compound metabolic process;GO:0009987//cellular process;GO:0071704//organic substance metabolic process;GO:0006807//nitrogen compound metabolic process;GO:0006725//cellular aromatic compound metabolic process;GO:0046483//heterocycle metabol…
PB.5763.1	SWEET1A	RecName: Full=Bidirectional sugar transporter SWEET1a; Short=SbSWEET1a	-	-	-	-	-	-	-
PB.5771.1	Os01g0957000	NAD kinase 1 [Zea mays]	Metabolism	Global and overview maps;Metabolism of cofactors and vitamins	ko01100//Metabolic pathways;ko00760//Nicotinate and nicotinamide metabolism	K00858	-	-	GO:0009987//cellular process;GO:0051186//cofactor metabolic process;GO:0006739//NADP metabolic process;GO:0055086//nucleobase-containing small molecule metabolic process;GO:0019637//organophosphate metabolic process;GO:0009117//nucleotide metabolic process;GO:0044237//cellular metabolic process;GO:1901360//organic cyclic compound metabolic process;GO:0006793//phosphorus metabolic process;GO:00717…
PB.58.1	TIP1-1	Aquaporin TIP1-1 [Dichanthelium oligosanthes]	-	-	-	-	-	-	-
PB.5803.1	Os01g0957000	NAD kinase 1 [Zea mays]	Metabolism	Metabolism of cofactors and vitamins;Global and overview maps	ko01100//Metabolic pathways;ko00760//Nicotinate and nicotinamide metabolism	K00858	-	-	GO:0019362//pyridine nucleotide metabolic process;GO:0019637//organophosphate metabolic process;GO:0009987//cellular process;GO:0044281//small molecule metabolic process;GO:0044710//single-organism metabolic process;GO:0044237//cellular metabolic process;GO:0006793//phosphorus metabolic process;GO:0055086//nucleobase-containing small molecule metabolic process;GO:0006139//nucleobase-containing co…
PB.5820.1	PNSB5	PREDICTED: photosynthetic NDH subunit of subcomplex B 5, chloroplastic [Oryza brachyantha]	-	-	-	-	GO:0044422//organelle part;GO:0044446//intracellular organelle part;GO:0005623//cell;GO:0044444//cytoplasmic part;GO:0044464//cell part;GO:0005622//intracellular;GO:0044435//plastid part;GO:0005737//cytoplasm;GO:0009507//chloroplast;GO:0044424//intracellular part;GO:0043226//organelle;GO:0043229//intracellular organelle;GO:0043231//intracellular membrane-bounded organelle;GO:0043227//membrane-bou…	-	GO:0006082//organic acid metabolic process;GO:0009668//plastid membrane organization;GO:0006810//transport;GO:0048878//chemical homeostasis;GO:0061024//membrane organization;GO:0009987//cellular process;GO:1902578//single-organism localization;GO:0044802//single-organism membrane organization;GO:0071704//organic substance metabolic process;GO:0042592//homeostatic process;GO:0032787//monocarboxyli…
PB.5824.1	PNSB5	PREDICTED: photosynthetic NDH subunit of subcomplex B 5, chloroplastic [Oryza brachyantha]	-	-	-	-	GO:0044444//cytoplasmic part;GO:0044464//cell part;GO:0005622//intracellular;GO:0043227//membrane-bounded organelle;GO:0044424//intracellular part;GO:0009507//chloroplast;GO:0009536//plastid;GO:0044435//plastid part;GO:0043226//organelle;GO:0005623//cell;GO:0044422//organelle part;GO:0044446//intracellular organelle part;GO:0005737//cytoplasm;GO:0044434//chloroplast part;GO:0043231//intracellular…	-	GO:0061024//membrane organization;GO:0006811//ion transport;GO:0006812//cation transport;GO:0016043//cellular component organization;GO:0006996//organelle organization;GO:0065007//biological regulation;GO:0019752//carboxylic acid metabolic process;GO:0009668//plastid membrane organization;GO:0044281//small molecule metabolic process;GO:0048878//chemical homeostasis;GO:0006082//organic acid metabo…
PB.5825.1	yqjG	glutathione S-transferase, C-terminal-like [Zea mays]	-	-	-	-	-	GO:0003824//catalytic activity	-
PB.585.1	COX6A	Cytochrome c oxidase subunit 6a, mitochondrial [Dichanthelium oligosanthes]	Metabolism	Energy metabolism;Global and overview maps	ko01100//Metabolic pathways;ko00190//Oxidative phosphorylation	K02266	GO:0044464//cell part;GO:0044429//mitochondrial part;GO:0031967//organelle envelope;GO:0031966//mitochondrial membrane;GO:0005737//cytoplasm;GO:0005623//cell;GO:0043229//intracellular organelle;GO:0044425//membrane part;GO:0016020//membrane;GO:0005622//intracellular;GO:0044455//mitochondrial membrane part;GO:0044444//cytoplasmic part;GO:0044424//intracellular part;GO:0044446//intracellular organe…	-	GO:0044765//single-organism transport;GO:1902578//single-organism localization;GO:0006811//ion transport;GO:0015672//monovalent inorganic cation transport;GO:0051179//localization;GO:0006810//transport;GO:0044699//single-organism process;GO:0006818//hydrogen transport;GO:0015992//proton transport;GO:0051234//establishment of localization;GO:0006812//cation transport
PB.5857.1	BGLU4	PREDICTED: beta-glucosidase 4 [Setaria italica]	Metabolism	Biosynthesis of other secondary metabolites;Carbohydrate metabolism;Metabolism of other amino acids;Global and overview maps	ko01100//Metabolic pathways;ko01110//Biosynthesis of secondary metabolites;ko00940//Phenylpropanoid biosynthesis;ko00500//Starch and sucrose metabolism;ko00460//Cyanoamino acid metabolism	K01188	-	GO:0015926//glucosidase activity;GO:0016798//hydrolase activity, acting on glycosyl bonds;GO:0004553//hydrolase activity, hydrolyzing O-glycosyl compounds;GO:0003824//catalytic activity;GO:0016787//hydrolase activity	GO:0008152//metabolic process;GO:0044264//cellular polysaccharide metabolic process;GO:0005976//polysaccharide metabolic process;GO:0051273//beta-glucan metabolic process;GO:0009987//cellular process;GO:0005975//carbohydrate metabolic process;GO:0030243//cellulose metabolic process;GO:0044237//cellular metabolic process;GO:0071704//organic substance metabolic process;GO:0044238//primary metabolic…
PB.5872.1	SWEET1A	RecName: Full=Bidirectional sugar transporter SWEET1a; Short=SbSWEET1a	-	-	-	-	-	-	-
PB.5876.1	GUX1	PREDICTED: UDP-glucuronate:xylan alpha-glucuronosyltransferase 1-like [Setaria italica]	-	-	-	-	-	GO:0016740//transferase activity;GO:0003824//catalytic activity	-
PB.5876.2	GUX1	PREDICTED: UDP-glucuronate:xylan alpha-glucuronosyltransferase 1-like [Setaria italica]	-	-	-	-	-	GO:0016740//transferase activity;GO:0003824//catalytic activity	-
PB.5879.1	LAC3	Os03g0297900 [Oryza sativa Japonica Group]	-	-	-	-	-	GO:0003824//catalytic activity;GO:0005488//binding;GO:0043169//cation binding;GO:0043167//ion binding	GO:0008152//metabolic process;GO:0044710//single-organism metabolic process;GO:0044699//single-organism process
PB.5902.1	SNX1	sorting nexin 1-like [Zea mays]	Cellular Processes	Transport and catabolism	ko04144//Endocytosis	K17917	-	-	-
PB.5907.1	LAC8	PREDICTED: laccase-8 [Oryza brachyantha]	-	-	-	-	-	-	-
PB.5912.1	LAC13	PREDICTED: laccase-17-like [Phoenix dactylifera]	-	-	-	-	GO:0005576//extracellular region	GO:0016682//oxidoreductase activity, acting on diphenols and related substances as donors, oxygen as acceptor;GO:0043169//cation binding;GO:0016491//oxidoreductase activity;GO:0016679//oxidoreductase activity, acting on diphenols and related substances as donors;GO:0043167//ion binding;GO:0005488//binding;GO:0003824//catalytic activity	GO:1901360//organic cyclic compound metabolic process;GO:0009987//cellular process;GO:0009698//phenylpropanoid metabolic process;GO:0044699//single-organism process;GO:0044710//single-organism metabolic process;GO:0044237//cellular metabolic process;GO:0008152//metabolic process;GO:0044763//single-organism cellular process;GO:0019748//secondary metabolic process;GO:0006725//cellular aromatic comp…
PB.5925.2	--	ureidoglycolate hydrolase [Zea mays]	-	-	-	-	-	-	-
PB.5932.1	LAC3	Laccase-13 [Zea mays]	-	-	-	-	GO:0005576//extracellular region	GO:0043167//ion binding;GO:0016682//oxidoreductase activity, acting on diphenols and related substances as donors, oxygen as acceptor;GO:0005488//binding;GO:0016491//oxidoreductase activity;GO:0016679//oxidoreductase activity, acting on diphenols and related substances as donors;GO:0043169//cation binding;GO:0003824//catalytic activity	GO:0044710//single-organism metabolic process;GO:0044237//cellular metabolic process;GO:0009698//phenylpropanoid metabolic process;GO:0008152//metabolic process;GO:0044699//single-organism process;GO:0019748//secondary metabolic process;GO:0009987//cellular process;GO:1901360//organic cyclic compound metabolic process;GO:0009808//lignin metabolic process;GO:0006725//cellular aromatic compound met…
PB.5932.2	LAC3	Laccase-13 [Zea mays]	-	-	-	-	GO:0005576//extracellular region	GO:0016682//oxidoreductase activity, acting on diphenols and related substances as donors, oxygen as acceptor;GO:0016679//oxidoreductase activity, acting on diphenols and related substances as donors;GO:0043169//cation binding;GO:0043167//ion binding;GO:0003824//catalytic activity;GO:0005488//binding;GO:0016491//oxidoreductase activity	GO:0019748//secondary metabolic process;GO:0044710//single-organism metabolic process;GO:0044763//single-organism cellular process;GO:0071704//organic substance metabolic process;GO:0009698//phenylpropanoid metabolic process;GO:0006725//cellular aromatic compound metabolic process;GO:0009808//lignin metabolic process;GO:0008152//metabolic process;GO:0009987//cellular process;GO:0044237//cellular …
PB.5968.1	At2g25520	PREDICTED: probable sugar phosphate/phosphate translocator At2g25520 [Setaria italica]	-	-	-	-	GO:0031224//intrinsic component of membrane;GO:0016020//membrane;GO:0044425//membrane part	-	-
PB.5975.1	NTF2B	PREDICTED: nuclear transport factor 2-like [Setaria italica]	-	-	-	-	-	-	-
PB.599.1	TUBB7	PREDICTED: tubulin beta-7 chain [Setaria italica]	Cellular Processes	Transport and catabolism	ko04145//Phagosome	K07375	GO:0043232//intracellular non-membrane-bounded organelle;GO:0043228//non-membrane-bounded organelle;GO:0005856//cytoskeleton;GO:0044464//cell part;GO:0043226//organelle;GO:0005623//cell;GO:0005622//intracellular;GO:0043229//intracellular organelle;GO:0032991//macromolecular complex;GO:0044424//intracellular part;GO:0015630//microtubule cytoskeleton	GO:0032550//purine ribonucleoside binding;GO:0001883//purine nucleoside binding;GO:0005198//structural molecule activity;GO:0036094//small molecule binding;GO:1901363//heterocyclic compound binding;GO:0005488//binding;GO:0097159//organic cyclic compound binding;GO:0001882//nucleoside binding;GO:0032549//ribonucleoside binding;GO:0097367//carbohydrate derivative binding	GO:0043623//cellular protein complex assembly;GO:0043933//macromolecular complex subunit organization;GO:0006461//protein complex assembly;GO:0022607//cellular component assembly;GO:0044699//single-organism process;GO:0071822//protein complex subunit organization;GO:0071840//cellular component organization or biogenesis;GO:0034622//cellular macromolecular complex assembly;GO:0065003//macromolecul…
PB.6032.1	DTX14	PREDICTED: protein DETOXIFICATION 14-like [Setaria italica]	-	-	-	-	GO:0031224//intrinsic component of membrane;GO:0044425//membrane part;GO:0016020//membrane	GO:0022857//transmembrane transporter activity;GO:0015291//secondary active transmembrane transporter activity;GO:0005215//transporter activity;GO:0022804//active transmembrane transporter activity	GO:0044699//single-organism process;GO:0009987//cellular process;GO:0044763//single-organism cellular process
PB.6077.1	At2g42960	ATP binding protein [Saccharum hybrid cultivar R570]	-	-	-	-	-	-	-
PB.6084.1	CYP72A15	cytochrome P450 monooxygenase CYP72A16 [Zea mays subsp. mays] [Zea mays]	-	-	-	-	-	GO:0046906//tetrapyrrole binding;GO:0016491//oxidoreductase activity;GO:0003824//catalytic activity;GO:0046914//transition metal ion binding;GO:0005488//binding;GO:0097159//organic cyclic compound binding;GO:1901363//heterocyclic compound binding;GO:0043169//cation binding;GO:0043167//ion binding;GO:0046872//metal ion binding	GO:0044699//single-organism process;GO:0044710//single-organism metabolic process;GO:0008152//metabolic process
PB.6102.1	AVT1I	PREDICTED: vacuolar amino acid transporter 1 [Oryza sativa Japonica Group]	-	-	-	-	-	-	-
PB.6110.1	NDK4	PREDICTED: nucleoside diphosphate kinase 3-like [Setaria italica]	Metabolism;Environmental Information Processing	Signal transduction;Global and overview maps;Nucleotide metabolism	ko01100//Metabolic pathways;ko01110//Biosynthesis of secondary metabolites;ko00230//Purine metabolism;ko00240//Pyrimidine metabolism;ko04016//MAPK signaling pathway - plant	K00940	-	GO:1901363//heterocyclic compound binding;GO:0097159//organic cyclic compound binding;GO:0016772//transferase activity, transferring phosphorus-containing groups;GO:0001883//purine nucleoside binding;GO:0032549//ribonucleoside binding;GO:0097367//carbohydrate derivative binding;GO:0001882//nucleoside binding;GO:0003824//catalytic activity;GO:0032550//purine ribonucleoside binding;GO:0016776//phos…	GO:1901564//organonitrogen compound metabolic process;GO:0044249//cellular biosynthetic process;GO:1901566//organonitrogen compound biosynthetic process;GO:1901576//organic substance biosynthetic process;GO:0044699//single-organism process;GO:0009150//purine ribonucleotide metabolic process;GO:0009209//pyrimidine ribonucleoside triphosphate biosynthetic process;GO:0072522//purine-containing compo…
PB.6110.2	NDK4	PREDICTED: nucleoside diphosphate kinase 3-like [Setaria italica]	Metabolism;Environmental Information Processing	Global and overview maps;Signal transduction;Nucleotide metabolism	ko01100//Metabolic pathways;ko01110//Biosynthesis of secondary metabolites;ko00230//Purine metabolism;ko00240//Pyrimidine metabolism;ko04016//MAPK signaling pathway - plant	K00940	-	GO:0016772//transferase activity, transferring phosphorus-containing groups;GO:0001882//nucleoside binding;GO:0097367//carbohydrate derivative binding;GO:0097159//organic cyclic compound binding;GO:0016740//transferase activity;GO:0005488//binding;GO:0003824//catalytic activity;GO:0016776//phosphotransferase activity, phosphate group as acceptor;GO:0036094//small molecule binding;GO:0001883//puri…	GO:0009165//nucleotide biosynthetic process;GO:0044237//cellular metabolic process;GO:0019438//aromatic compound biosynthetic process;GO:0009117//nucleotide metabolic process;GO:0055086//nucleobase-containing small molecule metabolic process;GO:0044763//single-organism cellular process;GO:0046483//heterocycle metabolic process;GO:0009152//purine ribonucleotide biosynthetic process;GO:1901576//org…
PB.6137.2	CUT1	3-ketoacyl-CoA synthase [Zea mays]	Organismal Systems;Metabolism	Lipid metabolism;Environmental adaptation;Global and overview maps	ko01100//Metabolic pathways;ko01110//Biosynthesis of secondary metabolites;ko04626//Plant-pathogen interaction;ko00062//Fatty acid elongation	K15397	GO:0044424//intracellular part;GO:0005622//intracellular;GO:0044464//cell part;GO:0043226//organelle;GO:0043231//intracellular membrane-bounded organelle;GO:0005623//cell;GO:0043229//intracellular organelle;GO:0043227//membrane-bounded organelle	-	GO:0044699//single-organism process;GO:0008152//metabolic process;GO:0006629//lipid metabolic process;GO:0044710//single-organism metabolic process;GO:0071704//organic substance metabolic process;GO:0044238//primary metabolic process
PB.6137.3	CUT1	3-ketoacyl-CoA synthase 6 [Dichanthelium oligosanthes]	Metabolism;Organismal Systems	Lipid metabolism;Environmental adaptation;Global and overview maps	ko01100//Metabolic pathways;ko01110//Biosynthesis of secondary metabolites;ko04626//Plant-pathogen interaction;ko00062//Fatty acid elongation	K15397	GO:0044464//cell part;GO:0005622//intracellular;GO:0043227//membrane-bounded organelle;GO:0044424//intracellular part;GO:0043231//intracellular membrane-bounded organelle;GO:0043229//intracellular organelle;GO:0005623//cell;GO:0043226//organelle	GO:0016740//transferase activity;GO:0003824//catalytic activity;GO:0016746//transferase activity, transferring acyl groups	GO:0006631//fatty acid metabolic process;GO:0006082//organic acid metabolic process;GO:0009987//cellular process;GO:0044763//single-organism cellular process;GO:0044710//single-organism metabolic process;GO:0006629//lipid metabolic process;GO:0044238//primary metabolic process;GO:0044255//cellular lipid metabolic process;GO:0044699//single-organism process;GO:0044281//small molecule metabolic pro…
PB.6139.1	FIM2	Fimbrin-2 [Zea mays]	-	-	-	-	-	-	GO:0051640//organelle localization;GO:0044699//single-organism process;GO:0051641//cellular localization;GO:0009987//cellular process;GO:0051179//localization;GO:0044763//single-organism cellular process;GO:0006928//movement of cell or subcellular component
PB.6155.1	RPP13	Os01g23380-like protein [Zea mays]	-	-	-	-	-	GO:0005488//binding;GO:0097159//organic cyclic compound binding;GO:0032550//purine ribonucleoside binding;GO:0097367//carbohydrate derivative binding;GO:0036094//small molecule binding;GO:0032549//ribonucleoside binding;GO:0001882//nucleoside binding;GO:1901363//heterocyclic compound binding;GO:0001883//purine nucleoside binding	-
PB.6174.14	--	uncharacterized protein LOC100381979 [Zea mays]	-	-	-	-	-	-	-
PB.6211.1	Os01g0258700	zinc finger CCCH type domain-containing protein [Saccharum hybrid cultivar R570]	-	-	-	-	-	-	-
PB.6242.1	AIP1-2	PREDICTED: 66 kDa stress protein-like [Setaria italica]	-	-	-	-	-	-	-
PB.6242.2	AIP1-2	PREDICTED: 66 kDa stress protein-like [Setaria italica]	-	-	-	-	-	-	-
PB.6243.2	UBC23	PREDICTED: LOW QUALITY PROTEIN: probable ubiquitin-conjugating enzyme E2 23 [Zea mays]	Genetic Information Processing	Folding, sorting and degradation	ko04120//Ubiquitin mediated proteolysis	K10581	-	-	-
PB.6256.1	At4g33760	Aspartate--tRNA ligase chloroplastic/mitochondrial [Zea mays]	Genetic Information Processing	Translation	ko00970//Aminoacyl-tRNA biosynthesis	K01876	GO:0044444//cytoplasmic part;GO:0043229//intracellular organelle;GO:0009536//plastid;GO:0005622//intracellular;GO:0043226//organelle;GO:0005623//cell;GO:0043231//intracellular membrane-bounded organelle;GO:0005737//cytoplasm;GO:0044424//intracellular part;GO:0044464//cell part;GO:0043227//membrane-bounded organelle	GO:0032549//ribonucleoside binding;GO:0016876//ligase activity, forming aminoacyl-tRNA and related compounds;GO:0001882//nucleoside binding;GO:0032550//purine ribonucleoside binding;GO:0003824//catalytic activity;GO:1901363//heterocyclic compound binding;GO:0001883//purine nucleoside binding;GO:0097159//organic cyclic compound binding;GO:0005488//binding;GO:0016874//ligase activity;GO:0097367//ca…	GO:0009987//cellular process;GO:1901360//organic cyclic compound metabolic process;GO:0022414//reproductive process;GO:0043039//tRNA aminoacylation;GO:0034660//ncRNA metabolic process;GO:0071840//cellular component organization or biogenesis;GO:0006520//cellular amino acid metabolic process;GO:0032502//developmental process;GO:0006807//nitrogen compound metabolic process;GO:0043436//oxoacid metab…
PB.6294.1	ALE2	PREDICTED: receptor-like serine/threonine-protein kinase ALE2 [Setaria italica]	-	-	-	-	-	-	-
PB.630.1	--	CHCH domain containing protein [Zea mays]	-	-	-	-	-	-	-
PB.6315.1	mtnN	bark storage protein A-like [Aegilops tauschii subsp. tauschii] [Aegilops tauschii]	-	-	-	-	-	-	GO:0044710//single-organism metabolic process;GO:0044699//single-organism process;GO:0006807//nitrogen compound metabolic process;GO:0034641//cellular nitrogen compound metabolic process;GO:0044281//small molecule metabolic process;GO:0055086//nucleobase-containing small molecule metabolic process;GO:1901360//organic cyclic compound metabolic process;GO:0044238//primary metabolic process;GO:00067…
PB.632.1	--	LisH domain-containing protein C1289.10c [Anthurium amnicola]	-	-	-	-	-	-	-
PB.6339.1	UMPS1	Uridine 5'-monophosphate synthase [Zea mays]	Metabolism	Global and overview maps;Nucleotide metabolism	ko01100//Metabolic pathways;ko00240//Pyrimidine metabolism	K13421	-	GO:0016831//carboxy-lyase activity;GO:0016829//lyase activity;GO:0003824//catalytic activity;GO:0016830//carbon-carbon lyase activity;GO:0016763//transferase activity, transferring pentosyl groups;GO:0016740//transferase activity;GO:0016757//transferase activity, transferring glycosyl groups	GO:1901566//organonitrogen compound biosynthetic process;GO:0044699//single-organism process;GO:1901576//organic substance biosynthetic process;GO:0006807//nitrogen compound metabolic process;GO:0009058//biosynthetic process;GO:0009260//ribonucleotide biosynthetic process;GO:0044763//single-organism cellular process;GO:0009119//ribonucleoside metabolic process;GO:0009161//ribonucleoside monophosp…
PB.6340.1	nifk	PREDICTED: MKI67 FHA domain-interacting nucleolar phosphoprotein [Setaria italica]	-	-	-	-	GO:0043232//intracellular non-membrane-bounded organelle;GO:0043226//organelle;GO:0043228//non-membrane-bounded organelle;GO:0044424//intracellular part;GO:0044464//cell part;GO:0005623//cell;GO:0005622//intracellular;GO:0043229//intracellular organelle	GO:0005488//binding;GO:0097159//organic cyclic compound binding	GO:0046907//intracellular transport;GO:0051641//cellular localization;GO:0044238//primary metabolic process;GO:0006886//intracellular protein transport;GO:0071702//organic substance transport;GO:0051234//establishment of localization;GO:0009451//RNA modification;GO:0043412//macromolecule modification;GO:0010467//gene expression;GO:0034641//cellular nitrogen compound metabolic process;GO:0045184//…
PB.6352.1	yqjG	glutathione S-transferase, C-terminal-like [Zea mays]	-	-	-	-	-	GO:0003824//catalytic activity	-
PB.6361.1	--	Os01g0919600, partial [Oryza sativa Japonica Group]	-	-	-	-	-	-	-
PB.6372.1	pomgnt2	glycosyltransferase [Saccharum officinarum]	-	-	-	-	-	GO:0003824//catalytic activity;GO:0016740//transferase activity	-
PB.6389.1	GUX1	PREDICTED: UDP-glucuronate:xylan alpha-glucuronosyltransferase 1-like [Setaria italica]	-	-	-	-	-	GO:0003824//catalytic activity;GO:0016740//transferase activity	-
PB.6397.1	SAPK4	serine kinase [Saccharum hybrid cultivar R570]	Environmental Information Processing	Signal transduction	ko04075//Plant hormone signal transduction;ko04016//MAPK signaling pathway - plant	K14498	-	GO:0036094//small molecule binding;GO:0097367//carbohydrate derivative binding;GO:0003824//catalytic activity;GO:0016773//phosphotransferase activity, alcohol group as acceptor;GO:0016301//kinase activity;GO:0001883//purine nucleoside binding;GO:0032550//purine ribonucleoside binding;GO:0016772//transferase activity, transferring phosphorus-containing groups;GO:0097159//organic cyclic compound bi…	GO:0043170//macromolecule metabolic process;GO:0043412//macromolecule modification;GO:0006793//phosphorus metabolic process;GO:0044238//primary metabolic process;GO:0044260//cellular macromolecule metabolic process;GO:0006464//cellular protein modification process;GO:0019538//protein metabolic process;GO:0036211//protein modification process;GO:0065007//biological regulation;GO:0010646//regulatio…
PB.6397.2	SAPK4	serine kinase [Saccharum hybrid cultivar R570]	Environmental Information Processing	Signal transduction	ko04075//Plant hormone signal transduction;ko04016//MAPK signaling pathway - plant	K14498	-	GO:0036094//small molecule binding;GO:0097367//carbohydrate derivative binding;GO:0016301//kinase activity;GO:1901363//heterocyclic compound binding;GO:0032549//ribonucleoside binding;GO:0016740//transferase activity;GO:0005488//binding;GO:0001883//purine nucleoside binding;GO:0097159//organic cyclic compound binding;GO:0003824//catalytic activity;GO:0004672//protein kinase activity;GO:0001882//n…	GO:0044237//cellular metabolic process;GO:0019538//protein metabolic process;GO:0044267//cellular protein metabolic process;GO:0065007//biological regulation;GO:0044260//cellular macromolecule metabolic process;GO:0008152//metabolic process;GO:0071704//organic substance metabolic process;GO:0036211//protein modification process;GO:0010646//regulation of cell communication;GO:0006464//cellular pro…
PB.6423.1	LAC13	Os05g0458300 [Oryza sativa Japonica Group]	-	-	-	-	GO:0005576//extracellular region	GO:0005488//binding;GO:0043169//cation binding;GO:0016682//oxidoreductase activity, acting on diphenols and related substances as donors, oxygen as acceptor;GO:0016491//oxidoreductase activity;GO:0043167//ion binding;GO:0016679//oxidoreductase activity, acting on diphenols and related substances as donors;GO:0003824//catalytic activity	GO:0009698//phenylpropanoid metabolic process;GO:0008152//metabolic process;GO:0006725//cellular aromatic compound metabolic process;GO:0071704//organic substance metabolic process;GO:0009987//cellular process;GO:0044710//single-organism metabolic process;GO:1901360//organic cyclic compound metabolic process;GO:0044699//single-organism process;GO:0009808//lignin metabolic process;GO:0044237//cell…
PB.6423.2	LAC13	Os05g0458300 [Oryza sativa Japonica Group]	-	-	-	-	GO:0005576//extracellular region	GO:0043169//cation binding;GO:0046914//transition metal ion binding;GO:0046872//metal ion binding;GO:0016491//oxidoreductase activity;GO:0043167//ion binding;GO:0005488//binding;GO:0003824//catalytic activity;GO:0016682//oxidoreductase activity, acting on diphenols and related substances as donors, oxygen as acceptor;GO:0016679//oxidoreductase activity, acting on diphenols and related substances …	GO:0019748//secondary metabolic process;GO:0044237//cellular metabolic process;GO:0008152//metabolic process;GO:0071704//organic substance metabolic process;GO:0044710//single-organism metabolic process;GO:0009698//phenylpropanoid metabolic process;GO:0009808//lignin metabolic process;GO:1901360//organic cyclic compound metabolic process;GO:0006725//cellular aromatic compound metabolic process;GO…
PB.6424.1	LAC4	Laccase-17 [Ananas comosus]	-	-	-	-	GO:0005576//extracellular region	GO:0016682//oxidoreductase activity, acting on diphenols and related substances as donors, oxygen as acceptor;GO:0003824//catalytic activity;GO:0016491//oxidoreductase activity;GO:0043169//cation binding;GO:0005488//binding;GO:0016679//oxidoreductase activity, acting on diphenols and related substances as donors;GO:0043167//ion binding	GO:1901360//organic cyclic compound metabolic process;GO:0009987//cellular process;GO:0044699//single-organism process;GO:0071704//organic substance metabolic process;GO:0044237//cellular metabolic process;GO:0019748//secondary metabolic process;GO:0044710//single-organism metabolic process;GO:0008152//metabolic process;GO:0009808//lignin metabolic process;GO:0009698//phenylpropanoid metabolic pr…
PB.6424.2	LAC4	PREDICTED: laccase-4-like [Setaria italica]	-	-	-	-	GO:0005576//extracellular region	GO:0043167//ion binding;GO:0043169//cation binding;GO:0005488//binding;GO:0016679//oxidoreductase activity, acting on diphenols and related substances as donors;GO:0016491//oxidoreductase activity;GO:0016682//oxidoreductase activity, acting on diphenols and related substances as donors, oxygen as acceptor;GO:0003824//catalytic activity	GO:0071704//organic substance metabolic process;GO:0009698//phenylpropanoid metabolic process;GO:0009808//lignin metabolic process;GO:0044699//single-organism process;GO:0044710//single-organism metabolic process;GO:0006725//cellular aromatic compound metabolic process;GO:0044237//cellular metabolic process;GO:0009987//cellular process;GO:0019748//secondary metabolic process;GO:1901360//organic c…
PB.6424.3	LAC4	PREDICTED: laccase-4-like [Setaria italica]	-	-	-	-	GO:0005576//extracellular region	GO:0043167//ion binding;GO:0003824//catalytic activity;GO:0043169//cation binding;GO:0005488//binding;GO:0016682//oxidoreductase activity, acting on diphenols and related substances as donors, oxygen as acceptor;GO:0016491//oxidoreductase activity;GO:0016679//oxidoreductase activity, acting on diphenols and related substances as donors	GO:0008152//metabolic process;GO:0071704//organic substance metabolic process;GO:0009808//lignin metabolic process;GO:1901360//organic cyclic compound metabolic process;GO:0009987//cellular process;GO:0006725//cellular aromatic compound metabolic process;GO:0044710//single-organism metabolic process;GO:0044763//single-organism cellular process;GO:0044237//cellular metabolic process;GO:0019748//se…
PB.6433.1	--	PREDICTED: 2-oxoglutarate-dependent dioxygenase DAO [Brachypodium distachyon]	-	-	-	-	-	-	-
PB.6447.1	At2g25520	PREDICTED: probable sugar phosphate/phosphate translocator At2g25520 [Setaria italica]	-	-	-	-	GO:0016020//membrane;GO:0031224//intrinsic component of membrane;GO:0044425//membrane part	-	-
PB.6447.2	At2g25520	probable sugar phosphate/phosphate translocator At2g25520 [Aegilops tauschii subsp. tauschii] [Aegilops tauschii]	-	-	-	-	GO:0031224//intrinsic component of membrane;GO:0016020//membrane;GO:0044425//membrane part	-	-
PB.648.1	NPC1	PREDICTED: non-specific phospholipase C1 [Setaria italica]	Metabolism	Global and overview maps;Carbohydrate metabolism;Lipid metabolism	ko01100//Metabolic pathways;ko01110//Biosynthesis of secondary metabolites;ko00564//Glycerophospholipid metabolism;ko00562//Inositol phosphate metabolism;ko00565//Ether lipid metabolism	K01114	-	GO:0003824//catalytic activity;GO:0016787//hydrolase activity	-
PB.648.2	NPC1	PREDICTED: non-specific phospholipase C1 [Setaria italica]	Metabolism	Global and overview maps;Carbohydrate metabolism;Lipid metabolism	ko01100//Metabolic pathways;ko01110//Biosynthesis of secondary metabolites;ko00564//Glycerophospholipid metabolism;ko00562//Inositol phosphate metabolism;ko00565//Ether lipid metabolism	K01114	-	GO:0016787//hydrolase activity;GO:0003824//catalytic activity	-
PB.6509.1	RPS24A	40S ribosomal protein S24 [Zea mays]	Genetic Information Processing	Translation	ko03010//Ribosome	K02974	GO:0005623//cell;GO:1990904//ribonucleoprotein complex;GO:0044424//intracellular part;GO:0030529//intracellular ribonucleoprotein complex;GO:0044464//cell part;GO:0032991//macromolecular complex;GO:0005622//intracellular	GO:0005198//structural molecule activity	GO:0008152//metabolic process;GO:0010467//gene expression;GO:0071704//organic substance metabolic process;GO:0043170//macromolecule metabolic process
PB.6560.1	TOM7-1	PREDICTED: mitochondrial import receptor subunit TOM7-1 [Oryza sativa Japonica Group]	-	-	-	-	-	-	GO:0044765//single-organism transport;GO:0046907//intracellular transport;GO:0051649//establishment of localization in cell;GO:0051179//localization;GO:0051641//cellular localization;GO:0006810//transport;GO:0006839//mitochondrial transport;GO:0044699//single-organism process;GO:1902578//single-organism localization;GO:0051234//establishment of localization;GO:1902582//single-organism intracellul…
PB.6601.1	--	Inactive beta-amylase 4, chloroplastic, partial [Anthurium amnicola]	-	-	-	-	-	-	-
PB.6625.1	RBX1A	PREDICTED: RING-box protein 1-like [Setaria italica]	Genetic Information Processing	Folding, sorting and degradation;Replication and repair	ko04141//Protein processing in endoplasmic reticulum;ko04120//Ubiquitin mediated proteolysis;ko03420//Nucleotide excision repair	K03868	-	-	-
PB.6630.1	CYP79A1	cytochrome P-450 [Sorghum bicolor]	Metabolism	Biosynthesis of other secondary metabolites;Metabolism of other amino acids;Global and overview maps	ko01110//Biosynthesis of secondary metabolites;ko00460//Cyanoamino acid metabolism;ko01210//2-Oxocarboxylic acid metabolism;ko00966//Glucosinolate biosynthesis	K13027	-	-	-
PB.6642.1	At5g16150	glucose translocator 1 [Zea mays]	-	-	-	-	GO:0009536//plastid;GO:0044464//cell part;GO:0043229//intracellular organelle;GO:0005622//intracellular;GO:0016020//membrane;GO:0031975//envelope;GO:0044446//intracellular organelle part;GO:0005623//cell;GO:0044444//cytoplasmic part;GO:0044422//organelle part;GO:0031967//organelle envelope;GO:0031224//intrinsic component of membrane;GO:0043227//membrane-bounded organelle;GO:0031090//organelle mem…	GO:0005215//transporter activity;GO:0022857//transmembrane transporter activity	GO:0006810//transport;GO:0044699//single-organism process;GO:0051179//localization;GO:0044765//single-organism transport;GO:0051234//establishment of localization;GO:1902578//single-organism localization;GO:0044763//single-organism cellular process;GO:0009987//cellular process
PB.6642.2	At5g16150	glucose translocator1 [Zea mays]	-	-	-	-	GO:0044435//plastid part;GO:0044444//cytoplasmic part;GO:0019866//organelle inner membrane;GO:0044424//intracellular part;GO:0009536//plastid;GO:0005622//intracellular;GO:0044422//organelle part;GO:0043229//intracellular organelle;GO:0044464//cell part;GO:0043231//intracellular membrane-bounded organelle;GO:0044446//intracellular organelle part;GO:0042170//plastid membrane;GO:0031090//organelle m…	GO:0005215//transporter activity;GO:0022857//transmembrane transporter activity	GO:0044699//single-organism process;GO:0006810//transport;GO:0051234//establishment of localization;GO:0051179//localization;GO:0044765//single-organism transport;GO:1902578//single-organism localization
PB.6667.1	--	DUF4050 family protein [Zea mays]	-	-	-	-	-	-	-
PB.6667.2	--	DUF4050 family protein [Zea mays]	-	-	-	-	-	-	-
PB.6678.1	--	uncharacterized LOC100272343 [Zea mays]	-	-	-	-	-	-	-
PB.6690.1	--	peptide-N4-(N-acetyl-beta-glucosaminyl)asparagine amidase A-like [Aegilops tauschii subsp. tauschii] [Aegilops tauschii]	-	-	-	-	-	-	-
PB.6691.1	PCS1	PREDICTED: glutathione gamma-glutamylcysteinyltransferase 1-like [Setaria italica]	-	-	-	-	-	GO:0016755//transferase activity, transferring amino-acyl groups;GO:0016746//transferase activity, transferring acyl groups;GO:0003824//catalytic activity;GO:0043169//cation binding;GO:0016740//transferase activity;GO:0005488//binding;GO:0043167//ion binding	GO:0006807//nitrogen compound metabolic process;GO:0006518//peptide metabolic process;GO:0043043//peptide biosynthetic process;GO:0044237//cellular metabolic process;GO:0044249//cellular biosynthetic process;GO:0034641//cellular nitrogen compound metabolic process;GO:0043603//cellular amide metabolic process;GO:0071704//organic substance metabolic process;GO:0044271//cellular nitrogen compound bi…
PB.6703.1	RTNLB1	seed maturation protein [Zea mays]	-	-	-	-	GO:0043227//membrane-bounded organelle;GO:0031090//organelle membrane;GO:0044464//cell part;GO:0043231//intracellular membrane-bounded organelle;GO:0043226//organelle;GO:0044422//organelle part;GO:0031224//intrinsic component of membrane;GO:0016020//membrane;GO:0005622//intracellular;GO:0005623//cell;GO:0044425//membrane part;GO:0043229//intracellular organelle;GO:0044424//intracellular part	-	-
PB.6722.1	ABCF3	PREDICTED: ABC transporter F family member 3 [Setaria italica]	-	-	-	-	GO:0005622//intracellular;GO:0044424//intracellular part;GO:0044444//cytoplasmic part;GO:0005737//cytoplasm;GO:0005623//cell;GO:0044464//cell part	GO:0022857//transmembrane transporter activity;GO:0016817//hydrolase activity, acting on acid anhydrides;GO:0016787//hydrolase activity;GO:0005488//binding;GO:0003824//catalytic activity;GO:0097159//organic cyclic compound binding;GO:0015604//organic phosphonate transmembrane transporter activity;GO:0097367//carbohydrate derivative binding;GO:0001883//purine nucleoside binding;GO:0001882//nucleos…	GO:0006090//pyruvate metabolic process;GO:0051704//multi-organism process;GO:0006950//response to stress;GO:0009056//catabolic process;GO:0009987//cellular process;GO:0044265//cellular macromolecule catabolic process;GO:0051641//cellular localization;GO:0051179//localization;GO:0071704//organic substance metabolic process;GO:0044237//cellular metabolic process;GO:0044238//primary metabolic proces…
PB.673.2	CYP79A1	cytochrome P-450 [Sorghum bicolor]	Metabolism	Global and overview maps;Metabolism of other amino acids;Biosynthesis of other secondary metabolites	ko01110//Biosynthesis of secondary metabolites;ko00460//Cyanoamino acid metabolism;ko01210//2-Oxocarboxylic acid metabolism;ko00966//Glucosinolate biosynthesis	K13027	-	-	-
PB.6752.1	CDI	PREDICTED: protein CDI-like [Setaria italica]	-	-	-	-	-	-	-
PB.6757.1	ATG18B	PREDICTED: autophagy-related protein 18b [Setaria italica]	Cellular Processes	Transport and catabolism	ko04136//Autophagy - other eukaryotes	K17908	-	-	-
PB.6767.1	--	PREDICTED: beta-1,3-galactosyltransferase 6-like [Setaria italica]	-	-	-	-	GO:0016020//membrane;GO:0044425//membrane part;GO:0031224//intrinsic component of membrane	GO:0016757//transferase activity, transferring glycosyl groups;GO:0003824//catalytic activity;GO:0016740//transferase activity;GO:0016758//transferase activity, transferring hexosyl groups	GO:0043170//macromolecule metabolic process;GO:0044267//cellular protein metabolic process;GO:0044237//cellular metabolic process;GO:0019538//protein metabolic process;GO:0044238//primary metabolic process;GO:0009987//cellular process;GO:0008152//metabolic process;GO:0006464//cellular protein modification process;GO:0043412//macromolecule modification;GO:0044260//cellular macromolecule metabolic …
PB.6776.1	WRKY9	PREDICTED: LOW QUALITY PROTEIN: probable WRKY transcription factor 61 [Setaria italica]	-	-	-	-	-	-	-
PB.6796.1	HVA22A	HVA22-like protein a [Zea mays]	-	-	-	-	GO:0016020//membrane;GO:0031224//intrinsic component of membrane;GO:0044425//membrane part	-	-
PB.6821.1	CINV1	neutral/alkaline invertase [Zea mays]	-	-	-	-	-	GO:0003824//catalytic activity;GO:0016787//hydrolase activity;GO:0004553//hydrolase activity, hydrolyzing O-glycosyl compounds;GO:0016798//hydrolase activity, acting on glycosyl bonds	-
PB.6822.1	At5g55950	PREDICTED: uncharacterized membrane protein At1g06890-like [Setaria italica]	-	-	-	-	GO:0044425//membrane part;GO:0016020//membrane;GO:0031224//intrinsic component of membrane	-	-
PB.6826.1	TMN12	Transmembrane 9 superfamily protein member 4 [Zea mays]	-	-	-	-	-	-	-
PB.6826.2	TMN12	PREDICTED: transmembrane 9 superfamily member 12-like [Setaria italica]	-	-	-	-	-	-	-
PB.6883.1	ALDH3F1	fatty aldehyde dehydrogenase 1 [Zea mays]	Metabolism	Amino acid metabolism;Global and overview maps;Metabolism of other amino acids;Carbohydrate metabolism;Lipid metabolism	ko01100//Metabolic pathways;ko01110//Biosynthesis of secondary metabolites;ko00010//Glycolysis / Gluconeogenesis;ko00620//Pyruvate metabolism;ko00561//Glycerolipid metabolism;ko00071//Fatty acid degradation;ko00330//Arginine and proline metabolism;ko00410//beta-Alanine metabolism;ko00053//Ascorbate and aldarate metabolism;ko00280//Valine, leucine and isoleucine degradation;ko00380//Tryptophan met…	K00128	-	-	-
PB.6883.2	ALDH3F1	fatty aldehyde dehydrogenase 1 [Zea mays]	Metabolism	Lipid metabolism;Carbohydrate metabolism;Metabolism of other amino acids;Global and overview maps;Amino acid metabolism	ko01100//Metabolic pathways;ko01110//Biosynthesis of secondary metabolites;ko00010//Glycolysis / Gluconeogenesis;ko00620//Pyruvate metabolism;ko00561//Glycerolipid metabolism;ko00071//Fatty acid degradation;ko00330//Arginine and proline metabolism;ko00410//beta-Alanine metabolism;ko00053//Ascorbate and aldarate metabolism;ko00280//Valine, leucine and isoleucine degradation;ko00380//Tryptophan met…	K00128	-	-	-
PB.6931.1	HEMH	ferrochelatase-2 [Zea mays]	Metabolism	Global and overview maps;Metabolism of cofactors and vitamins	ko01100//Metabolic pathways;ko01110//Biosynthesis of secondary metabolites;ko00860//Porphyrin and chlorophyll metabolism	K01772	-	-	-
PB.6931.2	HEMH	ferrochelatase-2 [Zea mays]	Metabolism	Global and overview maps;Metabolism of cofactors and vitamins	ko01100//Metabolic pathways;ko01110//Biosynthesis of secondary metabolites;ko00860//Porphyrin and chlorophyll metabolism	K01772	-	-	-
PB.699.1	TUBB1	beta 1 tubulin [Zea mays]	Cellular Processes	Transport and catabolism	ko04145//Phagosome	K07375	-	-	-
PB.6996.1	SWEET4	Bidirectional sugar transporter SWEET4 [Dichanthelium oligosanthes]	-	-	-	-	-	-	-
PB.6996.2	SWEET4	Bidirectional sugar transporter SWEET4 [Dichanthelium oligosanthes]	-	-	-	-	-	-	-
PB.7005.1	PCAP1	cation-binding protein [Saccharum hybrid cultivar ROC22]	-	-	-	-	-	-	GO:0009987//cellular process
PB.7045.1	--	Sel1-like protein [Corchorus olitorius]	-	-	-	-	-	-	-
PB.7045.2	--	Sel1-like protein [Corchorus olitorius]	-	-	-	-	-	-	-
PB.7065.1	At5g11130/At5g11120	exostosin-like [Zea mays]	-	-	-	-	-	-	-
PB.7083.1	VHA-A	V-type proton ATPase catalytic subunit A [Dorcoceras hygrometricum]	Cellular Processes;Metabolism	Transport and catabolism;Global and overview maps;Energy metabolism	ko01100//Metabolic pathways;ko00190//Oxidative phosphorylation;ko04145//Phagosome	K02145	GO:0005623//cell;GO:0043231//intracellular membrane-bounded organelle;GO:0043227//membrane-bounded organelle;GO:0044444//cytoplasmic part;GO:0044464//cell part;GO:0016469//proton-transporting two-sector ATPase complex;GO:0005622//intracellular;GO:0016020//membrane;GO:0005737//cytoplasm;GO:0044425//membrane part;GO:0043229//intracellular organelle;GO:0033176//proton-transporting V-type ATPase comp…	GO:0022857//transmembrane transporter activity;GO:0005215//transporter activity;GO:0015075//ion transmembrane transporter activity;GO:0022890//inorganic cation transmembrane transporter activity;GO:0022892//substrate-specific transporter activity;GO:0015077//monovalent inorganic cation transmembrane transporter activity;GO:0022891//substrate-specific transmembrane transporter activity;GO:0008324/…	GO:0044699//single-organism process;GO:0055086//nucleobase-containing small molecule metabolic process;GO:0006163//purine nucleotide metabolic process;GO:0005975//carbohydrate metabolic process;GO:0006810//transport;GO:0006753//nucleoside phosphate metabolic process;GO:1902578//single-organism localization;GO:0006139//nucleobase-containing compound metabolic process;GO:0009150//purine ribonucleot…
PB.7083.2	CVA69.24	PREDICTED: V-type proton ATPase catalytic subunit A-like [Zea mays]	Metabolism;Cellular Processes	Global and overview maps;Transport and catabolism;Energy metabolism	ko01100//Metabolic pathways;ko00190//Oxidative phosphorylation;ko04145//Phagosome	K02145	-	-	-
PB.7090.1	--	transglycosylase SLT domain containing protein expressed [Zea mays]	-	-	-	-	-	-	-
PB.7107.1	SPL3	PREDICTED: squamosa promoter-binding protein-like (SBP domain) transcription factor family protein isoform 1 isoform X2 [Zea mays]	-	-	-	-	GO:0043226//organelle;GO:0043227//membrane-bounded organelle;GO:0043231//intracellular membrane-bounded organelle;GO:0044424//intracellular part;GO:0005623//cell;GO:0043229//intracellular organelle;GO:0005622//intracellular;GO:0044464//cell part	-	-
PB.7107.2	SPL3	PREDICTED: squamosa promoter-binding protein-like (SBP domain) transcription factor family protein isoform 1 isoform X3 [Zea mays]	-	-	-	-	GO:0044424//intracellular part;GO:0043226//organelle;GO:0043229//intracellular organelle;GO:0005622//intracellular;GO:0043227//membrane-bounded organelle;GO:0005623//cell;GO:0044464//cell part;GO:0043231//intracellular membrane-bounded organelle	-	-
PB.7107.3	SPL3	Squamosa promoter-binding-like protein 2 [Zea mays]	-	-	-	-	GO:0043227//membrane-bounded organelle;GO:0043229//intracellular organelle;GO:0005622//intracellular;GO:0043226//organelle;GO:0044424//intracellular part;GO:0044464//cell part;GO:0005623//cell;GO:0043231//intracellular membrane-bounded organelle	-	-
PB.713.2	--	PREDICTED: post-GPI attachment to proteins factor 3-like [Setaria italica]	-	-	-	-	-	-	-
PB.7133.1	LDHA	PREDICTED: L-lactate dehydrogenase A [Oryza sativa Japonica Group]	Metabolism	Carbohydrate metabolism;Global and overview maps;Amino acid metabolism	ko01100//Metabolic pathways;ko01110//Biosynthesis of secondary metabolites;ko00010//Glycolysis / Gluconeogenesis;ko00270//Cysteine and methionine metabolism;ko00620//Pyruvate metabolism;ko00640//Propanoate metabolism	K00016	-	-	-
PB.7156.1	IRL6	Plant intracellular Ras-group-related LRR protein 9 [Zea mays]	-	-	-	-	-	-	-
PB.7156.2	IRL6	Plant intracellular Ras-group-related LRR protein 9 [Zea mays]	-	-	-	-	-	-	-
PB.7156.3	IRL6	Plant intracellular Ras-group-related LRR protein 9 [Zea mays]	-	-	-	-	-	-	-
PB.7184.1	Os02g0793000	Zinc finger CCCH domain-containing protein 22 [Zea mays]	-	-	-	-	-	GO:0043169//cation binding;GO:0005488//binding;GO:1901363//heterocyclic compound binding;GO:0097159//organic cyclic compound binding;GO:0003676//nucleic acid binding;GO:0043167//ion binding	-
PB.7184.2	Os02g0793000	Zinc finger CCCH domain-containing protein 18 [Dichanthelium oligosanthes]	-	-	-	-	-	GO:0005488//binding;GO:0043167//ion binding;GO:1901363//heterocyclic compound binding;GO:0003676//nucleic acid binding;GO:0043169//cation binding;GO:0097159//organic cyclic compound binding	-
PB.7203.1	LAC21	PREDICTED: laccase-21-like [Brachypodium distachyon]	-	-	-	-	GO:0005576//extracellular region	GO:0016491//oxidoreductase activity;GO:0003824//catalytic activity	GO:0008152//metabolic process;GO:0044710//single-organism metabolic process;GO:0044699//single-organism process
PB.7213.2	--	NHL domain-containing protein precursor [Zea mays]	-	-	-	-	-	-	-
PB.7224.1	--	AT4g35320/F23E12_120 [Arabidopsis thaliana]	-	-	-	-	-	-	-
PB.7225.1	--	AT4g35320/F23E12_120 [Arabidopsis thaliana]	-	-	-	-	-	-	-
PB.7274.1	ALDH3F1	fatty aldehyde dehydrogenase 1 [Zea mays]	Metabolism	Metabolism of other amino acids;Amino acid metabolism;Global and overview maps;Lipid metabolism;Carbohydrate metabolism	ko01100//Metabolic pathways;ko01110//Biosynthesis of secondary metabolites;ko00010//Glycolysis / Gluconeogenesis;ko00620//Pyruvate metabolism;ko00561//Glycerolipid metabolism;ko00071//Fatty acid degradation;ko00330//Arginine and proline metabolism;ko00410//beta-Alanine metabolism;ko00053//Ascorbate and aldarate metabolism;ko00280//Valine, leucine and isoleucine degradation;ko00380//Tryptophan met…	K00128	-	-	-
PB.729.2	pcnB	Polynucleotide adenylyltransferase family protein [Zea mays]	-	-	-	-	GO:0043226//organelle;GO:0043227//membrane-bounded organelle;GO:0005623//cell;GO:0044444//cytoplasmic part;GO:0009536//plastid;GO:0005622//intracellular;GO:0044464//cell part;GO:0043229//intracellular organelle;GO:0043231//intracellular membrane-bounded organelle;GO:0005737//cytoplasm;GO:0044424//intracellular part	GO:0003824//catalytic activity;GO:0016740//transferase activity;GO:0016772//transferase activity, transferring phosphorus-containing groups	GO:0010467//gene expression;GO:0043170//macromolecule metabolic process;GO:0071704//organic substance metabolic process;GO:0008152//metabolic process
PB.7293.1	At1g02190	protein ECERIFERUM 1-like [Ananas comosus]	Metabolism	Lipid metabolism;Global and overview maps	ko01110//Biosynthesis of secondary metabolites;ko00073//Cutin, suberine and wax biosynthesis	K15404	-	-	-
PB.7301.1	Eif2a	PREDICTED: eukaryotic translation initiation factor 2A [Setaria italica]	-	-	-	-	GO:0016020//membrane	-	GO:0043603//cellular amide metabolic process;GO:0044237//cellular metabolic process;GO:0044267//cellular protein metabolic process;GO:0034645//cellular macromolecule biosynthetic process;GO:1901564//organonitrogen compound metabolic process;GO:0006518//peptide metabolic process;GO:0044271//cellular nitrogen compound biosynthetic process;GO:0010467//gene expression;GO:1901576//organic substance bi…
PB.7323.2	HEMH	Ferrochelatase [Zea mays]	Metabolism	Global and overview maps;Metabolism of cofactors and vitamins	ko01100//Metabolic pathways;ko01110//Biosynthesis of secondary metabolites;ko00860//Porphyrin and chlorophyll metabolism	K01772	-	-	-
PB.7323.3	HEMH	ferrochelatase-2 [Zea mays]	Metabolism	Global and overview maps;Metabolism of cofactors and vitamins	ko01100//Metabolic pathways;ko01110//Biosynthesis of secondary metabolites;ko00860//Porphyrin and chlorophyll metabolism	K01772	-	-	-
PB.7370.1	SWEET4	Bidirectional sugar transporter SWEET4 [Dichanthelium oligosanthes]	-	-	-	-	-	-	-
PB.7370.2	SWEET4	Bidirectional sugar transporter SWEET4 [Dichanthelium oligosanthes]	-	-	-	-	-	-	-
PB.7432.1	FATB	Palmitoyl-acyl carrier protein thioesterase, chloroplastic [Dichanthelium oligosanthes]	Metabolism	Global and overview maps;Lipid metabolism	ko01100//Metabolic pathways;ko01212//Fatty acid metabolism;ko00061//Fatty acid biosynthesis	K10781	-	GO:0016787//hydrolase activity;GO:0003824//catalytic activity;GO:0016788//hydrolase activity, acting on ester bonds	-
PB.7432.2	FATB1	Palmitoyl-acyl carrier protein thioesterase, chloroplastic [Dichanthelium oligosanthes]	Metabolism	Lipid metabolism;Global and overview maps	ko01100//Metabolic pathways;ko01212//Fatty acid metabolism;ko00061//Fatty acid biosynthesis	K10781	-	GO:0016787//hydrolase activity;GO:0003824//catalytic activity;GO:0016788//hydrolase activity, acting on ester bonds	-
PB.7432.3	FATB1	Palmitoyl-acyl carrier protein thioesterase, chloroplastic [Dichanthelium oligosanthes]	Metabolism	Global and overview maps;Lipid metabolism	ko01100//Metabolic pathways;ko01212//Fatty acid metabolism;ko00061//Fatty acid biosynthesis	K10781	-	GO:0016787//hydrolase activity;GO:0016788//hydrolase activity, acting on ester bonds;GO:0003824//catalytic activity	-
PB.7447.1	rps21	ribosome-like protein [Zea mays]	-	-	-	-	GO:0032991//macromolecular complex;GO:0005623//cell;GO:0044464//cell part;GO:0005622//intracellular;GO:0044424//intracellular part;GO:1990904//ribonucleoprotein complex;GO:0030529//intracellular ribonucleoprotein complex	-	GO:0008152//metabolic process;GO:0043170//macromolecule metabolic process;GO:0071704//organic substance metabolic process;GO:0010467//gene expression
PB.7495.1	FOLD4	C-1-tetrahydrofolate synthase, cytoplasmic [Zea mays]	-	-	-	-	-	-	-
PB.750.1	TIP1-1	Aquaporin TIP1-1 [Dichanthelium oligosanthes]	-	-	-	-	-	-	-
PB.750.2	TIP1-1	Aquaporin TIP1-1 [Dichanthelium oligosanthes]	-	-	-	-	-	-	-
PB.7514.1	OMT8	PREDICTED: benzoate O-methyltransferase-like [Setaria italica]	-	-	-	-	-	-	-
PB.7568.1	ATG18B	PREDICTED: autophagy-related protein 18b [Setaria italica]	Cellular Processes	Transport and catabolism	ko04136//Autophagy - other eukaryotes	K17908	-	-	-
PB.7574.1	CDI	PREDICTED: protein CDI-like [Setaria italica]	-	-	-	-	-	-	-
PB.7581.1	ERECTA	LRR receptor-like serine/threonine-protein kinase ERECTA [Zea mays]	Environmental Information Processing	Signal transduction	ko04016//MAPK signaling pathway - plant	K20718	GO:0031224//intrinsic component of membrane;GO:0016020//membrane;GO:0044425//membrane part	GO:0001882//nucleoside binding;GO:0036094//small molecule binding;GO:0003824//catalytic activity;GO:0097159//organic cyclic compound binding;GO:0016740//transferase activity;GO:1901363//heterocyclic compound binding;GO:0016301//kinase activity;GO:0001883//purine nucleoside binding;GO:0016772//transferase activity, transferring phosphorus-containing groups;GO:0005488//binding;GO:0004672//protein k…	GO:0043170//macromolecule metabolic process;GO:0044238//primary metabolic process;GO:0009987//cellular process;GO:0019538//protein metabolic process;GO:0008152//metabolic process;GO:0044237//cellular metabolic process;GO:0043412//macromolecule modification;GO:0044267//cellular protein metabolic process;GO:0044260//cellular macromolecule metabolic process;GO:0071704//organic substance metabolic pr…
PB.7609.2	CCMFN1	cytochrome c biogenesis Fn (mitochondrion) [Oryza sativa Japonica Group]	-	-	-	-	GO:0043226//organelle;GO:0043229//intracellular organelle;GO:0044464//cell part;GO:0005623//cell;GO:0043227//membrane-bounded organelle;GO:0043231//intracellular membrane-bounded organelle;GO:0044424//intracellular part;GO:0005622//intracellular	GO:1901363//heterocyclic compound binding;GO:0097159//organic cyclic compound binding;GO:0005215//transporter activity;GO:0005488//binding;GO:0051184//cofactor transporter activity;GO:0046906//tetrapyrrole binding	GO:0022607//cellular component assembly;GO:0051181//cofactor transport;GO:0051234//establishment of localization;GO:0043623//cellular protein complex assembly;GO:0044765//single-organism transport;GO:0071822//protein complex subunit organization;GO:0071840//cellular component organization or biogenesis;GO:0051179//localization;GO:0006461//protein complex assembly;GO:0034622//cellular macromolecul…
PB.7609.3	LAC21	Laccase-14 [Zea mays]	-	-	-	-	GO:0005576//extracellular region	GO:0016679//oxidoreductase activity, acting on diphenols and related substances as donors;GO:0016682//oxidoreductase activity, acting on diphenols and related substances as donors, oxygen as acceptor;GO:0043169//cation binding;GO:0016491//oxidoreductase activity;GO:0003824//catalytic activity;GO:0005488//binding;GO:0043167//ion binding	GO:0044710//single-organism metabolic process;GO:0071704//organic substance metabolic process;GO:0019748//secondary metabolic process;GO:0009698//phenylpropanoid metabolic process;GO:0044237//cellular metabolic process;GO:0006725//cellular aromatic compound metabolic process;GO:1901360//organic cyclic compound metabolic process;GO:0044763//single-organism cellular process;GO:0044699//single-organ…
PB.7609.4	LAC21	Laccase-14 [Zea mays]	-	-	-	-	GO:0005576//extracellular region	GO:0016491//oxidoreductase activity;GO:0005488//binding;GO:0016679//oxidoreductase activity, acting on diphenols and related substances as donors;GO:0043169//cation binding;GO:0003824//catalytic activity;GO:0016682//oxidoreductase activity, acting on diphenols and related substances as donors, oxygen as acceptor;GO:0043167//ion binding	GO:0008152//metabolic process;GO:0044237//cellular metabolic process;GO:0044699//single-organism process;GO:0006725//cellular aromatic compound metabolic process;GO:1901360//organic cyclic compound metabolic process;GO:0009987//cellular process;GO:0044710//single-organism metabolic process;GO:0071704//organic substance metabolic process;GO:0044763//single-organism cellular process;GO:0009698//phe…
PB.7612.1	ILI5	DNA binding protein [Zea mays]	-	-	-	-	-	GO:0005488//binding;GO:0005515//protein binding	-
PB.7625.1	TMN12	uncharacterized LOC100381648 precursor [Zea mays]	-	-	-	-	GO:0005623//cell;GO:0043231//intracellular membrane-bounded organelle;GO:0044464//cell part;GO:0043227//membrane-bounded organelle;GO:0031090//organelle membrane;GO:0030054//cell junction;GO:0043229//intracellular organelle;GO:0044446//intracellular organelle part;GO:0031224//intrinsic component of membrane;GO:0031984//organelle subcompartment;GO:0016020//membrane;GO:0044425//membrane part;GO:000…	-	-
PB.7625.2	TMN12	uncharacterized LOC100381648 precursor [Zea mays]	-	-	-	-	GO:0043226//organelle;GO:0044464//cell part;GO:0016020//membrane;GO:0044446//intracellular organelle part;GO:0031090//organelle membrane;GO:0031984//organelle subcompartment;GO:0031224//intrinsic component of membrane;GO:0044425//membrane part;GO:0005623//cell;GO:0005911//cell-cell junction;GO:0043231//intracellular membrane-bounded organelle;GO:0044424//intracellular part;GO:0043227//membrane-bo…	-	-
PB.7640.1	ROPGEF14	PREDICTED: rop guanine nucleotide exchange factor 14 [Setaria italica]	-	-	-	-	-	-	GO:0051336//regulation of hydrolase activity;GO:0050789//regulation of biological process;GO:0065009//regulation of molecular function;GO:0043087//regulation of GTPase activity;GO:0065007//biological regulation;GO:0050790//regulation of catalytic activity;GO:0019222//regulation of metabolic process
PB.7676.1	ALDH3F1	fatty aldehyde dehydrogenase 1 [Zea mays]	Metabolism	Metabolism of other amino acids;Global and overview maps;Amino acid metabolism;Lipid metabolism;Carbohydrate metabolism	ko01100//Metabolic pathways;ko01110//Biosynthesis of secondary metabolites;ko00010//Glycolysis / Gluconeogenesis;ko00620//Pyruvate metabolism;ko00561//Glycerolipid metabolism;ko00071//Fatty acid degradation;ko00330//Arginine and proline metabolism;ko00410//beta-Alanine metabolism;ko00053//Ascorbate and aldarate metabolism;ko00280//Valine, leucine and isoleucine degradation;ko00380//Tryptophan met…	K00128	-	-	-
PB.7676.2	ALDH3F1	fatty aldehyde dehydrogenase 1 [Zea mays]	Metabolism	Carbohydrate metabolism;Lipid metabolism;Amino acid metabolism;Global and overview maps;Metabolism of other amino acids	ko01100//Metabolic pathways;ko01110//Biosynthesis of secondary metabolites;ko00010//Glycolysis / Gluconeogenesis;ko00620//Pyruvate metabolism;ko00561//Glycerolipid metabolism;ko00071//Fatty acid degradation;ko00330//Arginine and proline metabolism;ko00410//beta-Alanine metabolism;ko00053//Ascorbate and aldarate metabolism;ko00280//Valine, leucine and isoleucine degradation;ko00380//Tryptophan met…	K00128	-	-	-
PB.7676.3	ALDH3F1	fatty aldehyde dehydrogenase 1 [Zea mays]	Metabolism	Carbohydrate metabolism;Lipid metabolism;Amino acid metabolism;Global and overview maps;Metabolism of other amino acids	ko01100//Metabolic pathways;ko01110//Biosynthesis of secondary metabolites;ko00010//Glycolysis / Gluconeogenesis;ko00620//Pyruvate metabolism;ko00561//Glycerolipid metabolism;ko00071//Fatty acid degradation;ko00330//Arginine and proline metabolism;ko00410//beta-Alanine metabolism;ko00053//Ascorbate and aldarate metabolism;ko00280//Valine, leucine and isoleucine degradation;ko00380//Tryptophan met…	K00128	-	-	-
PB.7687.1	--	PREDICTED: LOW QUALITY PROTEIN: pentatricopeptide repeat-containing protein At4g36680, mitochondrial-like [Setaria italica]	-	-	-	-	-	-	-
PB.7690.1	UXT3	PREDICTED: uncharacterized membrane protein At1g06890-like [Brachypodium distachyon]	-	-	-	-	GO:0031224//intrinsic component of membrane;GO:0044425//membrane part;GO:0016020//membrane	-	-
PB.7690.2	UXT1	PREDICTED: uncharacterized membrane protein At1g06890-like [Setaria italica]	-	-	-	-	GO:0016020//membrane;GO:0031224//intrinsic component of membrane;GO:0044425//membrane part	-	-
PB.7690.3	UXT1	PREDICTED: uncharacterized membrane protein At1g06890-like [Setaria italica]	-	-	-	-	GO:0016020//membrane;GO:0043226//organelle;GO:0044464//cell part;GO:0043227//membrane-bounded organelle;GO:0005622//intracellular;GO:0005623//cell;GO:0043231//intracellular membrane-bounded organelle;GO:0031224//intrinsic component of membrane;GO:0044425//membrane part;GO:0044424//intracellular part;GO:0043229//intracellular organelle	-	-
PB.7732.1	KPNB1	ARM repeat superfamily protein [Zea mays]	Genetic Information Processing	Translation	ko03013//RNA transport	K14293	-	-	-
PB.7749.1	HEMH	ferrochelatase-2 [Zea mays]	Metabolism	Metabolism of cofactors and vitamins;Global and overview maps	ko01100//Metabolic pathways;ko01110//Biosynthesis of secondary metabolites;ko00860//Porphyrin and chlorophyll metabolism	K01772	-	-	-
PB.7749.2	HEMH	ferrochelatase-2 [Zea mays]	Metabolism	Global and overview maps;Metabolism of cofactors and vitamins	ko01100//Metabolic pathways;ko01110//Biosynthesis of secondary metabolites;ko00860//Porphyrin and chlorophyll metabolism	K01772	-	-	-
PB.776.1	MARD1	Histone-lysine N-methyltransferase ATX5, partial [Anthurium amnicola]	-	-	-	-	-	-	-
PB.7782.1	--	OSJNBa0072D21.11-like protein [Zea mays]	-	-	-	-	-	-	-
PB.7788.1	DME	Protein ROS1 [Zea mays]	-	-	-	-	-	GO:0051540//metal cluster binding;GO:0051536//iron-sulfur cluster binding;GO:0005488//binding	GO:0009987//cellular process;GO:0034641//cellular nitrogen compound metabolic process;GO:0090304//nucleic acid metabolic process;GO:1901360//organic cyclic compound metabolic process;GO:0050896//response to stimulus;GO:0071704//organic substance metabolic process;GO:0044238//primary metabolic process;GO:0006807//nitrogen compound metabolic process;GO:0044237//cellular metabolic process;GO:0033554…
PB.7802.1	PAF1	proteasome subunit alpha type 1 [Zea mays]	Genetic Information Processing	Folding, sorting and degradation	ko03050//Proteasome	K02725	GO:0043231//intracellular membrane-bounded organelle;GO:0044464//cell part;GO:0044424//intracellular part;GO:0005623//cell;GO:0032991//macromolecular complex;GO:0043229//intracellular organelle;GO:0043234//protein complex;GO:0043227//membrane-bounded organelle;GO:0043226//organelle;GO:0005622//intracellular	GO:0003824//catalytic activity;GO:0008233//peptidase activity;GO:0016787//hydrolase activity;GO:0070011//peptidase activity, acting on L-amino acid peptides	GO:0030163//protein catabolic process;GO:0044265//cellular macromolecule catabolic process;GO:0043170//macromolecule metabolic process;GO:0044257//cellular protein catabolic process;GO:0044260//cellular macromolecule metabolic process;GO:0019538//protein metabolic process;GO:0044238//primary metabolic process;GO:0006508//proteolysis;GO:0044248//cellular catabolic process;GO:0044237//cellular meta…
PB.7825.1	RPL11	PREDICTED: 60S ribosomal protein L11 [Oryza brachyantha]	Genetic Information Processing	Translation	ko03010//Ribosome	K02868	GO:0043227//membrane-bounded organelle;GO:0043229//intracellular organelle;GO:0030529//intracellular ribonucleoprotein complex;GO:0043231//intracellular membrane-bounded organelle;GO:0005622//intracellular;GO:0044424//intracellular part;GO:0044464//cell part;GO:0032991//macromolecular complex;GO:1990904//ribonucleoprotein complex;GO:0005623//cell;GO:0043226//organelle	-	GO:0044238//primary metabolic process;GO:0071704//organic substance metabolic process;GO:0006139//nucleobase-containing compound metabolic process;GO:0006259//DNA metabolic process;GO:1901360//organic cyclic compound metabolic process;GO:0043170//macromolecule metabolic process;GO:0006725//cellular aromatic compound metabolic process;GO:0044260//cellular macromolecule metabolic process;GO:0090304…
PB.7841.1	FATB	Palmitoyl-acyl carrier protein thioesterase, chloroplastic [Dichanthelium oligosanthes]	Metabolism	Lipid metabolism;Global and overview maps	ko01100//Metabolic pathways;ko01212//Fatty acid metabolism;ko00061//Fatty acid biosynthesis	K10781	-	GO:0016787//hydrolase activity;GO:0016788//hydrolase activity, acting on ester bonds;GO:0003824//catalytic activity	-
PB.7853.1	FAH	fumarylacetoacetase [Zea mays]	Metabolism	Global and overview maps;Amino acid metabolism	ko01100//Metabolic pathways;ko00350//Tyrosine metabolism	K01555	-	GO:0016787//hydrolase activity;GO:0016823//hydrolase activity, acting on acid carbon-carbon bonds, in ketonic substances;GO:0016822//hydrolase activity, acting on acid carbon-carbon bonds;GO:0003824//catalytic activity	GO:0044710//single-organism metabolic process;GO:1901564//organonitrogen compound metabolic process;GO:0043436//oxoacid metabolic process;GO:0006082//organic acid metabolic process;GO:0044281//small molecule metabolic process;GO:0071704//organic substance metabolic process;GO:0044238//primary metabolic process;GO:0006520//cellular amino acid metabolic process;GO:0019752//carboxylic acid metabolic…
PB.7861.1	--	ribosome-like protein [Zea mays]	-	-	-	-	GO:1990904//ribonucleoprotein complex;GO:0030529//intracellular ribonucleoprotein complex;GO:0032991//macromolecular complex;GO:0044424//intracellular part;GO:0005623//cell;GO:0005622//intracellular;GO:0044464//cell part	-	GO:0010467//gene expression;GO:0008152//metabolic process;GO:0071704//organic substance metabolic process;GO:0043170//macromolecule metabolic process
PB.7885.2	STO9	PREDICTED: cytosolic sulfotransferase 12-like isoform X2 [Elaeis guineensis]	-	-	-	-	-	-	-
PB.7885.4	STO9	uncharacterized LOC100272724 [Zea mays]	-	-	-	-	-	-	-
PB.790.2	At3g25290	membrane protein precursor [Zea mays]	-	-	-	-	-	-	-
PB.791.1	SULTR1;2	sulfate permease 1 [Zea mays]	-	-	-	-	-	-	-
PB.791.2	SULTR1;2	Sulfate transporter 1.2 [Zea mays]	-	-	-	-	-	-	-
PB.7930.1	LDHA	L-lactate dehydrogenase A [Dichanthelium oligosanthes]	Metabolism	Carbohydrate metabolism;Global and overview maps;Amino acid metabolism	ko01100//Metabolic pathways;ko01110//Biosynthesis of secondary metabolites;ko00010//Glycolysis / Gluconeogenesis;ko00270//Cysteine and methionine metabolism;ko00620//Pyruvate metabolism;ko00640//Propanoate metabolism	K00016	-	-	-
PB.7930.2	LDHA	PREDICTED: L-lactate dehydrogenase A [Oryza sativa Japonica Group]	Metabolism	Amino acid metabolism;Global and overview maps;Carbohydrate metabolism	ko01100//Metabolic pathways;ko01110//Biosynthesis of secondary metabolites;ko00010//Glycolysis / Gluconeogenesis;ko00270//Cysteine and methionine metabolism;ko00620//Pyruvate metabolism;ko00640//Propanoate metabolism	K00016	-	-	-
PB.7930.3	LDHA	PREDICTED: L-lactate dehydrogenase A [Oryza sativa Japonica Group]	Metabolism	Amino acid metabolism;Global and overview maps;Carbohydrate metabolism	ko01100//Metabolic pathways;ko01110//Biosynthesis of secondary metabolites;ko00010//Glycolysis / Gluconeogenesis;ko00270//Cysteine and methionine metabolism;ko00620//Pyruvate metabolism;ko00640//Propanoate metabolism	K00016	-	-	-
PB.7934.1	--	mTERF family protein [Zea mays]	-	-	-	-	GO:0043227//membrane-bounded organelle;GO:0044424//intracellular part;GO:0005622//intracellular;GO:0043229//intracellular organelle;GO:0043231//intracellular membrane-bounded organelle;GO:0005623//cell;GO:0044464//cell part;GO:0043226//organelle	-	GO:0019222//regulation of metabolic process;GO:0060255//regulation of macromolecule metabolic process;GO:0065007//biological regulation;GO:0050789//regulation of biological process;GO:0010468//regulation of gene expression
PB.7966.1	--	transmembrane protein [Arabidopsis thaliana]	-	-	-	-	-	-	-
PB.7981.1	LUH	transcriptional corepressor LEUNIG [Zea mays]	-	-	-	-	-	-	-
PB.7999.1	CDI	PREDICTED: protein CDI-like [Brachypodium distachyon]	-	-	-	-	-	-	-
PB.8021.1	CYCD3-1	D-type cyclin [Saccharum hybrid cultivar ROC16]	-	-	-	-	-	-	GO:0009987//cellular process;GO:0044699//single-organism process;GO:0044763//single-organism cellular process
PB.8032.1	LAC21	Laccase-14 [Zea mays]	-	-	-	-	GO:0005576//extracellular region	GO:0016679//oxidoreductase activity, acting on diphenols and related substances as donors;GO:0043167//ion binding;GO:0016491//oxidoreductase activity;GO:0005488//binding;GO:0003824//catalytic activity;GO:0043169//cation binding;GO:0016682//oxidoreductase activity, acting on diphenols and related substances as donors, oxygen as acceptor	GO:0019748//secondary metabolic process;GO:1901360//organic cyclic compound metabolic process;GO:0006725//cellular aromatic compound metabolic process;GO:0071704//organic substance metabolic process;GO:0044699//single-organism process;GO:0044710//single-organism metabolic process;GO:0044237//cellular metabolic process;GO:0009987//cellular process;GO:0008152//metabolic process;GO:0044763//single-o…
PB.8040.1	oma1	peptidase family M48 containing protein [Zea mays]	-	-	-	-	-	-	GO:0019538//protein metabolic process;GO:0043170//macromolecule metabolic process;GO:0008152//metabolic process;GO:0071704//organic substance metabolic process;GO:0044238//primary metabolic process
PB.8040.2	oma1	peptidase family M48 containing protein [Zea mays]	-	-	-	-	-	-	GO:0071704//organic substance metabolic process;GO:0043170//macromolecule metabolic process;GO:0019538//protein metabolic process;GO:0008152//metabolic process;GO:0044238//primary metabolic process
PB.8040.3	oma1	peptidase family M48 containing protein [Zea mays]	-	-	-	-	-	-	GO:0044238//primary metabolic process;GO:0008152//metabolic process;GO:0043170//macromolecule metabolic process;GO:0019538//protein metabolic process;GO:0071704//organic substance metabolic process
PB.8043.1	--	NHL domain-containing protein precursor [Zea mays]	-	-	-	-	-	-	-
PB.8043.3	--	NHL domain-containing protein precursor [Zea mays]	-	-	-	-	-	-	-
PB.8049.1	At5g08180	h/ACA ribonucleoprotein complex subunit 2 [Zea mays]	Genetic Information Processing	Translation	ko03008//Ribosome biogenesis in eukaryotes	K11129	GO:1990904//ribonucleoprotein complex;GO:0005623//cell;GO:0044424//intracellular part;GO:0043229//intracellular organelle;GO:0043231//intracellular membrane-bounded organelle;GO:0005622//intracellular;GO:0030529//intracellular ribonucleoprotein complex;GO:0043228//non-membrane-bounded organelle;GO:0043232//intracellular non-membrane-bounded organelle;GO:0043227//membrane-bounded organelle;GO:0032…	GO:1901363//heterocyclic compound binding;GO:0003676//nucleic acid binding;GO:0097159//organic cyclic compound binding;GO:0003723//RNA binding;GO:0005488//binding	GO:0006725//cellular aromatic compound metabolic process;GO:0043933//macromolecular complex subunit organization;GO:0065007//biological regulation;GO:0044267//cellular protein metabolic process;GO:0034641//cellular nitrogen compound metabolic process;GO:0008152//metabolic process;GO:0006396//RNA processing;GO:0009117//nucleotide metabolic process;GO:0044238//primary metabolic process;GO:0050793//…
PB.8058.1	FBL25	F-box protein At4g22280-like [Aegilops tauschii subsp. tauschii] [Aegilops tauschii]	-	-	-	-	-	-	-
PB.8061.1	TMN12	PREDICTED: transmembrane 9 superfamily member 12 [Solanum tuberosum]	-	-	-	-	-	-	-
PB.8062.1	TMN12	PREDICTED: transmembrane 9 superfamily member 12-like [Setaria italica]	-	-	-	-	-	-	-
PB.8063.1	TMN12	uncharacterized LOC100381648 precursor [Zea mays]	-	-	-	-	GO:0005911//cell-cell junction;GO:0044446//intracellular organelle part;GO:0016020//membrane;GO:0030054//cell junction;GO:0044422//organelle part;GO:0044424//intracellular part;GO:0043231//intracellular membrane-bounded organelle;GO:0031090//organelle membrane;GO:0044425//membrane part;GO:0031224//intrinsic component of membrane;GO:0005622//intracellular;GO:0005623//cell;GO:0044464//cell part;GO:…	-	-
PB.8068.1	--	AT4g35320/F23E12_120 [Arabidopsis thaliana]	-	-	-	-	-	-	-
PB.8073.1	atad-3	PREDICTED: ATPase family AAA domain-containing protein 3C-like [Zea mays]	-	-	-	-	-	-	-
PB.810.1	PAT22	probable protein S-acyltransferase 22 [Zea mays]	-	-	-	-	-	-	-
PB.8118.1	OBE1	PREDICTED: OBERON-like protein [Setaria italica]	-	-	-	-	-	-	-
PB.8149.1	EIF2A	Eukaryotic translation initiation factor eIF2A family protein [Zea mays]	-	-	-	-	-	-	GO:0071704//organic substance metabolic process;GO:0006807//nitrogen compound metabolic process;GO:0043603//cellular amide metabolic process;GO:0044238//primary metabolic process;GO:1901576//organic substance biosynthetic process;GO:0008152//metabolic process;GO:0010467//gene expression;GO:0044267//cellular protein metabolic process;GO:0044249//cellular biosynthetic process;GO:1901566//organonitr…
PB.8225.1	PCAP1	cation-binding protein [Saccharum hybrid cultivar ROC22]	-	-	-	-	-	-	GO:0009987//cellular process
PB.8281.2	CBP60B	calmodulin binding protein2 [Zea mays]	-	-	-	-	-	-	-
PB.8306.1	PAF1	proteasome subunit alpha type 1 [Zea mays]	Genetic Information Processing	Folding, sorting and degradation	ko03050//Proteasome	K02725	GO:0005623//cell;GO:0043226//organelle;GO:0032991//macromolecular complex;GO:0044424//intracellular part;GO:0005622//intracellular;GO:0043231//intracellular membrane-bounded organelle;GO:0043227//membrane-bounded organelle;GO:0044464//cell part;GO:0043229//intracellular organelle;GO:0043234//protein complex	GO:0070011//peptidase activity, acting on L-amino acid peptides;GO:0016787//hydrolase activity;GO:0003824//catalytic activity;GO:0008233//peptidase activity	GO:0009057//macromolecule catabolic process;GO:0006508//proteolysis;GO:0044248//cellular catabolic process;GO:0044257//cellular protein catabolic process;GO:0051603//proteolysis involved in cellular protein catabolic process;GO:0044267//cellular protein metabolic process;GO:0044265//cellular macromolecule catabolic process;GO:0009056//catabolic process;GO:0044237//cellular metabolic process;GO:00…
PB.8323.1	--	Remorin family protein [Zea mays]	-	-	-	-	-	-	-
PB.8330.1	rpsE	structural constituent of ribosome [Zea mays]	Genetic Information Processing	Translation	ko03010//Ribosome	K02988	GO:0043229//intracellular organelle;GO:0043227//membrane-bounded organelle;GO:0044464//cell part;GO:1990904//ribonucleoprotein complex;GO:0031984//organelle subcompartment;GO:0044424//intracellular part;GO:0030529//intracellular ribonucleoprotein complex;GO:0044422//organelle part;GO:0043231//intracellular membrane-bounded organelle;GO:0032991//macromolecular complex;GO:0005622//intracellular;GO:…	GO:0005198//structural molecule activity	GO:0018130//heterocycle biosynthetic process;GO:0034654//nucleobase-containing compound biosynthetic process;GO:0046483//heterocycle metabolic process;GO:0009117//nucleotide metabolic process;GO:1901293//nucleoside phosphate biosynthetic process;GO:0044281//small molecule metabolic process;GO:0044710//single-organism metabolic process;GO:0006793//phosphorus metabolic process;GO:0034641//cellular …
PB.8341.1	Os03g0167500	RING finger protein 13 precursor [Zea mays]	-	-	-	-	GO:0043226//organelle;GO:0098588//bounding membrane of organelle;GO:0044422//organelle part;GO:0016020//membrane;GO:0043229//intracellular organelle;GO:0044464//cell part;GO:0005622//intracellular;GO:0044444//cytoplasmic part;GO:0043231//intracellular membrane-bounded organelle;GO:0005773//vacuole;GO:0031090//organelle membrane;GO:0044446//intracellular organelle part;GO:0005737//cytoplasm;GO:004…	GO:0043169//cation binding;GO:0005488//binding;GO:0046872//metal ion binding;GO:0043167//ion binding	GO:0051234//establishment of localization;GO:0051179//localization
PB.8396.1	Rcc2	Protein RCC2 [Zea mays]	-	-	-	-	-	GO:0003676//nucleic acid binding;GO:0097159//organic cyclic compound binding;GO:0005488//binding;GO:1901363//heterocyclic compound binding	GO:0071840//cellular component organization or biogenesis;GO:0044699//single-organism process;GO:0009987//cellular process;GO:0016043//cellular component organization;GO:0006996//organelle organization;GO:0044763//single-organism cellular process
PB.8397.1	--	Protein IQ-DOMAIN 32 [Zea mays]	-	-	-	-	-	-	-
PB.840.1	GLN6	glutamine synthetase [Saccharum officinarum]	Metabolism	Energy metabolism;Carbohydrate metabolism;Global and overview maps;Amino acid metabolism	ko01100//Metabolic pathways;ko01230//Biosynthesis of amino acids;ko00630//Glyoxylate and dicarboxylate metabolism;ko00250//Alanine, aspartate and glutamate metabolism;ko00910//Nitrogen metabolism;ko00220//Arginine biosynthesis	K01915	GO:0005623//cell;GO:0005622//intracellular;GO:0044464//cell part;GO:0044424//intracellular part	GO:0016211//ammonia ligase activity;GO:0036094//small molecule binding;GO:0003824//catalytic activity;GO:0097367//carbohydrate derivative binding;GO:0016879//ligase activity, forming carbon-nitrogen bonds;GO:0001883//purine nucleoside binding;GO:0005488//binding;GO:0032550//purine ribonucleoside binding;GO:0016874//ligase activity;GO:0016880//acid-ammonia (or amide) ligase activity;GO:1901363//he…	GO:1901605//alpha-amino acid metabolic process;GO:0044710//single-organism metabolic process;GO:0008152//metabolic process;GO:1901564//organonitrogen compound metabolic process;GO:0006541//glutamine metabolic process;GO:0044238//primary metabolic process;GO:0044237//cellular metabolic process;GO:0009987//cellular process;GO:0071704//organic substance metabolic process;GO:0006807//nitrogen compoun…
PB.8408.1	Os04g0650000	Oryzain alpha chain [Dichanthelium oligosanthes]	-	-	-	-	-	GO:0008233//peptidase activity;GO:0070011//peptidase activity, acting on L-amino acid peptides;GO:0016787//hydrolase activity;GO:0003824//catalytic activity	-
PB.8411.1	COPE1	coatomer subunit epsilon [Zea mays]	-	-	-	-	-	-	GO:1902582//single-organism intracellular transport;GO:1902578//single-organism localization;GO:0051234//establishment of localization;GO:0006810//transport;GO:0051641//cellular localization;GO:0044699//single-organism process;GO:0046907//intracellular transport;GO:0051179//localization;GO:0016192//vesicle-mediated transport;GO:0048193//Golgi vesicle transport;GO:0044765//single-organism transpor…
PB.8411.2	COPE1	coatomer subunit epsilon [Zea mays]	-	-	-	-	-	-	GO:1902578//single-organism localization;GO:1902582//single-organism intracellular transport;GO:0044699//single-organism process;GO:0016192//vesicle-mediated transport;GO:0051649//establishment of localization in cell;GO:0048193//Golgi vesicle transport;GO:0051234//establishment of localization;GO:0051179//localization;GO:0044765//single-organism transport;GO:0046907//intracellular transport;GO:0…
PB.8510.1	ATG10	autophagy-related 10 isoform 2 [Zea mays]	Cellular Processes	Transport and catabolism	ko04136//Autophagy - other eukaryotes	K17888	-	-	GO:0019538//protein metabolic process;GO:0043412//macromolecule modification;GO:0008152//metabolic process;GO:0032446//protein modification by small protein conjugation;GO:0043170//macromolecule metabolic process;GO:0044237//cellular metabolic process;GO:0009987//cellular process;GO:0044248//cellular catabolic process;GO:0009056//catabolic process;GO:0044238//primary metabolic process;GO:0006464/…
PB.8512.1	--	transcription activator factor [Saccharum hybrid cultivar]	-	-	-	-	-	-	-
PB.8515.1	SPPL2	PREDICTED: signal peptide peptidase-like 2 [Setaria italica]	-	-	-	-	GO:0044425//membrane part;GO:0016020//membrane;GO:0031224//intrinsic component of membrane	-	GO:0044238//primary metabolic process;GO:0019538//protein metabolic process;GO:0043170//macromolecule metabolic process;GO:0008152//metabolic process;GO:0071704//organic substance metabolic process
PB.8524.1	APO4	APO protein 4, mitochondrial [Dichanthelium oligosanthes]	-	-	-	-	GO:0043231//intracellular membrane-bounded organelle;GO:0005623//cell;GO:0043227//membrane-bounded organelle;GO:0005622//intracellular;GO:0044424//intracellular part;GO:0043229//intracellular organelle;GO:0043226//organelle;GO:0044464//cell part	-	-
PB.8530.1	--	trypsin inhibitor precursor [Zea mays]	-	-	-	-	-	-	-
PB.8535.1	--	OSJNBb0022F23.7 [Oryza sativa Japonica Group]	-	-	-	-	GO:0031224//intrinsic component of membrane;GO:0044425//membrane part;GO:0016020//membrane	GO:0001883//purine nucleoside binding;GO:0016772//transferase activity, transferring phosphorus-containing groups;GO:1901363//heterocyclic compound binding;GO:0032549//ribonucleoside binding;GO:0001882//nucleoside binding;GO:0016740//transferase activity;GO:0097159//organic cyclic compound binding;GO:0032550//purine ribonucleoside binding;GO:0036094//small molecule binding;GO:0097367//carbohydrat…	GO:0044267//cellular protein metabolic process;GO:0044260//cellular macromolecule metabolic process;GO:0009987//cellular process;GO:0008152//metabolic process;GO:0043170//macromolecule metabolic process;GO:0071704//organic substance metabolic process;GO:0036211//protein modification process;GO:0044237//cellular metabolic process;GO:0043412//macromolecule modification;GO:0044238//primary metabolic…
PB.8546.1	UBP3	Ubiquitin carboxyl-terminal hydrolase 4 [Aegilops tauschii]	-	-	-	-	-	GO:0003824//catalytic activity;GO:0016787//hydrolase activity;GO:0008233//peptidase activity;GO:0070011//peptidase activity, acting on L-amino acid peptides	GO:1901575//organic substance catabolic process;GO:0043632//modification-dependent macromolecule catabolic process;GO:0009057//macromolecule catabolic process;GO:0006508//proteolysis;GO:0019538//protein metabolic process;GO:0044248//cellular catabolic process;GO:0043170//macromolecule metabolic process;GO:0044237//cellular metabolic process;GO:0030163//protein catabolic process;GO:0044257//cellul…
PB.8546.2	UBP4	Ubiquitin carboxyl-terminal hydrolase 4 [Aegilops tauschii]	-	-	-	-	-	GO:0016787//hydrolase activity;GO:0008233//peptidase activity;GO:0003824//catalytic activity;GO:0070011//peptidase activity, acting on L-amino acid peptides	GO:0008152//metabolic process;GO:0043170//macromolecule metabolic process;GO:0019538//protein metabolic process;GO:0044238//primary metabolic process;GO:0071704//organic substance metabolic process
PB.8555.1	RR1	RR1 - Corn type-A response regulator [Zea mays]	Environmental Information Processing	Signal transduction	ko04075//Plant hormone signal transduction	K14492	-	-	-
PB.8588.1	--	Major facilitator superfamily protein [Zea mays]	-	-	-	-	-	-	-
PB.8592.1	RUS2	PREDICTED: protein root UVB sensitive 2, chloroplastic [Setaria italica]	-	-	-	-	-	-	-
PB.8597.1	--	Major facilitator superfamily protein [Zea mays]	-	-	-	-	-	-	-
PB.8597.2	--	Major facilitator superfamily protein [Zea mays]	-	-	-	-	-	-	-
PB.8605.1	MTPC4	Metal tolerance protein C4 [Zea mays]	-	-	-	-	-	-	-
PB.8630.1	PI21	drought responsive protein 1 [Saccharum hybrid cultivar SP80-3280]	-	-	-	-	-	GO:0043167//ion binding;GO:0005488//binding;GO:0043169//cation binding	-
PB.864.1	BZIP16	PREDICTED: transcription factor HBP-1a-like [Setaria italica]	-	-	-	-	GO:0044424//intracellular part;GO:0043229//intracellular organelle;GO:0005622//intracellular;GO:0043227//membrane-bounded organelle;GO:0005623//cell;GO:0044464//cell part;GO:0043226//organelle;GO:0043231//intracellular membrane-bounded organelle	GO:1901363//heterocyclic compound binding;GO:0097159//organic cyclic compound binding;GO:0001071//nucleic acid binding transcription factor activity;GO:0003677//DNA binding;GO:0005488//binding;GO:0003676//nucleic acid binding	GO:0019222//regulation of metabolic process;GO:0044260//cellular macromolecule metabolic process;GO:0060255//regulation of macromolecule metabolic process;GO:1901576//organic substance biosynthetic process;GO:0043170//macromolecule metabolic process;GO:0009987//cellular process;GO:0009059//macromolecule biosynthetic process;GO:0009058//biosynthetic process;GO:0010468//regulation of gene expressio…
PB.864.2	BZIP16	PREDICTED: transcription factor HBP-1a-like [Setaria italica]	-	-	-	-	GO:0005623//cell;GO:0044424//intracellular part;GO:0044464//cell part;GO:0043226//organelle;GO:0043229//intracellular organelle;GO:0043227//membrane-bounded organelle;GO:0005622//intracellular;GO:0043231//intracellular membrane-bounded organelle	GO:0097159//organic cyclic compound binding;GO:0003677//DNA binding;GO:0001071//nucleic acid binding transcription factor activity;GO:0005488//binding;GO:0003676//nucleic acid binding;GO:1901363//heterocyclic compound binding	GO:0044260//cellular macromolecule metabolic process;GO:0044249//cellular biosynthetic process;GO:0071704//organic substance metabolic process;GO:0010468//regulation of gene expression;GO:0019222//regulation of metabolic process;GO:0009058//biosynthetic process;GO:0034645//cellular macromolecule biosynthetic process;GO:0065007//biological regulation;GO:0009059//macromolecule biosynthetic process;…
PB.8648.1	--	hypothetical protein SORBI_005G092800 [Sorghum bicolor]	-	-	-	-	-	-	-
PB.8654.1	SKIP35	Ankyrin repeat protein SKIP35 [Zea mays]	-	-	-	-	-	-	-
PB.8654.2	SKIP35	Ankyrin repeat protein SKIP35 [Zea mays]	-	-	-	-	-	-	-
PB.8659.1	--	hypothetical protein SORBI_005G066700 [Sorghum bicolor]	-	-	-	-	-	-	-
PB.8671.2	--	PREDICTED: abscisic stress-ripening protein 1-like [Setaria italica]	-	-	-	-	-	-	-
PB.8671.3	--	PREDICTED: abscisic stress-ripening protein 1-like [Setaria italica]	-	-	-	-	-	-	-
PB.8714.1	IQD32	Protein IQ-DOMAIN 32 [Zea mays]	-	-	-	-	-	-	-
PB.8717.1	IPK1	Inositol-pentakisphosphate 2-kinase [Zea mays]	Environmental Information Processing;Metabolism	Carbohydrate metabolism;Global and overview maps;Signal transduction	ko01100//Metabolic pathways;ko00562//Inositol phosphate metabolism;ko04070//Phosphatidylinositol signaling system	K10572	-	GO:0016772//transferase activity, transferring phosphorus-containing groups;GO:0003824//catalytic activity;GO:0016740//transferase activity;GO:0016301//kinase activity	GO:0006793//phosphorus metabolic process;GO:0044237//cellular metabolic process;GO:0008152//metabolic process;GO:0006796//phosphate-containing compound metabolic process;GO:0009987//cellular process
PB.8717.2	IPK1	inositol 1,3,4,5,6-pentakisphosphate 2-kinase [Zea mays]	Metabolism;Environmental Information Processing	Global and overview maps;Signal transduction;Carbohydrate metabolism	ko01100//Metabolic pathways;ko00562//Inositol phosphate metabolism;ko04070//Phosphatidylinositol signaling system	K10572	-	GO:0016301//kinase activity;GO:0003824//catalytic activity;GO:0016772//transferase activity, transferring phosphorus-containing groups;GO:0016740//transferase activity	GO:0009987//cellular process;GO:0008152//metabolic process;GO:0044237//cellular metabolic process;GO:0006793//phosphorus metabolic process;GO:0006796//phosphate-containing compound metabolic process
PB.872.1	ACBP5	Acyl-CoA-binding domain-containing protein 3 [Zea mays]	-	-	-	-	-	-	-
PB.8731.1	Os04g0650000	cysteine protease 1 precursor [Zea mays]	-	-	-	-	-	GO:0003824//catalytic activity;GO:0070011//peptidase activity, acting on L-amino acid peptides;GO:0008233//peptidase activity;GO:0016787//hydrolase activity	-
PB.8767.1	SWA1	small nucleolar ribonucleoprotein complex subunit [Zea mays]	Genetic Information Processing	Translation	ko03008//Ribosome biogenesis in eukaryotes	K14549	-	-	-
PB.8784.1	--	Receptor-like protein 12 [Ananas comosus]	-	-	-	-	-	-	-
PB.8792.1	BGLU30	Beta-glucosidase 30 [Dichanthelium oligosanthes]	Metabolism	Metabolism of other amino acids;Global and overview maps;Carbohydrate metabolism;Biosynthesis of other secondary metabolites	ko01100//Metabolic pathways;ko01110//Biosynthesis of secondary metabolites;ko00940//Phenylpropanoid biosynthesis;ko00500//Starch and sucrose metabolism;ko00460//Cyanoamino acid metabolism	K01188	GO:0043227//membrane-bounded organelle;GO:0044464//cell part;GO:0044424//intracellular part;GO:0043226//organelle;GO:0005622//intracellular;GO:0005623//cell;GO:0043229//intracellular organelle;GO:0043231//intracellular membrane-bounded organelle	GO:0015926//glucosidase activity;GO:0004553//hydrolase activity, hydrolyzing O-glycosyl compounds;GO:0003824//catalytic activity;GO:0016787//hydrolase activity;GO:0016798//hydrolase activity, acting on glycosyl bonds	GO:0008152//metabolic process;GO:0044238//primary metabolic process
PB.8792.2	BGLU30	Beta-glucosidase 30 [Dichanthelium oligosanthes]	Metabolism	Global and overview maps;Metabolism of other amino acids;Carbohydrate metabolism;Biosynthesis of other secondary metabolites	ko01100//Metabolic pathways;ko01110//Biosynthesis of secondary metabolites;ko00940//Phenylpropanoid biosynthesis;ko00500//Starch and sucrose metabolism;ko00460//Cyanoamino acid metabolism	K01188	GO:0043227//membrane-bounded organelle;GO:0005622//intracellular;GO:0043226//organelle;GO:0043231//intracellular membrane-bounded organelle;GO:0044424//intracellular part;GO:0005623//cell;GO:0044464//cell part;GO:0043229//intracellular organelle	GO:0004553//hydrolase activity, hydrolyzing O-glycosyl compounds;GO:0016798//hydrolase activity, acting on glycosyl bonds;GO:0015926//glucosidase activity;GO:0016787//hydrolase activity;GO:0003824//catalytic activity	GO:0044238//primary metabolic process;GO:0008152//metabolic process
PB.8818.1	KIN7F	PREDICTED: kinesin-like protein NACK1 isoform X4 [Zea mays]	-	-	-	-	-	-	-
PB.8845.1	ATG10	autophagy-related 10 isoform 1 [Zea mays]	Cellular Processes	Transport and catabolism	ko04136//Autophagy - other eukaryotes	K17888	-	-	GO:0043412//macromolecule modification;GO:0043170//macromolecule metabolic process;GO:0032446//protein modification by small protein conjugation;GO:0036211//protein modification process;GO:0008152//metabolic process;GO:0009056//catabolic process;GO:0070647//protein modification by small protein conjugation or removal;GO:0019538//protein metabolic process;GO:0044238//primary metabolic process;GO:0…
PB.8845.2	ATG10	autophagy-related 10 isoform 1 [Zea mays]	Cellular Processes	Transport and catabolism	ko04136//Autophagy - other eukaryotes	K17888	-	-	GO:0044237//cellular metabolic process;GO:0008152//metabolic process;GO:0071704//organic substance metabolic process;GO:0044260//cellular macromolecule metabolic process;GO:0032446//protein modification by small protein conjugation;GO:0044248//cellular catabolic process;GO:0009056//catabolic process;GO:0006464//cellular protein modification process;GO:0019538//protein metabolic process;GO:0036211…
PB.8853.1	SPPL2	PREDICTED: signal peptide peptidase-like 2 [Setaria italica]	-	-	-	-	GO:0016020//membrane;GO:0031224//intrinsic component of membrane;GO:0044425//membrane part	-	GO:0019538//protein metabolic process;GO:0043170//macromolecule metabolic process;GO:0044238//primary metabolic process;GO:0071704//organic substance metabolic process;GO:0008152//metabolic process
PB.8896.1	SBT1.7	PREDICTED: subtilisin-like protease [Zea mays]	-	-	-	-	-	-	-
PB.8909.1	At1g29880	PREDICTED: glycine--tRNA ligase 1, mitochondrial-like [Zea mays]	Genetic Information Processing	Translation	ko00970//Aminoacyl-tRNA biosynthesis	K01880	-	-	-
PB.8927.1	MTPC4	Metal tolerance protein C4 [Zea mays]	-	-	-	-	-	-	-
PB.8927.2	MTPC4	Metal tolerance protein C4 [Zea mays]	-	-	-	-	-	-	-
PB.8936.1	xynAS9	PREDICTED: endo-1,4-beta-xylanase UM03411-like isoform X2 [Setaria italica]	-	-	-	-	-	-	GO:0008152//metabolic process;GO:0044238//primary metabolic process
PB.8964.1	Sb05g010020	PREDICTED: ATP-dependent (S)-NAD(P)H-hydrate dehydratase [Setaria italica]	-	-	-	-	GO:0043231//intracellular membrane-bounded organelle;GO:0005622//intracellular;GO:0043227//membrane-bounded organelle;GO:0043226//organelle;GO:0005623//cell;GO:0044424//intracellular part;GO:0044464//cell part;GO:0043229//intracellular organelle	GO:1901363//heterocyclic compound binding;GO:0016829//lyase activity;GO:0016835//carbon-oxygen lyase activity;GO:0032549//ribonucleoside binding;GO:0001882//nucleoside binding;GO:0036094//small molecule binding;GO:0016836//hydro-lyase activity;GO:0097367//carbohydrate derivative binding;GO:0005488//binding;GO:0001883//purine nucleoside binding;GO:0097159//organic cyclic compound binding;GO:000382…	GO:0044699//single-organism process;GO:0071704//organic substance metabolic process;GO:0046483//heterocycle metabolic process;GO:0006733//oxidoreduction coenzyme metabolic process;GO:0009416//response to light stimulus;GO:0009987//cellular process;GO:1901360//organic cyclic compound metabolic process;GO:0006139//nucleobase-containing compound metabolic process;GO:0044237//cellular metabolic proce…
PB.9001.1	--	hypothetical protein SORBI_004G098600 [Sorghum bicolor]	-	-	-	-	-	-	-
PB.9008.1	--	PREDICTED: abscisic stress-ripening protein 1-like [Setaria italica]	-	-	-	-	-	-	-
PB.9010.1	TULP13	tubby-like protein [Zea mays]	-	-	-	-	-	-	-
PB.9017.1	LAC25	PREDICTED: laccase-25-like [Setaria italica]	-	-	-	-	-	-	-
PB.9047.1	LAC23	Laccase-23 [Dichanthelium oligosanthes]	-	-	-	-	-	-	-
PB.9099.2	Os04g0650000	Oryzain alpha chain [Dichanthelium oligosanthes]	-	-	-	-	-	-	-
PB.9099.3	Os04g0650000	Oryzain alpha chain [Dichanthelium oligosanthes]	-	-	-	-	-	GO:0008233//peptidase activity;GO:0016787//hydrolase activity;GO:0070011//peptidase activity, acting on L-amino acid peptides;GO:0003824//catalytic activity	-
PB.9099.4	Os04g0650000	maize insect resistance3 [Zea mays]	-	-	-	-	-	GO:0003824//catalytic activity;GO:0070011//peptidase activity, acting on L-amino acid peptides;GO:0008233//peptidase activity;GO:0016787//hydrolase activity	-
PB.9162.1	ATG10	Autophagy 10 variant 1 [Zea mays]	Cellular Processes	Transport and catabolism	ko04136//Autophagy - other eukaryotes	K17888	-	-	GO:0043170//macromolecule metabolic process;GO:0044238//primary metabolic process;GO:0044267//cellular protein metabolic process;GO:0071704//organic substance metabolic process;GO:0008152//metabolic process;GO:0006464//cellular protein modification process;GO:0044260//cellular macromolecule metabolic process;GO:0043412//macromolecule modification;GO:0019538//protein metabolic process;GO:0036211//…
PB.9171.1	SWI3A	SWI/SNF complex subunit SWI3A [Dichanthelium oligosanthes]	-	-	-	-	GO:0044446//intracellular organelle part;GO:0070603//SWI/SNF superfamily-type complex;GO:0043226//organelle;GO:0005622//intracellular;GO:0090544//BAF-type complex;GO:0005634//nucleus;GO:0044422//organelle part;GO:0044428//nuclear part;GO:0005623//cell;GO:0044464//cell part;GO:0043231//intracellular membrane-bounded organelle;GO:0043234//protein complex;GO:0043227//membrane-bounded organelle;GO:00…	GO:0005488//binding	GO:0016568//chromatin modification;GO:1901576//organic substance biosynthetic process;GO:0010468//regulation of gene expression;GO:0071704//organic substance metabolic process;GO:0032502//developmental process;GO:0016043//cellular component organization;GO:0043170//macromolecule metabolic process;GO:0043933//macromolecular complex subunit organization;GO:0032501//multicellular organismal process;…
PB.9192.1	UBP3	Ubiquitin carboxyl-terminal hydrolase 4 [Aegilops tauschii]	-	-	-	-	-	GO:0070011//peptidase activity, acting on L-amino acid peptides;GO:0003824//catalytic activity;GO:0016787//hydrolase activity;GO:0008233//peptidase activity	GO:0044238//primary metabolic process;GO:0008152//metabolic process;GO:0043170//macromolecule metabolic process;GO:0019538//protein metabolic process;GO:0071704//organic substance metabolic process
PB.9202.1	--	P0041A24.7 [Oryza sativa Japonica Group]	-	-	-	-	-	-	-
PB.9265.1	At1g06620	PREDICTED: 1-aminocyclopropane-1-carboxylate oxidase homolog 1-like [Setaria italica]	-	-	-	-	-	GO:0003824//catalytic activity;GO:0016491//oxidoreductase activity;GO:0043167//ion binding;GO:0005488//binding;GO:0016705//oxidoreductase activity, acting on paired donors, with incorporation or reduction of molecular oxygen;GO:0043169//cation binding	GO:0008152//metabolic process;GO:0044699//single-organism process;GO:0044710//single-organism metabolic process
PB.9265.2	2A6	PREDICTED: 1-aminocyclopropane-1-carboxylate oxidase homolog 1-like [Setaria italica]	-	-	-	-	-	-	-
PB.927.1	At5g10920	argininosuccinate lyase [Zea mays]	Metabolism	Global and overview maps;Amino acid metabolism	ko01100//Metabolic pathways;ko01110//Biosynthesis of secondary metabolites;ko01230//Biosynthesis of amino acids;ko00250//Alanine, aspartate and glutamate metabolism;ko00220//Arginine biosynthesis	K01755	GO:0043226//organelle;GO:0044444//cytoplasmic part;GO:0009536//plastid;GO:0005623//cell;GO:0009532//plastid stroma;GO:0005622//intracellular;GO:0043227//membrane-bounded organelle;GO:0044435//plastid part;GO:0043231//intracellular membrane-bounded organelle;GO:0044422//organelle part;GO:0044424//intracellular part;GO:0044464//cell part;GO:0005737//cytoplasm;GO:0044446//intracellular organelle par…	GO:0016842//amidine-lyase activity;GO:0016829//lyase activity;GO:0003824//catalytic activity;GO:0016840//carbon-nitrogen lyase activity	GO:0006793//phosphorus metabolic process;GO:0006520//cellular amino acid metabolic process;GO:1901605//alpha-amino acid metabolic process;GO:0009058//biosynthetic process;GO:0009117//nucleotide metabolic process;GO:0006725//cellular aromatic compound metabolic process;GO:0016053//organic acid biosynthetic process;GO:0044249//cellular biosynthetic process;GO:1901576//organic substance biosynthetic…
PB.9270.1	Os10g0113000	NAD(P)H-dependent oxidoreductase [Zea mays]	-	-	-	-	-	-	GO:0008152//metabolic process;GO:0044699//single-organism process;GO:0044710//single-organism metabolic process
PB.9279.1	--	Os03g0314500, partial [Oryza sativa Japonica Group]	-	-	-	-	-	-	-
PB.9297.1	Sb05g010020	PREDICTED: ATP-dependent (S)-NAD(P)H-hydrate dehydratase [Brachypodium distachyon]	-	-	-	-	GO:0005622//intracellular;GO:0044424//intracellular part;GO:0043229//intracellular organelle;GO:0043227//membrane-bounded organelle;GO:0044464//cell part;GO:0043226//organelle;GO:0043231//intracellular membrane-bounded organelle;GO:0005623//cell	GO:0016836//hydro-lyase activity;GO:0097159//organic cyclic compound binding;GO:0005488//binding;GO:0036094//small molecule binding;GO:0003824//catalytic activity;GO:0032550//purine ribonucleoside binding;GO:1901363//heterocyclic compound binding;GO:0032549//ribonucleoside binding;GO:0001882//nucleoside binding;GO:0016835//carbon-oxygen lyase activity;GO:0001883//purine nucleoside binding;GO:0097…	GO:1901564//organonitrogen compound metabolic process;GO:0009987//cellular process;GO:0006732//coenzyme metabolic process;GO:0009628//response to abiotic stimulus;GO:0009117//nucleotide metabolic process;GO:0046483//heterocycle metabolic process;GO:0006753//nucleoside phosphate metabolic process;GO:0044281//small molecule metabolic process;GO:0051186//cofactor metabolic process;GO:0006733//oxidor…
PB.9315.1	SKIP35	Ankyrin repeat protein SKIP35 [Zea mays]	-	-	-	-	-	-	-
PB.9343.1	LAC25	PREDICTED: laccase-25-like [Setaria italica]	-	-	-	-	-	-	-
PB.9366.1	ASI1	bromo-adjacent homology (BAH) domain-containing protein [Zea mays]	-	-	-	-	-	GO:0003676//nucleic acid binding;GO:1901363//heterocyclic compound binding;GO:0097159//organic cyclic compound binding;GO:0005488//binding	-
PB.9387.1	Os03g0167500	PREDICTED: receptor homology region, transmembrane domain- and RING domain-containing protein 1-like isoform X1 [Setaria italica]	-	-	-	-	-	GO:0005488//binding;GO:0043169//cation binding;GO:0043167//ion binding	-
PB.9405.1	At1g61280	PREDICTED: phosphatidylinositol N-acetylglucosaminyltransferase subunit P-like [Setaria italica]	Metabolism	Global and overview maps;Glycan biosynthesis and metabolism	ko01100//Metabolic pathways;ko00563//Glycosylphosphatidylinositol(GPI)-anchor biosynthesis	K03861	-	-	-
PB.941.1	STY46	PREDICTED: serine/threonine-protein kinase STY46 [Setaria italica]	-	-	-	-	-	-	-
PB.9431.1	At5g57670	Protein kinase superfamily protein [Zea mays]	-	-	-	-	-	GO:0097159//organic cyclic compound binding;GO:0036094//small molecule binding;GO:0003824//catalytic activity;GO:0016301//kinase activity;GO:0004672//protein kinase activity;GO:0032549//ribonucleoside binding;GO:0005488//binding;GO:0032550//purine ribonucleoside binding;GO:0001882//nucleoside binding;GO:1901363//heterocyclic compound binding;GO:0097367//carbohydrate derivative binding;GO:0016773/…	GO:0036211//protein modification process;GO:0044267//cellular protein metabolic process;GO:0008152//metabolic process;GO:0071704//organic substance metabolic process;GO:0006464//cellular protein modification process;GO:0043170//macromolecule metabolic process;GO:0009987//cellular process;GO:0043412//macromolecule modification;GO:0044238//primary metabolic process;GO:0044260//cellular macromolecul…
PB.9435.1	At2g44050	6,7-dimethyl-8-ribityllumazine synthase [Zea mays]	Metabolism	Metabolism of cofactors and vitamins;Global and overview maps	ko01100//Metabolic pathways;ko01110//Biosynthesis of secondary metabolites;ko00740//Riboflavin metabolism	K00794	GO:0005623//cell;GO:0044464//cell part	GO:0003824//catalytic activity	-
PB.9518.1	COPE1	coatomer subunit epsilon [Zea mays]	-	-	-	-	-	-	GO:0051179//localization;GO:0046907//intracellular transport;GO:0044699//single-organism process;GO:1902578//single-organism localization;GO:1902582//single-organism intracellular transport;GO:0051649//establishment of localization in cell;GO:0006810//transport;GO:0051641//cellular localization;GO:0048193//Golgi vesicle transport;GO:0044765//single-organism transport;GO:0016192//vesicle-mediated …
PB.9536.1	FER	PREDICTED: receptor-like protein kinase FERONIA [Setaria italica]	-	-	-	-	-	-	-
PB.9556.1	At5g61540	PREDICTED: probable isoaspartyl peptidase/L-asparaginase 3 [Setaria italica]	Metabolism	Glycan biosynthesis and metabolism	ko00511//Other glycan degradation	K01444	-	GO:0003824//catalytic activity;GO:0008238//exopeptidase activity;GO:0008233//peptidase activity;GO:0008242//omega peptidase activity;GO:0016787//hydrolase activity;GO:0070011//peptidase activity, acting on L-amino acid peptides	GO:0019538//protein metabolic process;GO:0008152//metabolic process;GO:0071704//organic substance metabolic process;GO:0043170//macromolecule metabolic process;GO:0044238//primary metabolic process
PB.9556.2	At5g61540	PREDICTED: probable isoaspartyl peptidase/L-asparaginase 3 [Setaria italica]	Metabolism	Glycan biosynthesis and metabolism	ko00511//Other glycan degradation	K01444	-	GO:0008233//peptidase activity;GO:0008238//exopeptidase activity;GO:0016787//hydrolase activity;GO:0008242//omega peptidase activity;GO:0003824//catalytic activity;GO:0070011//peptidase activity, acting on L-amino acid peptides	GO:0008152//metabolic process;GO:0071704//organic substance metabolic process;GO:0043170//macromolecule metabolic process;GO:0044238//primary metabolic process;GO:0019538//protein metabolic process
PB.958.1	SODCC.3	chloroplast copper/zinc-superoxide dismutase [Saccharum hybrid cultivar GT28]	Cellular Processes	Transport and catabolism	ko04146//Peroxisome	K04565	-	GO:0003824//catalytic activity;GO:0043169//cation binding;GO:0043167//ion binding;GO:0005488//binding	GO:0044699//single-organism process;GO:0044237//cellular metabolic process;GO:0044710//single-organism metabolic process;GO:0006801//superoxide metabolic process;GO:0008152//metabolic process;GO:0072593//reactive oxygen species metabolic process;GO:0009987//cellular process
PB.958.3	SODCC.3	chloroplast copper/zinc-superoxide dismutase [Saccharum hybrid cultivar GT28]	Cellular Processes	Transport and catabolism	ko04146//Peroxisome	K04565	-	GO:0005488//binding;GO:0043169//cation binding;GO:0043167//ion binding;GO:0003824//catalytic activity	GO:0072593//reactive oxygen species metabolic process;GO:0006801//superoxide metabolic process;GO:0008152//metabolic process;GO:0044699//single-organism process;GO:0009987//cellular process;GO:0044710//single-organism metabolic process;GO:0044237//cellular metabolic process
PB.9590.1	ATG10	autophagy-related 10 isoform 2 [Zea mays]	Cellular Processes	Transport and catabolism	ko04136//Autophagy - other eukaryotes	K17888	-	-	GO:0044260//cellular macromolecule metabolic process;GO:0044267//cellular protein metabolic process;GO:0019538//protein metabolic process;GO:0043170//macromolecule metabolic process;GO:0008152//metabolic process;GO:0006464//cellular protein modification process;GO:0044237//cellular metabolic process;GO:0071704//organic substance metabolic process;GO:0044248//cellular catabolic process;GO:0043412/…
PB.9620.1	UBP3	Ubiquitin carboxyl-terminal hydrolase 4 [Aegilops tauschii]	-	-	-	-	-	GO:0008233//peptidase activity;GO:0070011//peptidase activity, acting on L-amino acid peptides;GO:0016787//hydrolase activity;GO:0003824//catalytic activity	GO:0008152//metabolic process;GO:0044238//primary metabolic process;GO:0071704//organic substance metabolic process;GO:0043170//macromolecule metabolic process;GO:0019538//protein metabolic process
PB.9620.2	UBP3	Ubiquitin carboxyl-terminal hydrolase 4 [Aegilops tauschii]	-	-	-	-	-	GO:0016787//hydrolase activity;GO:0003824//catalytic activity;GO:0008233//peptidase activity;GO:0070011//peptidase activity, acting on L-amino acid peptides	GO:0071704//organic substance metabolic process;GO:0019538//protein metabolic process;GO:0043170//macromolecule metabolic process;GO:0008152//metabolic process;GO:0044238//primary metabolic process
PB.9622.1	--	chemocyanin precursor [Zea mays]	-	-	-	-	-	-	-
PB.9637.1	SKIP32	F-box only protein 9 [Zea mays]	-	-	-	-	GO:0043229//intracellular organelle;GO:0044424//intracellular part;GO:0044464//cell part;GO:0043227//membrane-bounded organelle;GO:0005622//intracellular;GO:0043226//organelle;GO:0043231//intracellular membrane-bounded organelle;GO:0042995//cell projection;GO:0005623//cell	-	GO:0044267//cellular protein metabolic process;GO:0019222//regulation of metabolic process;GO:0043412//macromolecule modification;GO:0050789//regulation of biological process;GO:0036211//protein modification process;GO:0032446//protein modification by small protein conjugation;GO:0019538//protein metabolic process;GO:0071704//organic substance metabolic process;GO:0044260//cellular macromolecule …
PB.9637.2	SKIP32	F-box only protein 9 [Zea mays]	-	-	-	-	GO:0043229//intracellular organelle;GO:0042995//cell projection;GO:0043227//membrane-bounded organelle;GO:0044424//intracellular part;GO:0005623//cell;GO:0043226//organelle;GO:0005622//intracellular;GO:0043231//intracellular membrane-bounded organelle;GO:0044464//cell part	-	GO:0008152//metabolic process;GO:0019538//protein metabolic process;GO:0019222//regulation of metabolic process;GO:0006950//response to stress;GO:0050896//response to stimulus;GO:0036211//protein modification process;GO:0009987//cellular process;GO:0050789//regulation of biological process;GO:0010468//regulation of gene expression;GO:0043412//macromolecule modification;GO:0006464//cellular protei…
PB.9637.3	SKIP32	F-box only protein 9 [Zea mays]	-	-	-	-	GO:0005623//cell;GO:0043231//intracellular membrane-bounded organelle;GO:0043227//membrane-bounded organelle;GO:0043229//intracellular organelle;GO:0044464//cell part;GO:0005622//intracellular;GO:0043226//organelle;GO:0042995//cell projection;GO:0044424//intracellular part	-	GO:0050896//response to stimulus;GO:0044267//cellular protein metabolic process;GO:0070647//protein modification by small protein conjugation or removal;GO:0019222//regulation of metabolic process;GO:0050789//regulation of biological process;GO:0065007//biological regulation;GO:0043412//macromolecule modification;GO:0006464//cellular protein modification process;GO:0060255//regulation of macromol…
PB.9649.1	CYP77A4	cytochrome P450 [Saccharum hybrid cultivar R570]	-	-	-	-	-	GO:0016491//oxidoreductase activity;GO:1901363//heterocyclic compound binding;GO:0005488//binding;GO:0046906//tetrapyrrole binding;GO:0003824//catalytic activity;GO:0097159//organic cyclic compound binding	GO:0044710//single-organism metabolic process;GO:0044699//single-organism process;GO:0008152//metabolic process
PB.9742.1	TULP14	tubby-like protein [Zea mays]	-	-	-	-	-	-	-
PB.977.1	MYB86	uncharacterized LOC100194090 [Zea mays]	Organismal Systems	Environmental adaptation	ko04626//Plant-pathogen interaction	K09422	-	-	-
PB.9823.1	PER50	Peroxidase 55 [Zea mays]	Metabolism	Biosynthesis of other secondary metabolites;Global and overview maps	ko01100//Metabolic pathways;ko01110//Biosynthesis of secondary metabolites;ko00940//Phenylpropanoid biosynthesis	K00430	-	-	-
PB.9823.2	PER50	Peroxidase 55 [Zea mays]	Metabolism	Global and overview maps;Biosynthesis of other secondary metabolites	ko01100//Metabolic pathways;ko01110//Biosynthesis of secondary metabolites;ko00940//Phenylpropanoid biosynthesis	K00430	-	GO:0005488//binding	GO:0044710//single-organism metabolic process;GO:0008152//metabolic process;GO:0044699//single-organism process
PB.9856.1	bud20	zinc finger protein 593 [Zea mays]	-	-	-	-	-	GO:0005488//binding;GO:0043169//cation binding;GO:0046914//transition metal ion binding;GO:0046872//metal ion binding;GO:0043167//ion binding	-
PB.9882.1	HTH	Protein HOTHEAD [Dichanthelium oligosanthes]	Metabolism	Lipid metabolism	ko00073//Cutin, suberine and wax biosynthesis	K15403	-	-	-
PB.9882.2	HTH	PREDICTED: protein HOTHEAD-like [Setaria italica]	Metabolism	Lipid metabolism	ko00073//Cutin, suberine and wax biosynthesis	K15403	-	-	-
PB.9882.3	HTH	Protein HOTHEAD [Dichanthelium oligosanthes]	Metabolism	Lipid metabolism	ko00073//Cutin, suberine and wax biosynthesis	K15403	-	-	-
PB.9882.4	HTH	PREDICTED: protein HOTHEAD-like [Setaria italica]	Metabolism	Lipid metabolism	ko00073//Cutin, suberine and wax biosynthesis	K15403	-	-	-
PB.9882.5	HTH	Protein HOTHEAD [Dichanthelium oligosanthes]	Metabolism	Lipid metabolism	ko00073//Cutin, suberine and wax biosynthesis	K15403	-	-	-
PB.9917.1	SKIP1	F-box protein SKIP1 [Dichanthelium oligosanthes]	-	-	-	-	-	-	-
PB.9927.1	--	F-box protein SKIP19 [Zea mays]	-	-	-	-	-	-	-
PB.9944.1	NRAMP3	nramp aluminum transporter1 [Zea mays]	-	-	-	-	-	-	-
PB.9944.2	NRAMP3	nramp aluminum transporter1 [Zea mays]	-	-	-	-	-	-	-
PB.9944.3	NRAMP3	nramp aluminum transporter1 [Zea mays]	-	-	-	-	-	-	-

## Sheet: Sheet1
GeneID	Symbol	Description	KEGG_A_class	KEGG_B_class	Pathway	K_ID	GO Component	GO Function	GO Process
PB.10574.1	NRAMP3	nramp aluminum transporter1 [Zea mays]	-	-	-	-	-	-	-
PB.13881.1	NRAMP3	nramp aluminum transporter1 [Zea mays]	-	-	-	-	-	-	-
PB.13881.2	NRAMP3	nramp aluminum transporter1 [Zea mays]	-	-	-	-	-	-	-
PB.9944.1	NRAMP3	nramp aluminum transporter1 [Zea mays]	-	-	-	-	-	-	-
PB.9944.2	NRAMP3	nramp aluminum transporter1 [Zea mays]	-	-	-	-	-	-	-
PB.9944.3	NRAMP3	nramp aluminum transporter1 [Zea mays]	-	-	-	-	-	-	-
GeneID	Symbol	Description	KEGG_A_class	KEGG_B_class	Pathway	K_ID	GO Component	GO Function	GO Process
PB.2789.1	At5g47030	ATP synthase delta chain [Zea mays]	Metabolism	Energy metabolism;Global and overview maps	ko01100//Metabolic pathways;ko00190//Oxidative phosphorylation	K02134	GO:0044425//membrane part;GO:0043234//protein complex;GO:0016469//proton-transporting two-sector ATPase complex;GO:0098796//membrane protein complex;GO:0032991//macromolecular complex;GO:0033178//proton-transporting two-sector ATPase complex, catalytic domain;GO:0016020//membrane	GO:0043492//ATPase activity, coupled to movement of substances;GO:0016462//pyrophosphatase activity;GO:0022892//substrate-specific transporter activity;GO:0016818//hydrolase activity, acting on acid anhydrides, in phosphorus-containing anhydrides;GO:0042626//ATPase activity, coupled to transmembrane movement of substances;GO:0017111//nucleoside-triphosphatase activity;GO:0042623//ATPase activity,…	-
GeneID	Symbol	Description	KEGG_A_class	KEGG_B_class	Pathway	K_ID	GO Component	GO Function	GO Process
PB.11196.1	NAC078	PREDICTED: NAC domain-containing protein 55-like [Zea mays]	-	-	-	-	-	-	-
PB.11196.2	NAC078	PREDICTED: NAC domain-containing protein 55-like [Zea mays]	-	-	-	-	-	-	-
PB.13667.1	NAC043	NAC domain-containing protein 43 [Dichanthelium oligosanthes]	-	-	-	-	-	-	-
GeneID	Symbol	Description	KEGG_A_class	KEGG_B_class	Pathway	K_ID	GO Component	GO Function	GO Process
PB.3197.2	HAK9	potassium transporter [Saccharum hybrid cultivar R570]	-	-	-	-	GO:0031224//intrinsic component of membrane;GO:0016020//membrane;GO:0044425//membrane part	-	GO:0030001//metal ion transport;GO:1902578//single-organism localization;GO:0051179//localization;GO:0006810//transport;GO:0055085//transmembrane transport;GO:0009987//cellular process;GO:0006812//cation transport;GO:0044765//single-organism transport;GO:0044699//single-organism process;GO:0051234//establishment of localization;GO:0034220//ion transmembrane transport;GO:0006811//ion transport;GO:…
GeneID	Symbol	Description	KEGG_A_class	KEGG_B_class	Pathway	K_ID	GO Component	GO Function	GO Process
GeneID	Symbol	Description	KEGG_A_class	KEGG_B_class	Pathway	K_ID	GO Component	GO Function	GO Process
PB.5088.1	AIP1-2	PREDICTED: 66 kDa stress protein-like [Setaria italica]	-	-	-	-	-	-	-
PB.6242.1	AIP1-2	PREDICTED: 66 kDa stress protein-like [Setaria italica]	-	-	-	-	-	-	-
PB.6242.2	AIP1-2	PREDICTED: 66 kDa stress protein-like [Setaria italica]	-	-	-	-	-	-	-
plant pathogeny
GeneID	Symbol	Description	KEGG_A_class	KEGG_B_class	Pathway	K_ID	GO Component	GO Function	GO Process
PB.1043.1	MYBS3	ZmMybst1 [Zea mays]	-	-	-	-	-	GO:0003676//nucleic acid binding;GO:0046872//metal ion binding;GO:0005488//binding;GO:0043167//ion binding;GO:1901363//heterocyclic compound binding;GO:0046914//transition metal ion binding;GO:0097159//organic cyclic compound binding;GO:0043169//cation binding	-
PB.13696.1	MYB93	MYB transcription factor, partial [Zea mays]	Organismal Systems	Environmental adaptation	ko04626//Plant-pathogen interaction	K09422	-	-	-
PB.977.1	MYB86	uncharacterized LOC100194090 [Zea mays]	Organismal Systems	Environmental adaptation	ko04626//Plant-pathogen interaction	K09422	-	-	-
PB.1840.1	CPK9	Calcium-dependent protein kinase 30 [Dichanthelium oligosanthes]	Organismal Systems	Environmental adaptation	ko04626//Plant-pathogen interaction	K13412	-	GO:0016773//phosphotransferase activity, alcohol group as acceptor;GO:0004672//protein kinase activity;GO:1901363//heterocyclic compound binding;GO:0016301//kinase activity;GO:0032550//purine ribonucleoside binding;GO:0046872//metal ion binding;GO:0016740//transferase activity;GO:0043167//ion binding;GO:0032549//ribonucleoside binding;GO:0001883//purine nucleoside binding;GO:0003824//catalytic ac…	GO:0071704//organic substance metabolic process;GO:0019538//protein metabolic process;GO:0043412//macromolecule modification;GO:0008152//metabolic process;GO:0044238//primary metabolic process;GO:0006796//phosphate-containing compound metabolic process;GO:0036211//protein modification process;GO:0044237//cellular metabolic process;GO:0044260//cellular macromolecule metabolic process;GO:0044267//c…
Glycolysis
GeneID	Symbol	Description	KEGG_A_class	KEGG_B_class	Pathway	K_ID	GO Component	GO Function	GO Process
PB.12776.1	ALDH2B7	mitochondrial aldehyde dehydrogenase [Sorghum bicolor]	Metabolism	Metabolism of other amino acids;Global and overview maps;Amino acid metabolism;Lipid metabolism;Carbohydrate metabolism	ko01100//Metabolic pathways;ko01110//Biosynthesis of secondary metabolites;ko00010//Glycolysis / Gluconeogenesis;ko00620//Pyruvate metabolism;ko00561//Glycerolipid metabolism;ko00071//Fatty acid degradation;ko00330//Arginine and proline metabolism;ko00410//beta-Alanine metabolism;ko00053//Ascorbate and aldarate metabolism;ko00280//Valine, leucine and isoleucine degradation;ko00380//Tryptophan met…	K00128	-	GO:0016491//oxidoreductase activity;GO:0016620//oxidoreductase activity, acting on the aldehyde or oxo group of donors, NAD or NADP as acceptor;GO:0003824//catalytic activity;GO:0016903//oxidoreductase activity, acting on the aldehyde or oxo group of donors	GO:0044699//single-organism process;GO:0008152//metabolic process;GO:0044710//single-organism metabolic process
PB.13568.1	ALDH2B7	mitochondrial aldehyde dehydrogenase [Sorghum bicolor]	Metabolism	Metabolism of other amino acids;Amino acid metabolism;Global and overview maps;Lipid metabolism;Carbohydrate metabolism	ko01100//Metabolic pathways;ko01110//Biosynthesis of secondary metabolites;ko00010//Glycolysis / Gluconeogenesis;ko00620//Pyruvate metabolism;ko00561//Glycerolipid metabolism;ko00071//Fatty acid degradation;ko00330//Arginine and proline metabolism;ko00410//beta-Alanine metabolism;ko00053//Ascorbate and aldarate metabolism;ko00280//Valine, leucine and isoleucine degradation;ko00380//Tryptophan met…	K00128	-	GO:0003824//catalytic activity;GO:0016491//oxidoreductase activity;GO:0016620//oxidoreductase activity, acting on the aldehyde or oxo group of donors, NAD or NADP as acceptor;GO:0016903//oxidoreductase activity, acting on the aldehyde or oxo group of donors	GO:0008152//metabolic process;GO:0044710//single-organism metabolic process;GO:0044699//single-organism process
PB.13568.2	ALDH2B7	mitochondrial aldehyde dehydrogenase [Sorghum bicolor]	Metabolism	Lipid metabolism;Carbohydrate metabolism;Metabolism of other amino acids;Global and overview maps;Amino acid metabolism	ko01100//Metabolic pathways;ko01110//Biosynthesis of secondary metabolites;ko00010//Glycolysis / Gluconeogenesis;ko00620//Pyruvate metabolism;ko00561//Glycerolipid metabolism;ko00071//Fatty acid degradation;ko00330//Arginine and proline metabolism;ko00410//beta-Alanine metabolism;ko00053//Ascorbate and aldarate metabolism;ko00280//Valine, leucine and isoleucine degradation;ko00380//Tryptophan met…	K00128	-	GO:0016491//oxidoreductase activity;GO:0016620//oxidoreductase activity, acting on the aldehyde or oxo group of donors, NAD or NADP as acceptor;GO:0003824//catalytic activity;GO:0016903//oxidoreductase activity, acting on the aldehyde or oxo group of donors	GO:0044699//single-organism process;GO:0044710//single-organism metabolic process;GO:0008152//metabolic process
PB.6883.1	ALDH3F1	fatty aldehyde dehydrogenase 1 [Zea mays]	Metabolism	Amino acid metabolism;Global and overview maps;Metabolism of other amino acids;Carbohydrate metabolism;Lipid metabolism	ko01100//Metabolic pathways;ko01110//Biosynthesis of secondary metabolites;ko00010//Glycolysis / Gluconeogenesis;ko00620//Pyruvate metabolism;ko00561//Glycerolipid metabolism;ko00071//Fatty acid degradation;ko00330//Arginine and proline metabolism;ko00410//beta-Alanine metabolism;ko00053//Ascorbate and aldarate metabolism;ko00280//Valine, leucine and isoleucine degradation;ko00380//Tryptophan met…	K00128	-	-	-
PB.6883.2	ALDH3F1	fatty aldehyde dehydrogenase 1 [Zea mays]	Metabolism	Lipid metabolism;Carbohydrate metabolism;Metabolism of other amino acids;Global and overview maps;Amino acid metabolism	ko01100//Metabolic pathways;ko01110//Biosynthesis of secondary metabolites;ko00010//Glycolysis / Gluconeogenesis;ko00620//Pyruvate metabolism;ko00561//Glycerolipid metabolism;ko00071//Fatty acid degradation;ko00330//Arginine and proline metabolism;ko00410//beta-Alanine metabolism;ko00053//Ascorbate and aldarate metabolism;ko00280//Valine, leucine and isoleucine degradation;ko00380//Tryptophan met…	K00128	-	-	-
PB.7274.1	ALDH3F1	fatty aldehyde dehydrogenase 1 [Zea mays]	Metabolism	Metabolism of other amino acids;Amino acid metabolism;Global and overview maps;Lipid metabolism;Carbohydrate metabolism	ko01100//Metabolic pathways;ko01110//Biosynthesis of secondary metabolites;ko00010//Glycolysis / Gluconeogenesis;ko00620//Pyruvate metabolism;ko00561//Glycerolipid metabolism;ko00071//Fatty acid degradation;ko00330//Arginine and proline metabolism;ko00410//beta-Alanine metabolism;ko00053//Ascorbate and aldarate metabolism;ko00280//Valine, leucine and isoleucine degradation;ko00380//Tryptophan met…	K00128	-	-	-
PB.7676.1	ALDH3F1	fatty aldehyde dehydrogenase 1 [Zea mays]	Metabolism	Metabolism of other amino acids;Global and overview maps;Amino acid metabolism;Lipid metabolism;Carbohydrate metabolism	ko01100//Metabolic pathways;ko01110//Biosynthesis of secondary metabolites;ko00010//Glycolysis / Gluconeogenesis;ko00620//Pyruvate metabolism;ko00561//Glycerolipid metabolism;ko00071//Fatty acid degradation;ko00330//Arginine and proline metabolism;ko00410//beta-Alanine metabolism;ko00053//Ascorbate and aldarate metabolism;ko00280//Valine, leucine and isoleucine degradation;ko00380//Tryptophan met…	K00128	-	-	-
PB.7676.2	ALDH3F1	fatty aldehyde dehydrogenase 1 [Zea mays]	Metabolism	Carbohydrate metabolism;Lipid metabolism;Amino acid metabolism;Global and overview maps;Metabolism of other amino acids	ko01100//Metabolic pathways;ko01110//Biosynthesis of secondary metabolites;ko00010//Glycolysis / Gluconeogenesis;ko00620//Pyruvate metabolism;ko00561//Glycerolipid metabolism;ko00071//Fatty acid degradation;ko00330//Arginine and proline metabolism;ko00410//beta-Alanine metabolism;ko00053//Ascorbate and aldarate metabolism;ko00280//Valine, leucine and isoleucine degradation;ko00380//Tryptophan met…	K00128	-	-	-
PB.7676.3	ALDH3F1	fatty aldehyde dehydrogenase 1 [Zea mays]	Metabolism	Carbohydrate metabolism;Lipid metabolism;Amino acid metabolism;Global and overview maps;Metabolism of other amino acids	ko01100//Metabolic pathways;ko01110//Biosynthesis of secondary metabolites;ko00010//Glycolysis / Gluconeogenesis;ko00620//Pyruvate metabolism;ko00561//Glycerolipid metabolism;ko00071//Fatty acid degradation;ko00330//Arginine and proline metabolism;ko00410//beta-Alanine metabolism;ko00053//Ascorbate and aldarate metabolism;ko00280//Valine, leucine and isoleucine degradation;ko00380//Tryptophan met…	K00128	-	-	-
PB.12491.2	ENO2	PREDICTED: enolase 2 [Setaria italica]	Genetic Information Processing;Metabolism	Folding, sorting and degradation;Carbohydrate metabolism;Global and overview maps	ko01100//Metabolic pathways;ko01110//Biosynthesis of secondary metabolites;ko01200//Carbon metabolism;ko01230//Biosynthesis of amino acids;ko00010//Glycolysis / Gluconeogenesis;ko03018//RNA degradation	K01689	GO:0044464//cell part;GO:0044424//intracellular part;GO:0005623//cell;GO:0005622//intracellular	GO:0016829//lyase activity;GO:0016835//carbon-oxygen lyase activity;GO:0046872//metal ion binding;GO:0005488//binding;GO:0043167//ion binding;GO:0016836//hydro-lyase activity;GO:0003824//catalytic activity;GO:0043169//cation binding	GO:0044763//single-organism cellular process;GO:0044237//cellular metabolic process;GO:0044281//small molecule metabolic process;GO:0019752//carboxylic acid metabolic process;GO:0044710//single-organism metabolic process;GO:0006090//pyruvate metabolic process;GO:0009987//cellular process;GO:0006082//organic acid metabolic process;GO:0043436//oxoacid metabolic process;GO:0008152//metabolic process…
PB.7133.1	LDHA	PREDICTED: L-lactate dehydrogenase A [Oryza sativa Japonica Group]	Metabolism	Carbohydrate metabolism;Global and overview maps;Amino acid metabolism	ko01100//Metabolic pathways;ko01110//Biosynthesis of secondary metabolites;ko00010//Glycolysis / Gluconeogenesis;ko00270//Cysteine and methionine metabolism;ko00620//Pyruvate metabolism;ko00640//Propanoate metabolism	K00016	-	-	-
PB.7930.1	LDHA	L-lactate dehydrogenase A [Dichanthelium oligosanthes]	Metabolism	Carbohydrate metabolism;Global and overview maps;Amino acid metabolism	ko01100//Metabolic pathways;ko01110//Biosynthesis of secondary metabolites;ko00010//Glycolysis / Gluconeogenesis;ko00270//Cysteine and methionine metabolism;ko00620//Pyruvate metabolism;ko00640//Propanoate metabolism	K00016	-	-	-
PB.7930.2	LDHA	PREDICTED: L-lactate dehydrogenase A [Oryza sativa Japonica Group]	Metabolism	Amino acid metabolism;Global and overview maps;Carbohydrate metabolism	ko01100//Metabolic pathways;ko01110//Biosynthesis of secondary metabolites;ko00010//Glycolysis / Gluconeogenesis;ko00270//Cysteine and methionine metabolism;ko00620//Pyruvate metabolism;ko00640//Propanoate metabolism	K00016	-	-	-
PB.7930.3	LDHA	PREDICTED: L-lactate dehydrogenase A [Oryza sativa Japonica Group]	Metabolism	Amino acid metabolism;Global and overview maps;Carbohydrate metabolism	ko01100//Metabolic pathways;ko01110//Biosynthesis of secondary metabolites;ko00010//Glycolysis / Gluconeogenesis;ko00270//Cysteine and methionine metabolism;ko00620//Pyruvate metabolism;ko00640//Propanoate metabolism	K00016	-	-	-
