# Supplementary material for: Integrated Analysis of miRNAs Associated With Sugarcane Responses to Low-Potassium Stress
Source: Front Plant Sci. 2022 Jan 4;12:750805. doi: 10.3389/fpls.2021.750805 (PMC8763679; doi:10.3389/fpls.2021.750805)
Supplement: Supplementary Table 11 — GO annotation of putative target mRNAs of DEMs. [file Table_11.XLS]

## Sheet: gene.Level2
GO ID (level1)	GO Term (level1)	GO ID (level2)	GO Term (level2)	number_of_gene (All)	Genes_of_gene
GO:0008150	Biological Process	GO:0044699	single-organism process	178	PB.10194.1(PLP2),PB.1026.1(MSSP2),PB.1030.1(LSI3),PB.10407.1(At1g07440),PB.10596.1(TDC1),PB.10966.1(GATB),PB.10987.1(GATB),PB.11105.1(At3g61750),PB.11119.1(VDAC2),PB.11289.1(TUBG2),PB.11289.2(TUBG2),PB.11289.3(TUBG2),PB.11314.1(EYA),PB.11691.1(TUBG2),PB.11759.1(LIM15),PB.11767.1(DTX21),PB.11787.1(GUN4),PB.11863.1(At3g61750),PB.11864.1(At3g61750),PB.12010.1(AZG1),PB.12012.1(AZG1),PB.12012.2(AZG1),…
GO:0008150	Biological Process	GO:0000003	reproduction	9	PB.1040.1(EXPB3),PB.118.1(RBL),PB.1657.1(EXPB3),PB.1659.1(EXPB3),PB.2181.1(EXPB3),PB.2182.1(EXPB3),PB.2182.2(EXPB3),PB.6256.1(At4g33760),PB.9171.1(SWI3A)
GO:0008150	Biological Process	GO:0009987	cellular process	211	PB.10001.1(MAP2B),PB.1026.1(MSSP2),PB.10282.1(CSLF6),PB.1030.1(LSI3),PB.10410.1(GSVIVT00026920001),PB.10410.2(GSVIVT00026920001),PB.10461.1(RGTB1),PB.10588.1(CSLF6),PB.10596.1(TDC1),PB.10894.2(CSLF6),PB.10966.1(GATB),PB.10987.1(GATB),PB.11119.1(VDAC2),PB.11185.1(FDX6),PB.11289.1(TUBG2),PB.11289.2(TUBG2),PB.11289.3(TUBG2),PB.11307.1(BSH),PB.11307.2(BSH),PB.11314.1(EYA),PB.11355.1(TFIIAy),PB.11379.…
GO:0008150	Biological Process	GO:0071840	cellular component organization or biogenesis	38	PB.10410.1(GSVIVT00026920001),PB.10410.2(GSVIVT00026920001),PB.11289.1(TUBG2),PB.11289.2(TUBG2),PB.11289.3(TUBG2),PB.11307.1(BSH),PB.11307.2(BSH),PB.11691.1(TUBG2),PB.11787.1(GUN4),PB.12085.1(BSH),PB.12422.1(TUBG2),PB.12422.2(TUBG2),PB.12422.3(TUBG2),PB.12422.4(TUBG2),PB.12422.5(TUBG2),PB.12441.1(BSH),PB.13863.1(ABCF3),PB.1429.1(At2g02050),PB.1488.1(Gtp-bp),PB.15.1(Gtp-bp),PB.16.1(srpra),PB.2185.…
GO:0008150	Biological Process	GO:0032501	multicellular organismal process	10	PB.11314.1(EYA),PB.11787.1(GUN4),PB.12096.1(EYA),PB.12508.1(DGK2),PB.12508.2(DGK2),PB.3808.1(COP10),PB.4010.1(STR9),PB.4011.1(STR9),PB.8049.1(At5g08180),PB.9171.1(SWI3A)
GO:0008150	Biological Process	GO:0032502	developmental process	11	PB.11787.1(GUN4),PB.118.1(RBL),PB.12508.1(DGK2),PB.12508.2(DGK2),PB.170.1(SPO11-3),PB.3808.1(COP10),PB.4010.1(STR9),PB.4011.1(STR9),PB.6256.1(At4g33760),PB.8049.1(At5g08180),PB.9171.1(SWI3A)
GO:0008150	Biological Process	GO:0051704	multi-organism process	2	PB.13863.1(ABCF3),PB.6722.1(ABCF3)
GO:0008150	Biological Process	GO:0022414	reproductive process	3	PB.118.1(RBL),PB.6256.1(At4g33760),PB.9171.1(SWI3A)
GO:0008150	Biological Process	GO:0051179	localization	44	PB.1026.1(MSSP2),PB.11119.1(VDAC2),PB.11709.1(At2g40430),PB.12010.1(AZG1),PB.12012.1(AZG1),PB.12012.2(AZG1),PB.12275.1(VDAC2),PB.12508.1(DGK2),PB.12508.2(DGK2),PB.13863.1(ABCF3),PB.13896.1(NPF8.3),PB.14027.1(--),PB.14027.2(--),PB.14067.1(PUP5),PB.14126.1(MSSP2),PB.1488.1(Gtp-bp),PB.1490.1(GONST3),PB.15.1(Gtp-bp),PB.16.1(srpra),PB.1645.1(MSSP2),PB.1974.1(GONST3),PB.1974.2(GONST3),PB.1974.3(GONST3)…
GO:0008150	Biological Process	GO:0040007	growth	1	PB.3808.1(COP10)
GO:0008150	Biological Process	GO:0048518	positive regulation of biological process	1	PB.11787.1(GUN4)
GO:0008150	Biological Process	GO:0048519	negative regulation of biological process	1	PB.4244.1(At3g05520)
GO:0008150	Biological Process	GO:0023052	signaling	7	PB.11787.1(GUN4),PB.12508.1(DGK2),PB.12508.2(DGK2),PB.12633.1(MPK4),PB.12926.1(MPK4),PB.2492.1(ZSD1),PB.3808.1(COP10)
GO:0008150	Biological Process	GO:0050896	response to stimulus	26	PB.11600.1(MLO1),PB.11600.2(MLO1),PB.11602.1(MLO1),PB.11787.1(GUN4),PB.12130.1(DME),PB.12508.1(DGK2),PB.12508.2(DGK2),PB.12595.1(dapb1),PB.12633.1(MPK4),PB.12926.1(MPK4),PB.13863.1(ABCF3),PB.13886.1(PER1),PB.1429.1(At2g02050),PB.2492.1(ZSD1),PB.3199.1(PER70),PB.3808.1(COP10),PB.4249.1(PER70),PB.4249.2(PER70),PB.6722.1(ABCF3),PB.7083.1(VHA-A),PB.7788.1(DME),PB.8964.1(Sb05g010020),PB.9297.1(Sb05g01…
GO:0008150	Biological Process	GO:0008152	metabolic process	228	PB.10001.1(MAP2B),PB.10132.1(ROMT-15),PB.10194.1(PLP2),PB.10267.1(NFYC4),PB.10282.1(CSLF6),PB.10407.1(At1g07440),PB.10410.1(GSVIVT00026920001),PB.10410.2(GSVIVT00026920001),PB.10440.2(ROMT-15),PB.10440.3(ROMT-15),PB.10461.1(RGTB1),PB.10588.1(CSLF6),PB.10596.1(TDC1),PB.10827.1(ROMT-15),PB.10894.2(CSLF6),PB.10966.1(GATB),PB.10987.1(GATB),PB.11105.1(At3g61750),PB.11185.1(FDX6),PB.11314.1(EYA),PB.113…
GO:0008150	Biological Process	GO:0050789	regulation of biological process	32	PB.10267.1(NFYC4),PB.11119.1(VDAC2),PB.11355.1(TFIIAy),PB.11787.1(GUN4),PB.12124.2(TFIIAy),PB.12275.1(VDAC2),PB.12474.1(TFIIAy),PB.12508.1(DGK2),PB.12508.2(DGK2),PB.12633.1(MPK4),PB.12926.1(MPK4),PB.1471.1(CDF1),PB.1471.2(CDF1),PB.1502.1(BZIP16),PB.1502.2(BZIP16),PB.1939.1(CDF2),PB.2492.1(ZSD1),PB.3808.1(COP10),PB.4008.1(Mge1),PB.4244.1(At3g05520),PB.4985.1(RISBZ2),PB.6397.1(SAPK4),PB.6397.2(SAPK…
GO:0008150	Biological Process	GO:0065007	biological regulation	35	PB.10267.1(NFYC4),PB.11119.1(VDAC2),PB.11355.1(TFIIAy),PB.11787.1(GUN4),PB.12124.2(TFIIAy),PB.12275.1(VDAC2),PB.12474.1(TFIIAy),PB.12508.1(DGK2),PB.12508.2(DGK2),PB.12633.1(MPK4),PB.12926.1(MPK4),PB.1471.1(CDF1),PB.1471.2(CDF1),PB.1502.1(BZIP16),PB.1502.2(BZIP16),PB.1939.1(CDF2),PB.2492.1(ZSD1),PB.3808.1(COP10),PB.4008.1(Mge1),PB.4244.1(At3g05520),PB.4985.1(RISBZ2),PB.5575.1(PDIL2-2),PB.5820.1(PN…
GO:0003674	Molecular Function	GO:0005215	transporter activity	24	PB.1026.1(MSSP2),PB.11119.1(VDAC2),PB.11767.1(DTX21),PB.12010.1(AZG1),PB.12012.1(AZG1),PB.12012.2(AZG1),PB.12215.1(DTX21),PB.12275.1(VDAC2),PB.13040.1(DTX16),PB.13863.1(ABCF3),PB.14027.1(--),PB.14027.2(--),PB.14067.1(PUP5),PB.14126.1(MSSP2),PB.1645.1(MSSP2),PB.252.1(At5g45370),PB.2789.1(At5g47030),PB.4655.1(CHX19),PB.6032.1(DTX14),PB.6642.1(At5g16150),PB.6642.2(At5g16150),PB.6722.1(ABCF3),PB.7083…
GO:0003674	Molecular Function	GO:0003824	catalytic activity	207	PB.10001.1(MAP2B),PB.10132.1(ROMT-15),PB.10194.1(PLP2),PB.10282.1(CSLF6),PB.10407.1(At1g07440),PB.10410.1(GSVIVT00026920001),PB.10410.2(GSVIVT00026920001),PB.10440.2(ROMT-15),PB.10440.3(ROMT-15),PB.10461.1(RGTB1),PB.10588.1(CSLF6),PB.10596.1(TDC1),PB.10827.1(ROMT-15),PB.10894.1(CSLF6),PB.10894.2(CSLF6),PB.10966.1(GATB),PB.10987.1(GATB),PB.11289.1(TUBG2),PB.11289.2(TUBG2),PB.11289.3(TUBG2),PB.1131…
GO:0003674	Molecular Function	GO:0001071	nucleic acid binding transcription factor activity	4	PB.1502.1(BZIP16),PB.1502.2(BZIP16),PB.864.1(BZIP16),PB.864.2(BZIP16)
GO:0003674	Molecular Function	GO:0004871	signal transducer activity	2	PB.12633.1(MPK4),PB.12926.1(MPK4)
GO:0003674	Molecular Function	GO:0005198	structural molecule activity	9	PB.11379.1(rps7-A),PB.14108.1(rps3),PB.2185.1(TUBB2),PB.2185.2(TUBB1),PB.2451.1(TUBB7),PB.4864.1(RPS24A),PB.599.1(TUBB7),PB.6509.1(RPS24A),PB.8330.1(rpsE)
GO:0003674	Molecular Function	GO:0005488	binding	160	PB.10001.1(MAP2B),PB.10267.1(NFYC4),PB.1043.1(MYBS3),PB.10596.1(TDC1),PB.10966.1(GATB),PB.10987.1(GATB),PB.11185.1(FDX6),PB.11289.1(TUBG2),PB.11289.2(TUBG2),PB.11289.3(TUBG2),PB.11355.1(TFIIAy),PB.11379.1(rps7-A),PB.11691.1(TUBG2),PB.11759.1(LIM15),PB.11787.1(GUN4),PB.11788.1(RH10),PB.11939.1(FDX6),PB.12124.2(TFIIAy),PB.12326.1(LAC13),PB.12330.1(LAC13),PB.12422.1(TUBG2),PB.12422.2(TUBG2),PB.12422…
GO:0005575	Cellular Component	GO:0005576	extracellular region	18	PB.12326.1(LAC13),PB.12330.1(LAC13),PB.4767.1(LAC4),PB.5259.1(LAC13),PB.5259.3(LAC13),PB.5314.1(LAC13),PB.5912.1(LAC13),PB.5932.1(LAC3),PB.5932.2(LAC3),PB.6423.1(LAC13),PB.6423.2(LAC13),PB.6424.1(LAC4),PB.6424.2(LAC4),PB.6424.3(LAC4),PB.7203.1(LAC21),PB.7609.3(LAC21),PB.7609.4(LAC21),PB.8032.1(LAC21)
GO:0005575	Cellular Component	GO:0009295	nucleoid	1	PB.4471.1(PRIN2)
GO:0005575	Cellular Component	GO:0031974	membrane-enclosed lumen	6	PB.11355.1(TFIIAy),PB.118.1(RBL),PB.12124.2(TFIIAy),PB.12474.1(TFIIAy),PB.1429.1(At2g02050),PB.2371.1(PES)
GO:0005575	Cellular Component	GO:0044425	membrane part	60	PB.1026.1(MSSP2),PB.10282.1(CSLF6),PB.10588.1(CSLF6),PB.10894.2(CSLF6),PB.11105.1(At3g61750),PB.11600.1(MLO1),PB.11600.2(MLO1),PB.11602.1(MLO1),PB.11687.1(ECH),PB.11767.1(DTX21),PB.11863.1(At3g61750),PB.11864.1(At3g61750),PB.12010.1(AZG1),PB.12012.1(AZG1),PB.12012.2(AZG1),PB.12215.1(DTX21),PB.12261.1(At3g61750),PB.12508.1(DGK2),PB.12508.2(DGK2),PB.13040.1(DTX16),PB.14027.1(--),PB.14027.2(--),PB.1…
GO:0005575	Cellular Component	GO:0043226	organelle	109	PB.10267.1(NFYC4),PB.10815.1(CAF1-6),PB.10966.1(GATB),PB.10987.1(GATB),PB.11289.1(TUBG2),PB.11289.2(TUBG2),PB.11289.3(TUBG2),PB.11355.1(TFIIAy),PB.11379.1(rps7-A),PB.11600.2(MLO1),PB.11687.1(ECH),PB.11691.1(TUBG2),PB.11759.1(LIM15),PB.11787.1(GUN4),PB.118.1(RBL),PB.12124.2(TFIIAy),PB.12422.1(TUBG2),PB.12422.2(TUBG2),PB.12422.3(TUBG2),PB.12422.4(TUBG2),PB.12422.5(TUBG2),PB.12474.1(TFIIAy),PB.12925…
GO:0005575	Cellular Component	GO:0044422	organelle part	41	PB.10267.1(NFYC4),PB.10966.1(GATB),PB.10987.1(GATB),PB.11289.1(TUBG2),PB.11289.2(TUBG2),PB.11289.3(TUBG2),PB.11355.1(TFIIAy),PB.11379.1(rps7-A),PB.11691.1(TUBG2),PB.11787.1(GUN4),PB.118.1(RBL),PB.12124.2(TFIIAy),PB.12422.1(TUBG2),PB.12422.2(TUBG2),PB.12422.3(TUBG2),PB.12422.4(TUBG2),PB.12422.5(TUBG2),PB.12474.1(TFIIAy),PB.14108.1(rps3),PB.1429.1(At2g02050),PB.2371.1(PES),PB.3270.1(RPS3A),PB.3562.…
GO:0005575	Cellular Component	GO:0016020	membrane	65	PB.1026.1(MSSP2),PB.10282.1(CSLF6),PB.10588.1(CSLF6),PB.10894.2(CSLF6),PB.11105.1(At3g61750),PB.11600.1(MLO1),PB.11600.2(MLO1),PB.11602.1(MLO1),PB.11687.1(ECH),PB.11767.1(DTX21),PB.11787.1(GUN4),PB.11863.1(At3g61750),PB.11864.1(At3g61750),PB.12010.1(AZG1),PB.12012.1(AZG1),PB.12012.2(AZG1),PB.12215.1(DTX21),PB.12261.1(At3g61750),PB.12508.1(DGK2),PB.12508.2(DGK2),PB.13040.1(DTX16),PB.14027.1(--),PB…
GO:0005575	Cellular Component	GO:0030054	cell junction	3	PB.7625.1(TMN12),PB.7625.2(TMN12),PB.8063.1(TMN12)
GO:0005575	Cellular Component	GO:0019012	virion	1	PB.8049.1(At5g08180)
GO:0005575	Cellular Component	GO:0044423	virion part	1	PB.8049.1(At5g08180)
GO:0005575	Cellular Component	GO:0032991	macromolecular complex	45	PB.10267.1(NFYC4),PB.10966.1(GATB),PB.10987.1(GATB),PB.11289.1(TUBG2),PB.11289.2(TUBG2),PB.11289.3(TUBG2),PB.11355.1(TFIIAy),PB.11379.1(rps7-A),PB.11691.1(TUBG2),PB.118.1(RBL),PB.12124.2(TFIIAy),PB.12422.1(TUBG2),PB.12422.2(TUBG2),PB.12422.3(TUBG2),PB.12422.4(TUBG2),PB.12422.5(TUBG2),PB.12474.1(TFIIAy),PB.13135.1(PRP8A),PB.13722.1(rpsO),PB.14108.1(rps3),PB.1429.1(At2g02050),PB.1488.1(Gtp-bp),PB.1…
GO:0005575	Cellular Component	GO:0005623	cell	132	PB.10001.1(MAP2B),PB.10267.1(NFYC4),PB.10815.1(CAF1-6),PB.10966.1(GATB),PB.10987.1(GATB),PB.11289.1(TUBG2),PB.11289.2(TUBG2),PB.11289.3(TUBG2),PB.11355.1(TFIIAy),PB.11379.1(rps7-A),PB.11600.2(MLO1),PB.11687.1(ECH),PB.11691.1(TUBG2),PB.11759.1(LIM15),PB.11787.1(GUN4),PB.118.1(RBL),PB.11943.1(IPP),PB.11943.2(IPP),PB.12124.2(TFIIAy),PB.12422.1(TUBG2),PB.12422.2(TUBG2),PB.12422.3(TUBG2),PB.12422.4(TU…
GO:0005575	Cellular Component	GO:0044464	cell part	132	PB.10001.1(MAP2B),PB.10267.1(NFYC4),PB.10815.1(CAF1-6),PB.10966.1(GATB),PB.10987.1(GATB),PB.11289.1(TUBG2),PB.11289.2(TUBG2),PB.11289.3(TUBG2),PB.11355.1(TFIIAy),PB.11379.1(rps7-A),PB.11600.2(MLO1),PB.11687.1(ECH),PB.11691.1(TUBG2),PB.11759.1(LIM15),PB.11787.1(GUN4),PB.118.1(RBL),PB.11943.1(IPP),PB.11943.2(IPP),PB.12124.2(TFIIAy),PB.12422.1(TUBG2),PB.12422.2(TUBG2),PB.12422.3(TUBG2),PB.12422.4(TU…
