# Supplementary material for: Integrated Analysis of miRNAs Associated With Sugarcane Responses to Low-Potassium Stress
Source: Front Plant Sci. 2022 Jan 4;12:750805. doi: 10.3389/fpls.2021.750805 (PMC8763679; doi:10.3389/fpls.2021.750805)
Supplement: Supplementary Table 13 — Primers for qPCR or stem-loop RT-qPCR used in this study. [file Table_13.XLSX]

## Sheet: Sheet1
Name	Sequence (5' to 3')
miRNA-RP	GTGCAGGGTCCGAGGT
miR1848-z-RT	GTCGTATCCAGTGCAGGGTCCGAGGTATTCGCACTGGATACGACCGCGCT
miR1848-z-FP	TCGCGGCCCTCGTCGGCGAGC
miR5054-z-RT	GTCGTATCCAGTGCAGGGTCCGAGGTATTCGCACTGGATACGACTGGCGC
miR5054-z-FP	TCGGCGGTCCCCACGGACGGCG
miR156-x-RT	GTCGTATCCAGTGCAGGGTCCGAGGTATTCGCACTGGATACGACGTGCTC
miR156-x-FP	GCGGCGGTGACAGAAGAGAGTG
miR156-z-RT	GTCGTATCCAGTGCAGGGTCCGAGGTATTCGCACTGGATACGACACTCAC
miR156-z-FP	GCGGCGGTGACAGAAGAGAGTG
miR528-x-RT	GTCGTATCCAGTGCAGGGTCCGAGGTATTCGCACTGGATACGACCTCCTC
miR528-x-FP	TCGGCGGTGGAAGGGGCATGCAGA
miR6164-z-RT	GTCGTATCCAGTGCAGGGTCCGAGGTATTCGCACTGGATACGACGCCGAT
miR6164-z-FP	TCGGCGGTTGATACGCACCTGAATC
miR7741-y-RT	GTCGTATCCAGTGCAGGGTCCGAGGTATTCGCACTGGATACGACTTTGGA
miR7741-y-FP	TCGGCGGGCATGTGGGACTTCC
miR7720-x-RT	GTCGTATCCAGTGCAGGGTCCGAGGTATTCGCACTGGATACGACGCTTCC
miR7720-x-FP	TCGGCGGATTGATTGTGCGGGG
miR397-x-RT	GTCGTATCCAGTGCAGGGTCCGAGGTATTCGCACTGGATACGACTCTCAT
miR397-x-FP	TCGGCGGTGACTGCAGCGTTGAT
